# Supplementary material for: Optimization of differentiation and transcriptomic profile of THP-1 cells into macrophage by PMA
Source: PLoS One. 2023 Jul 17;18(7):e0286056. doi: 10.1371/journal.pone.0286056 (PMC10351730; doi:10.1371/journal.pone.0286056)
Supplement: S1 File — (ZIP) [file pone.0286056.s001.zip]

Archive with 5 entries (5 files):
- supporting files/back-end data for Table1 and Table 2.xlsx
- supporting files/RNA-seq report.zip
- supporting files/S1 Fig.tif
- supporting files/S1 Table.xls
- supporting files/S2 Table.xls
