# Supplementary material for: Optimization of differentiation and transcriptomic profile of THP-1 cells into macrophage by PMA
Source: PLoS One. 2023 Jul 17;18(7):e0286056. doi: 10.1371/journal.pone.0286056 (PMC10351730; doi:10.1371/journal.pone.0286056)
Supplement: S1 File — (ZIP) [file pone.0286056.s001.zip › supporting files/back-end data for Table1 and Table 2.xlsx]

## Sheet: Sheet1
				10ng/ml			20ng/ml			40ng/ml			80ng/ml			160ng/ml
	Table 1		12h	22	19	19	22	22	24	30	33	32	37	39	39	36	31	32
			24h	25	22	22	25	26	25	39	38	39	53	56	55	46	40	40
			36h	23	18	19	22	25	25	38	38	37	42	41	44	36	33	33
				1×105cells/ml			5×105cells/ml			1×106cells/ml			5×106cells/ml
	Table 2		12h	33	29	26	39	35	33	25	26	25	36	33	32
			24h	33	31	29	53	50	57	36	36	32	36	34	36
			36h	28	28	29	38	35	33	28	27	29	32	32	34
