# Supplementary material for: Optimization of differentiation and transcriptomic profile of THP-1 cells into macrophage by PMA
Source: PLoS One. 2023 Jul 17;18(7):e0286056. doi: 10.1371/journal.pone.0286056 (PMC10351730; doi:10.1371/journal.pone.0286056)
Supplement: S1 File — (ZIP) [file pone.0286056.s001.zip › supporting files/S1 Table.xls]

## Sheet: induce_vs_control.DEG_up
gene_id	symbol	description	induce_readcount	control_readcount	log2FoldChange	pvalue	padj	go_id	ontology	term	kegg_id	pathway_id	pathway_name
ENSG00000090104	RGS1	regulator of G protein signaling 1 [Source:HGNC Symbol;Acc:HGNC:9991]	11413.2	0.77	15.9905	3.98e-61	3.16e-59	GO:0005096;GO:0008277;GO:0005737;GO:0016020;GO:0005886;GO:0005829;GO:0005829;GO:0005096;GO:0009968;GO:0007165;GO:0007186;GO:0005886;GO:0043547;GO:0031234;GO:0007186;GO:0006955;GO:0007165;GO:0005096;GO:0005516;GO:0001965;GO:0007193;GO:0009617;GO:0061737;GO:0005096;GO:0008277;GO:0005737;GO:0016020;GO:0005886;GO:0005829;GO:0005829;GO:0005096;GO:0009968;GO:0007165;GO:0007186;GO:0005886;GO:0043547;GO:…	MF;BP;CC;CC;CC;CC;CC;MF;BP;BP;BP;CC;BP;CC;BP;BP;BP;MF;MF;MF;BP;BP;BP;MF;BP;CC;CC;CC;CC;CC;MF;BP;BP;BP;CC;BP;CC;BP;BP;BP;MF;MF;MF;BP;BP	GTPase activator activity;regulation of G protein-coupled receptor signaling pathway;cytoplasm;membrane;plasma membrane;cytosol;cytosol;GTPase activator activity;negative regulation of signal transduction;signal transduction;G protein-coupled receptor signaling pathway;plasma membrane;positive regulation of GTPase activity;extrinsic component of cytoplasmic side of plasma membrane;G protein-coupl…
ENSG00000118785	SPP1	secreted phosphoprotein 1 [Source:HGNC Symbol;Acc:HGNC:11255]	33891.9	15.26	15.1018	5.04e-218	4.72e-215	GO:0007155;GO:0001503;GO:0005615;GO:0007566;GO:0005794;GO:0007165;GO:0005576;GO:0005615;GO:0005615;GO:0005515;GO:0031214;GO:0005125;GO:0005615;GO:0005576;GO:0070062;GO:0050840;GO:0043687;GO:0007155;GO:0044267;GO:0005788;GO:0030198;GO:0045893;GO:0033280;GO:0046697;GO:0001649;GO:0005178;GO:0006710;GO:0007155;GO:0045780;GO:0071394;GO:2000866;GO:0007155;GO:0001503;GO:0007155;GO:0001503;GO:0005794;GO:…	BP;BP;CC;BP;CC;BP;CC;CC;CC;MF;BP;MF;CC;CC;CC;MF;BP;BP;BP;CC;BP;BP;BP;BP;BP;MF;BP;BP;BP;BP;BP;BP;BP;BP;BP;CC;CC;BP;BP;CC;BP;CC;BP;CC;CC;CC;MF;BP;MF;CC;CC;CC;MF;BP;BP;BP;CC;BP;BP;BP;BP;BP;MF;BP;BP;BP;BP;BP;BP;BP;CC;BP;CC;BP;CC;CC;CC;MF;BP;MF;BP;BP;BP;BP;BP;BP;BP;CC;CC;CC;CC;CC;CC;MF;BP;BP;BP;CC;BP;BP;BP;BP;BP;MF;BP;BP;BP;BP;BP;BP;BP;CC;BP;CC;BP;CC;CC;CC;MF;BP;MF;CC;CC;CC;MF;BP;BP;BP;CC;BP;BP;BP;BP;…	cell adhesion;ossification;extracellular space;embryo implantation;Golgi apparatus;signal transduction;extracellular region;extracellular space;extracellular space;protein binding;biomineral tissue development;cytokine activity;extracellular space;extracellular region;extracellular exosome;extracellular matrix binding;post-translational protein modification;cell adhesion;cellular protein metaboli…	hsa:6696;hsa:6696;hsa:6696;hsa:6696;hsa:6696;hsa:6696;hsa:6696	hsa04151;hsa04371;hsa04510;hsa04512;hsa04620;hsa04929;hsa05165	PI3K-Akt signaling pathway ;Apelin signaling pathway ;Focal adhesion ;ECM-receptor interaction ;Toll-like receptor signaling pathway ;GnRH secretion ;Human papillomavirus infection
ENSG00000130513	GDF15	growth differentiation factor 15 [Source:HGNC Symbol;Acc:HGNC:30142]	38587.9	18.98	15.0771	1.82e-294	6.06e-291	GO:0008083;GO:0005634;GO:0005737;GO:0005794;GO:0005576;GO:0005576;GO:0005615;GO:0005615;GO:0042803;GO:0005515;GO:0005125;GO:0035860;GO:0005615;GO:0070062;GO:0030509;GO:0043410;GO:0062023;GO:0060395;GO:0007165;GO:0007267;GO:0005125;GO:0007179;GO:0010862;GO:0005125;GO:0005576;GO:0060395;GO:0051897;GO:0051897;GO:0060400;GO:0000187;GO:0040015;GO:0070700;GO:0002023;GO:0042803;GO:0000187;GO:0002023;GO:…	MF;CC;CC;CC;CC;CC;CC;CC;MF;MF;MF;BP;CC;CC;BP;BP;CC;BP;BP;BP;MF;BP;BP;MF;CC;BP;BP;BP;BP;BP;BP;MF;BP;MF;BP;BP;BP;BP;BP	growth factor activity;nucleus;cytoplasm;Golgi apparatus;extracellular region;extracellular region;extracellular space;extracellular space;protein homodimerization activity;protein binding;cytokine activity;glial cell-derived neurotrophic factor receptor signaling pathway;extracellular space;extracellular exosome;BMP signaling pathway;positive regulation of MAPK cascade;collagen-containing extrac…	hsa:9518	hsa04060	Cytokine-cytokine receptor interaction
ENSG00000125538	IL1B	interleukin 1 beta [Source:HGNC Symbol;Acc:HGNC:5992]	111090	55.61	15.0649	0	0	GO:0005576;GO:0005125;GO:0006955;GO:0006954;GO:0005615;GO:0005149;GO:0005615;GO:0005615;GO:0010628;GO:0045766;GO:0045766;GO:0008284;GO:0008285;GO:0010628;GO:0070555;GO:0051091;GO:0030949;GO:0010718;GO:0045429;GO:0030335;GO:0001934;GO:0001934;GO:0050729;GO:0060252;GO:0043407;GO:0150078;GO:0032496;GO:0032755;GO:0032755;GO:0007566;GO:0046627;GO:0070372;GO:0005737;GO:0005576;GO:0005829;GO:0005764;GO:…	CC;MF;BP;BP;CC;MF;CC;CC;BP;BP;BP;BP;BP;BP;BP;BP;BP;BP;BP;BP;BP;BP;BP;BP;BP;BP;BP;BP;BP;BP;BP;BP;CC;CC;CC;CC;BP;BP;MF;BP;BP;CC;CC;MF;BP;CC;BP;BP;BP;BP;BP;BP;BP;BP;BP;BP;BP;MF;BP;BP;MF;BP;BP;BP;BP;MF;MF;BP;BP;BP;BP;BP;BP;BP;BP;BP;CC;BP;BP;BP;BP;BP;BP;BP;BP;BP;BP;BP;BP;BP;BP;BP;BP;BP;BP;BP;BP;BP;BP;BP;MF;BP;BP;BP;BP;BP;BP;BP;BP;BP;BP;BP;BP;BP;BP;BP;BP;BP;BP;BP;BP;BP;BP;BP;CC;MF;BP;BP;CC;MF;CC;BP;CC;…	extracellular region;cytokine activity;immune response;inflammatory response;extracellular space;interleukin-1 receptor binding;extracellular space;extracellular space;positive regulation of gene expression;positive regulation of angiogenesis;positive regulation of angiogenesis;positive regulation of cell proliferation;negative regulation of cell proliferation;positive regulation of gene expressi…	hsa:3553;hsa:3553;hsa:3553;hsa:3553;hsa:3553;hsa:3553;hsa:3553;hsa:3553;hsa:3553;hsa:3553;hsa:3553;hsa:3553;hsa:3553;hsa:3553;hsa:3553;hsa:3553;hsa:3553;hsa:3553;hsa:3553;hsa:3553;hsa:3553;hsa:3553;hsa:3553;hsa:3553;hsa:3553;hsa:3553;hsa:3553;hsa:3553;hsa:3553;hsa:3553;hsa:3553;hsa:3553;hsa:3553;hsa:3553;hsa:3553;hsa:3553;hsa:3553;hsa:3553;hsa:3553;hsa:3553;hsa:3553;hsa:3553;hsa:3553	hsa01523;hsa04010;hsa04060;hsa04064;hsa04217;hsa04380;hsa04620;hsa04621;hsa04623;hsa04625;hsa04640;hsa04657;hsa04659;hsa04668;hsa04750;hsa04932;hsa04933;hsa04940;hsa05010;hsa05020;hsa05022;hsa05130;hsa05131;hsa05132;hsa05133;hsa05134;hsa05135;hsa05140;hsa05142;hsa05143;hsa05144;hsa05146;hsa05152;hsa05162;hsa05163;hsa05164;hsa05168;hsa05171;hsa05321;hsa05323;hsa05332;hsa05417;hsa05418	Antifolate resistance ;MAPK signaling pathway ;Cytokine-cytokine receptor interaction ;NF-kappa B signaling pathway ;Necroptosis ;Osteoclast differentiation ;Toll-like receptor signaling pathway ;NOD-like receptor signaling pathway ;Cytosolic DNA-sensing pathway ;C-type lectin receptor signaling pathway ;Hematopoietic cell lineage ;IL-17 signaling pathway ;Th17 cell differentiation ;TNF signaling…
ENSG00000135077	HAVCR2	hepatitis A virus cellular receptor 2 [Source:HGNC Symbol;Acc:HGNC:18437]	9058.29	15.63	15.0578	0	0	GO:0016020;GO:0016021;GO:0046872;GO:0005886;GO:0030054;GO:0005515;GO:0002376;GO:0045087;GO:0002250;GO:0009986;GO:0006954;GO:0032760;GO:0032088;GO:0002519;GO:0010629;GO:0032689;GO:0032720;GO:0032753;GO:0060135;GO:0032703;GO:0032687;GO:2001189;GO:0001819;GO:0002281;GO:0002652;GO:0002826;GO:0002838;GO:0002859;GO:0030886;GO:0032480;GO:0032689;GO:0032703;GO:0032712;GO:0032715;GO:0032722;GO:0032729;GO:…	CC;CC;MF;CC;CC;MF;BP;BP;BP;CC;BP;BP;BP;BP;BP;BP;BP;BP;BP;BP;BP;BP;BP;BP;BP;BP;BP;BP;BP;BP;BP;BP;BP;BP;BP;BP;BP;BP;BP;BP;BP;BP;BP;BP;BP;BP;BP;BP;BP;BP;BP;BP;BP;BP;BP;BP;CC;CC;CC;CC;CC	membrane;integral component of membrane;metal ion binding;plasma membrane;cell junction;protein binding;immune system process;innate immune response;adaptive immune response;cell surface;inflammatory response;positive regulation of tumor necrosis factor production;negative regulation of NF-kappaB transcription factor activity;natural killer cell tolerance induction;negative regulation of gene exp…
ENSG00000118515	SGK1	serum/glucocorticoid regulated kinase 1 [Source:HGNC Symbol;Acc:HGNC:10810]	30270.5	102.61	14.5981	0	0	GO:0005524;GO:0006468;GO:0004674;GO:0004672;GO:0035091;GO:0005634;GO:0005737;GO:0016607;GO:0016020;GO:0000166;GO:0016301;GO:0016740;GO:0016310;GO:0005783;GO:0005789;GO:0005829;GO:0005886;GO:0006915;GO:0005739;GO:0005515;GO:0005634;GO:0005737;GO:0015459;GO:0004674;GO:0035556;GO:0005654;GO:0005829;GO:0034220;GO:0018105;GO:0042127;GO:0004674;GO:0004712;GO:0005246;GO:0015459;GO:0017080;GO:0017081;GO:…	MF;BP;MF;MF;MF;CC;CC;CC;CC;MF;MF;MF;BP;CC;CC;CC;CC;BP;CC;MF;CC;CC;MF;MF;BP;CC;CC;BP;BP;BP;MF;MF;MF;MF;MF;MF;BP;BP;BP;BP;BP;BP;BP;BP;BP;BP;BP;BP;BP;BP;MF;BP;MF;MF;CC;CC;CC;CC;MF;MF;MF;BP;CC;CC;CC;CC;BP;CC;MF;CC;CC;MF;MF;BP;CC;CC;BP;BP;BP;MF;MF;MF;MF;MF;MF;BP;BP;BP;BP;BP;BP;BP;BP;BP;BP;BP;BP;BP;BP;MF;BP;MF;MF;CC;CC;CC;CC;MF;MF;MF;BP;CC;CC;CC;CC;BP;CC;MF;CC;CC;MF;MF;BP;CC;CC;BP;BP;BP;MF;MF;MF;MF;MF;…	ATP binding;protein phosphorylation;protein serine/threonine kinase activity;protein kinase activity;phosphatidylinositol binding;nucleus;cytoplasm;nuclear speck;membrane;nucleotide binding;kinase activity;transferase activity;phosphorylation;endoplasmic reticulum;endoplasmic reticulum membrane;cytosol;plasma membrane;apoptotic process;mitochondrion;protein binding;nucleus;cytoplasm;potassium cha…	hsa:6446;hsa:6446;hsa:6446;hsa:6446	hsa04068;hsa04150;hsa04151;hsa04960	FoxO signaling pathway ;mTOR signaling pathway ;PI3K-Akt signaling pathway ;Aldosterone-regulated sodium reabsorption
ENSG00000122877	EGR2	early growth response 2 [Source:HGNC Symbol;Acc:HGNC:3239]	5042.22	14.09	14.474	1.22e-224	1.3e-221	GO:0045944;GO:0005634;GO:0005634;GO:0005634;GO:0005737;GO:0043231;GO:0046872;GO:0016740;GO:0005654;GO:0003677;GO:0003700;GO:0045893;GO:0016925;GO:0005515;GO:0006357;GO:0000981;GO:0000978;GO:0000981;GO:0000785;GO:0043565;GO:0000978;GO:1990837;GO:0045944;GO:0005654;GO:0003682;GO:0001228;GO:0031625;GO:0000976;GO:0000981;GO:0007420;GO:0001102;GO:0007422;GO:0006611;GO:0045444;GO:0035914;GO:0031643;GO:…	BP;CC;CC;CC;CC;CC;MF;MF;CC;MF;MF;BP;BP;MF;BP;MF;MF;MF;CC;MF;MF;MF;BP;CC;MF;MF;MF;MF;MF;BP;MF;BP;BP;BP;BP;BP;BP;MF;MF;MF;MF;MF;MF;MF;MF;MF;MF;BP;BP;BP;BP;BP;BP;BP;BP;BP;BP;BP;BP;BP;BP;BP;BP;BP;BP;BP;BP;BP;BP;BP;BP;BP;BP;BP;BP;BP;BP;BP;CC;BP;CC;CC;CC;CC;CC;MF;MF;CC;MF;MF;BP;BP;MF;BP;MF;MF;MF;CC;MF;MF;MF;BP;CC;MF;MF;MF;MF;MF;BP;MF;BP;BP;BP;BP;BP;BP;MF;BP;BP;BP;BP;BP;BP;CC;MF;MF	positive regulation of transcription by RNA polymerase II;nucleus;nucleus;nucleus;cytoplasm;intracellular membrane-bounded organelle;metal ion binding;transferase activity;nucleoplasm;DNA binding;DNA-binding transcription factor activity;positive regulation of transcription, DNA-templated;protein sumoylation;protein binding;regulation of transcription by RNA polymerase II;DNA-binding transcriptio…	hsa:1959;hsa:1959;hsa:1959;hsa:1959	hsa04625;hsa05161;hsa05166;hsa05203	C-type lectin receptor signaling pathway ;Hepatitis B ;Human T-cell leukemia virus 1 infection ;Viral carcinogenesis
ENSG00000277734	TRAC	T cell receptor alpha constant [Source:HGNC Symbol;Acc:HGNC:12029]	3415.3	13	14.0135	1.51e-221	1.46e-218	GO:0016020;GO:0016021	CC;CC	membrane;integral component of membrane
ENSG00000115008	IL1A	interleukin 1 alpha [Source:HGNC Symbol;Acc:HGNC:5991]	112.95	0.41	13.9255	1.1e-13	1.33e-12	GO:0005576;GO:0005125;GO:0006955;GO:0006954;GO:0005615;GO:0005149;GO:0005615;GO:0045766;GO:0008285;GO:0032760;GO:0032755;GO:0005737;GO:0005829;GO:0005615;GO:0005515;GO:0051781;GO:0005615;GO:0005576;GO:0071222;GO:0010628;GO:0070498;GO:0005507;GO:0001660;GO:0019221;GO:0006954;GO:0010628;GO:0005615;GO:0005125;GO:0019221;GO:0005125;GO:0006915;GO:2001240;GO:0019221;GO:0001819;GO:0034605;GO:0045840;GO:…	CC;MF;BP;BP;CC;MF;CC;BP;BP;BP;BP;CC;CC;CC;MF;BP;CC;CC;BP;BP;BP;MF;BP;BP;BP;BP;CC;MF;BP;MF;BP;BP;BP;BP;BP;BP;BP;BP;BP;BP;BP;BP;BP;BP;BP;BP;BP;BP;BP;BP	extracellular region;cytokine activity;immune response;inflammatory response;extracellular space;interleukin-1 receptor binding;extracellular space;positive regulation of angiogenesis;negative regulation of cell proliferation;positive regulation of tumor necrosis factor production;positive regulation of interleukin-6 production;cytoplasm;cytosol;extracellular space;protein binding;positive regula…	hsa:3552;hsa:3552;hsa:3552;hsa:3552;hsa:3552;hsa:3552;hsa:3552;hsa:3552;hsa:3552;hsa:3552;hsa:3552;hsa:3552;hsa:3552;hsa:3552;hsa:3552;hsa:3552;hsa:3552;hsa:3552;hsa:3552;hsa:3552;hsa:3552	hsa04010;hsa04060;hsa04217;hsa04218;hsa04380;hsa04640;hsa04932;hsa04933;hsa04940;hsa05010;hsa05020;hsa05022;hsa05133;hsa05140;hsa05152;hsa05162;hsa05164;hsa05321;hsa05323;hsa05332;hsa05418	MAPK signaling pathway ;Cytokine-cytokine receptor interaction ;Necroptosis ;Cellular senescence ;Osteoclast differentiation ;Hematopoietic cell lineage ;Non-alcoholic fatty liver disease ;AGE-RAGE signaling pathway in diabetic complications ;Type I diabetes mellitus ;Alzheimer disease ;Prion disease ;Pathways of neurodegeneration - multiple diseases ;Pertussis ;Leishmaniasis ;Tuberculosis ;Measl…
ENSG00000105246	EBI3	Epstein-Barr virus induced 3 [Source:HGNC Symbol;Acc:HGNC:3129]	4802.41	19.25	12.945	4.43e-285	1.11e-281	GO:0005515;GO:0016020;GO:0004896;GO:0005576;GO:0005615;GO:0005515;GO:0005125;GO:0009897;GO:0005576;GO:0004896;GO:0019221;GO:0005886;GO:0032729;GO:0042088;GO:0005615;GO:0043235;GO:0005788;GO:0017046;GO:0070106;GO:0070757;GO:0019955;GO:0006959;GO:0004896;GO:0033210;GO:0046641	MF;CC;MF;CC;CC;MF;MF;CC;CC;MF;BP;CC;BP;BP;CC;CC;CC;MF;BP;BP;MF;BP;MF;BP;BP	protein binding;membrane;cytokine receptor activity;extracellular region;extracellular space;protein binding;cytokine activity;external side of plasma membrane;extracellular region;cytokine receptor activity;cytokine-mediated signaling pathway;plasma membrane;positive regulation of interferon-gamma production;T-helper 1 type immune response;extracellular space;receptor complex;endoplasmic reticul…	hsa:10148;hsa:10148	hsa04060;hsa04659	Cytokine-cytokine receptor interaction ;Th17 cell differentiation
ENSG00000170323	FABP4	fatty acid binding protein 4 [Source:HGNC Symbol;Acc:HGNC:3559]	7159.6	1.86	11.9057	5.17e-110	1.16e-107	GO:0008289;GO:0050727;GO:0005504;GO:0005634;GO:0005634;GO:0005737;GO:0005737;GO:0005737;GO:0005829;GO:0070062;GO:0019433;GO:0005324;GO:0036041;GO:0051427;GO:0006469;GO:0009617;GO:0015909;GO:0042632;GO:0045892;GO:0050729;GO:0050872;GO:0050873;GO:0071285;GO:0071356;GO:0120162;GO:0120162;GO:0005324;GO:0005811;GO:0005504;GO:0036041;GO:0015909	MF;BP;MF;CC;CC;CC;CC;CC;CC;CC;BP;MF;MF;MF;BP;BP;BP;BP;BP;BP;BP;BP;BP;BP;BP;BP;MF;CC;MF;MF;BP	lipid binding;regulation of inflammatory response;fatty acid binding;nucleus;nucleus;cytoplasm;cytoplasm;cytoplasm;cytosol;extracellular exosome;triglyceride catabolic process;long-chain fatty acid transporter activity;long-chain fatty acid binding;hormone receptor binding;negative regulation of protein kinase activity;response to bacterium;long-chain fatty acid transport;cholesterol homeostasis;…	hsa:2167;hsa:2167	hsa03320;hsa04923	PPAR signaling pathway ;Regulation of lipolysis in adipocytes
ENSG00000233117	LINC00702	long intergenic non-protein coding RNA 702 [Source:HGNC Symbol;Acc:HGNC:44676]	480.4	0	11.8571	2.98e-23	6.19e-22
ENSG00000127074	RGS13	regulator of G protein signaling 13 [Source:HGNC Symbol;Acc:HGNC:9995]	396.59	0	11.5816	4.47e-22	8.85e-21	GO:0009968;GO:0005515;GO:0005886;GO:0007186;GO:0007186;GO:0045744;GO:0005634;GO:0005829;GO:0005886;GO:0009968;GO:0005515;GO:0005886;GO:0007186	BP;MF;CC;BP;BP;BP;CC;CC;CC;BP;MF;CC;BP	negative regulation of signal transduction;protein binding;plasma membrane;G protein-coupled receptor signaling pathway;G protein-coupled receptor signaling pathway;negative regulation of G protein-coupled receptor signaling pathway;nucleus;cytosol;plasma membrane;negative regulation of signal transduction;protein binding;plasma membrane;G protein-coupled receptor signaling pathway
ENSG00000168334	XIRP1	xin actin binding repeat containing 1 [Source:HGNC Symbol;Acc:HGNC:14301]	752.73	0.23	11.5422	4.79e-22	9.46e-21	GO:0003779;GO:0030036;GO:0030054;GO:0003723;GO:0005925;GO:0005515;GO:0051015;GO:0007015;GO:0001725;GO:0032091;GO:0003779;GO:0030036;GO:0030054;GO:0003723;GO:0005925;GO:0005515;GO:0051015;GO:0007015;GO:0001725;GO:0032091;GO:0003779;GO:0030036;GO:0003723;GO:0005925;GO:0030054;GO:0005515;GO:0051015;GO:0007015;GO:0001725;GO:0032091	MF;BP;CC;MF;CC;MF;MF;BP;CC;BP;MF;BP;CC;MF;CC;MF;MF;BP;CC;BP;MF;BP;MF;CC;CC;MF;MF;BP;CC;BP	actin binding;actin cytoskeleton organization;cell junction;RNA binding;focal adhesion;protein binding;actin filament binding;actin filament organization;stress fiber;negative regulation of protein binding;actin binding;actin cytoskeleton organization;cell junction;RNA binding;focal adhesion;protein binding;actin filament binding;actin filament organization;stress fiber;negative regulation of pro…
ENSG00000151790	TDO2	tryptophan 2,3-dioxygenase [Source:HGNC Symbol;Acc:HGNC:11708]	6862.87	2.78	11.2608	2.13e-129	6.58e-127	GO:0046872;GO:0020037;GO:0004833;GO:0019441;GO:0046872;GO:0020037;GO:0004833;GO:0019441;GO:0046872;GO:0020037;GO:0004833;GO:0019441;GO:0016491;GO:0051213;GO:0005515;GO:0042802;GO:0020037;GO:0020037;GO:0005829;GO:0051289;GO:0006569;GO:0006569;GO:0004833;GO:0019441;GO:0004833;GO:0004833;GO:0016597;GO:0019825;GO:0006568;GO:0019442;GO:0019442;GO:1904842	MF;MF;MF;BP;MF;MF;MF;BP;MF;MF;MF;BP;MF;MF;MF;MF;MF;MF;CC;BP;BP;BP;MF;BP;MF;MF;MF;MF;BP;BP;BP;BP	metal ion binding;heme binding;tryptophan 2,3-dioxygenase activity;tryptophan catabolic process to kynurenine;metal ion binding;heme binding;tryptophan 2,3-dioxygenase activity;tryptophan catabolic process to kynurenine;metal ion binding;heme binding;tryptophan 2,3-dioxygenase activity;tryptophan catabolic process to kynurenine;oxidoreductase activity;dioxygenase activity;protein binding;identica…	hsa:6999;hsa:6999;hsa:6999	hsa00380;hsa01100;hsa01240	Tryptophan metabolism ;Metabolic pathways ;Biosynthesis of cofactors
ENSG00000155897	ADCY8	adenylate cyclase 8 [Source:HGNC Symbol;Acc:HGNC:239]	1696.71	0.64	11.2457	2.07e-39	8.56e-38	GO:0005886;GO:0035556;GO:0009190;GO:0004016;GO:0006171;GO:0016849;GO:0016020;GO:0016020;GO:0016021;GO:0046872;GO:0000166;GO:0005524;GO:0005886;GO:0005901;GO:0005901;GO:0003779;GO:0016829;GO:0031410;GO:0030054;GO:0016324;GO:0016324;GO:0045121;GO:0045121;GO:0042995;GO:0042803;GO:0030425;GO:0030425;GO:0045202;GO:0030424;GO:0030424;GO:0016323;GO:0016323;GO:0046983;GO:0005905;GO:0005905;GO:0014069;GO:…	CC;BP;BP;MF;BP;MF;CC;CC;CC;MF;MF;MF;CC;CC;CC;MF;MF;CC;CC;CC;CC;CC;CC;CC;MF;CC;CC;CC;CC;CC;CC;CC;MF;CC;CC;CC;CC;BP;CC;MF;CC;MF;BP;BP;BP;BP;BP;BP;BP;BP;BP;BP;BP;BP;BP;BP;BP;CC;CC;CC;CC;CC;CC;CC;CC;BP;BP;BP;BP;BP;BP;BP;MF;CC;CC;BP;BP;BP;BP;CC;CC;BP;MF;BP;BP;BP;BP;BP;BP;BP;BP;BP;BP;MF;BP;BP;MF;CC;CC;BP;CC;BP;BP;MF;MF;BP;BP;BP;BP;BP;BP;CC;BP;BP;MF;BP;MF;CC;CC;MF;MF;MF;MF;BP;BP;MF;MF	plasma membrane;intracellular signal transduction;cyclic nucleotide biosynthetic process;adenylate cyclase activity;cAMP biosynthetic process;phosphorus-oxygen lyase activity;membrane;membrane;integral component of membrane;metal ion binding;nucleotide binding;ATP binding;plasma membrane;caveola;caveola;actin binding;lyase activity;cytoplasmic vesicle;cell junction;apical plasma membrane;apical p…	hsa:114;hsa:114;hsa:114;hsa:114;hsa:114;hsa:114;hsa:114;hsa:114;hsa:114;hsa:114;hsa:114;hsa:114;hsa:114;hsa:114;hsa:114;hsa:114;hsa:114;hsa:114;hsa:114;hsa:114;hsa:114;hsa:114;hsa:114;hsa:114;hsa:114;hsa:114;hsa:114;hsa:114;hsa:114;hsa:114;hsa:114;hsa:114;hsa:114;hsa:114;hsa:114;hsa:114;hsa:114;hsa:114;hsa:114;hsa:114;hsa:114;hsa:114;hsa:114;hsa:114;hsa:114;hsa:114;hsa:114;hsa:114;hsa:114;hsa:114…	hsa00230;hsa01100;hsa01522;hsa04015;hsa04020;hsa04022;hsa04024;hsa04062;hsa04072;hsa04114;hsa04211;hsa04213;hsa04261;hsa04270;hsa04371;hsa04540;hsa04611;hsa04713;hsa04714;hsa04720;hsa04723;hsa04724;hsa04725;hsa04727;hsa04742;hsa04750;hsa04911;hsa04912;hsa04913;hsa04914;hsa04915;hsa04916;hsa04918;hsa04921;hsa04923;hsa04925;hsa04926;hsa04927;hsa04928;hsa04934;hsa04935;hsa04970;hsa04971;hsa04972;hsa…	Purine metabolism ;Metabolic pathways ;Endocrine resistance ;Rap1 signaling pathway ;Calcium signaling pathway ;cGMP-PKG signaling pathway ;cAMP signaling pathway ;Chemokine signaling pathway ;Phospholipase D signaling pathway ;Oocyte meiosis ;Longevity regulating pathway ;Longevity regulating pathway - multiple species ;Adrenergic signaling in cardiomyocytes ;Vascular smooth muscle contraction ;…
ENSG00000137331	IER3	immediate early response 3 [Source:HGNC Symbol;Acc:HGNC:5392]	4904.14	2.05	11.1938	2.65e-89	4.29e-87	GO:0043066;GO:0016020;GO:0016021;GO:0005515;GO:0005634;GO:0005829;GO:0005634;GO:0043066;GO:0009653;GO:0006915;GO:0014066;GO:2001020;GO:2001020;GO:0043066	BP;CC;CC;MF;CC;CC;CC;BP;BP;BP;BP;BP;BP;BP	negative regulation of apoptotic process;membrane;integral component of membrane;protein binding;nucleus;cytosol;nucleus;negative regulation of apoptotic process;anatomical structure morphogenesis;apoptotic process;regulation of phosphatidylinositol 3-kinase signaling;regulation of response to DNA damage stimulus;regulation of response to DNA damage stimulus;negative regulation of apoptotic proce…
ENSG00000171476	HOPX	HOP homeobox [Source:HGNC Symbol;Acc:HGNC:24961]	237.18	0	10.8387	6.69e-19	1.13e-17	GO:0003677;GO:0030154;GO:0005634;GO:0005737;GO:0007275;GO:0005515;GO:0005634;GO:0006357;GO:0000785;GO:0005634;GO:0051131;GO:0001829;GO:0003166;GO:0000122;GO:0001829;GO:0007507;GO:0008016;GO:0016575;GO:0043393;GO:0043415;GO:0045596;GO:0048286;GO:0051155;GO:0003677;GO:0030154;GO:0005634;GO:0005737;GO:0007275;GO:0005515;GO:0005634;GO:0006357;GO:0000785;GO:0005634;GO:0051131;GO:0001829;GO:0003166;GO:…	MF;BP;CC;CC;BP;MF;CC;BP;CC;CC;BP;BP;BP;BP;BP;BP;BP;BP;BP;BP;BP;BP;BP;MF;BP;CC;CC;BP;MF;CC;BP;CC;CC;BP;BP;BP;BP;MF;BP;CC;CC;BP;MF;CC;BP;CC;CC;BP;BP;BP;BP;MF;BP;CC;CC;BP;MF;CC;BP;CC;CC;BP;BP;BP;BP;MF;BP;CC;CC;BP;MF;CC;BP;CC;CC;BP;BP;BP;BP;MF;BP;CC;CC;BP;MF;CC;BP;CC;CC;BP;BP;BP;BP;MF;BP;CC;CC;BP;MF;CC;BP;CC;CC;BP;BP;BP;BP;MF;BP;CC;CC;BP;MF;CC;BP;CC;CC;BP;BP;BP;BP;MF;BP;CC;CC;BP;MF;CC;BP;CC;CC;BP;BP;…	DNA binding;cell differentiation;nucleus;cytoplasm;multicellular organism development;protein binding;nucleus;regulation of transcription by RNA polymerase II;chromatin;nucleus;chaperone-mediated protein complex assembly;trophectodermal cell differentiation;bundle of His development;negative regulation of transcription by RNA polymerase II;trophectodermal cell differentiation;heart development;re…
ENSG00000163734	CXCL3	C-X-C motif chemokine ligand 3 [Source:HGNC Symbol;Acc:HGNC:4604]	215.95	0	10.7023	3.33e-18	5.38e-17	GO:0005576;GO:0006935;GO:0006955;GO:0006952;GO:0008009;GO:0005615;GO:0005615;GO:0005125;GO:0006954;GO:0005615;GO:0005576;GO:0071222;GO:0030593;GO:0007186;GO:0008009;GO:0008009;GO:0006954;GO:0030593;GO:0070098;GO:0045236;GO:0061844	CC;BP;BP;BP;MF;CC;CC;MF;BP;CC;CC;BP;BP;BP;MF;MF;BP;BP;BP;MF;BP	extracellular region;chemotaxis;immune response;defense response;chemokine activity;extracellular space;extracellular space;cytokine activity;inflammatory response;extracellular space;extracellular region;cellular response to lipopolysaccharide;neutrophil chemotaxis;G protein-coupled receptor signaling pathway;chemokine activity;chemokine activity;inflammatory response;neutrophil chemotaxis;chemo…	hsa:2921;hsa:2921;hsa:2921;hsa:2921;hsa:2921;hsa:2921;hsa:2921;hsa:2921;hsa:2921;hsa:2921;hsa:2921;hsa:2921;hsa:2921	hsa04060;hsa04061;hsa04062;hsa04064;hsa04621;hsa04657;hsa04668;hsa05120;hsa05134;hsa05146;hsa05167;hsa05323;hsa05417	Cytokine-cytokine receptor interaction ;Viral protein interaction with cytokine and cytokine receptor ;Chemokine signaling pathway ;NF-kappa B signaling pathway ;NOD-like receptor signaling pathway ;IL-17 signaling pathway ;TNF signaling pathway ;Epithelial cell signaling in Helicobacter pylori infection ;Legionellosis ;Amoebiasis ;Kaposi sarcoma-associated herpesvirus infection ;Rheumatoid arthr…
ENSG00000164935	DCSTAMP	dendrocyte expressed seven transmembrane protein [Source:HGNC Symbol;Acc:HGNC:18549]	1155.85	0.71	10.6879	2.27e-33	7.36e-32	GO:0016021;GO:0016020;GO:0016021;GO:0005783;GO:0005789;GO:0005789;GO:0005886;GO:0005768;GO:0030154;GO:0010008;GO:0005515;GO:0002376;GO:0009986;GO:0030176;GO:0033116;GO:0005789;GO:0030308;GO:0009986;GO:0071356;GO:0036006;GO:0061025;GO:0030316;GO:0045780;GO:0043011;GO:0034241;GO:0071353;GO:0072675;GO:0045657;GO:0016021;GO:0016020;GO:0016021;GO:0005783;GO:0005789;GO:0005789;GO:0005886;GO:0005768;GO:…	CC;CC;CC;CC;CC;CC;CC;CC;BP;CC;MF;BP;CC;CC;CC;CC;BP;CC;BP;BP;BP;BP;BP;BP;BP;BP;BP;BP;CC;CC;CC;CC;CC;CC;CC;CC;BP;CC;MF;BP;CC;CC;CC;CC;BP;CC;BP;BP;BP;BP;BP;BP;BP;BP;BP;BP;BP;BP;BP;BP;BP;BP;BP;BP;BP;BP;CC;CC;CC;CC;CC;CC;CC;CC;CC;CC;BP;CC;MF;BP;CC;CC;CC;CC;BP;CC;BP;BP;BP;BP;BP;BP;BP;BP;BP;BP	integral component of membrane;membrane;integral component of membrane;endoplasmic reticulum;endoplasmic reticulum membrane;endoplasmic reticulum membrane;plasma membrane;endosome;cell differentiation;endosome membrane;protein binding;immune system process;cell surface;integral component of endoplasmic reticulum membrane;endoplasmic reticulum-Golgi intermediate compartment membrane;endoplasmic re…
ENSG00000236453	-	novel transcript	208.87	0	10.6538	1.53e-18	2.54e-17
ENSG00000165023	DIRAS2	DIRAS family GTPase 2 [Source:HGNC Symbol;Acc:HGNC:19323]	185.62	0	10.4843	2.62e-18	4.28e-17	GO:0007165;GO:0016020;GO:0005525;GO:0003924;GO:0000166;GO:0005886;GO:0005886;GO:0005525;GO:0005515;GO:0005886;GO:0005525;GO:0003924;GO:0019003;GO:0007165;GO:0016020;GO:0005525;GO:0003924;GO:0000166;GO:0007165;GO:0016020;GO:0005525;GO:0003924;GO:0000166	BP;CC;MF;MF;MF;CC;CC;MF;MF;CC;MF;MF;MF;BP;CC;MF;MF;MF;BP;CC;MF;MF;MF	signal transduction;membrane;GTP binding;GTPase activity;nucleotide binding;plasma membrane;plasma membrane;GTP binding;protein binding;plasma membrane;GTP binding;GTPase activity;GDP binding;signal transduction;membrane;GTP binding;GTPase activity;nucleotide binding;signal transduction;membrane;GTP binding;GTPase activity;nucleotide binding
ENSG00000163347	CLDN1	claudin 1 [Source:HGNC Symbol;Acc:HGNC:2032]	172.56	0	10.3783	1.22e-17	1.91e-16	GO:0016021;GO:0005198;GO:0005923;GO:0030335;GO:0005886;GO:0005515;GO:0016020;GO:0005886;GO:0030054;GO:0016032;GO:0042802;GO:0042802;GO:0016323;GO:0016323;GO:0046718;GO:0005886;GO:0005923;GO:0005923;GO:0005887;GO:0042802;GO:0007568;GO:0008065;GO:0009636;GO:0016338;GO:0032496;GO:0034331;GO:0042538;GO:0045471;GO:0061436;GO:0061772;GO:0070673;GO:0071284;GO:0071346;GO:0071356;GO:0071548;GO:0071560;GO:…	CC;MF;CC;BP;CC;MF;CC;CC;CC;BP;MF;MF;CC;CC;BP;CC;CC;CC;CC;MF;BP;BP;BP;BP;BP;BP;BP;BP;BP;BP;BP;BP;BP;BP;BP;BP;BP;BP;BP;BP;CC;CC;CC;CC;CC;CC;BP;CC;BP;CC;CC;CC;BP;BP;BP;BP;MF;MF;BP;BP;BP;BP;BP;CC	integral component of membrane;structural molecule activity;bicellular tight junction;positive regulation of cell migration;plasma membrane;protein binding;membrane;plasma membrane;cell junction;viral process;identical protein binding;identical protein binding;basolateral plasma membrane;basolateral plasma membrane;viral entry into host cell;plasma membrane;bicellular tight junction;bicellular ti…	hsa:9076;hsa:9076;hsa:9076;hsa:9076;hsa:9076	hsa04514;hsa04530;hsa04670;hsa05130;hsa05160	Cell adhesion molecules ;Tight junction ;Leukocyte transendothelial migration ;Pathogenic Escherichia coli infection ;Hepatitis C
ENSG00000137673	MMP7	matrix metallopeptidase 7 [Source:HGNC Symbol;Acc:HGNC:7174]	158.93	0	10.2627	2.04e-17	3.16e-16	GO:0008270;GO:0006508;GO:0008237;GO:0004222;GO:0031012;GO:0030335;GO:0046872;GO:0008233;GO:0016787;GO:0005576;GO:0005515;GO:0030574;GO:0005615;GO:0005576;GO:0030198;GO:0070062;GO:0004222;GO:0005615;GO:0004175;GO:0022617;GO:0004222;GO:0006508;GO:0006508;GO:0030574;GO:0030574;GO:0006509;GO:0031293;GO:0008201;GO:0008237;GO:0007568;GO:0031667;GO:0044849;GO:0060135;GO:0071260;GO:0005615;GO:0009986	MF;BP;MF;MF;CC;BP;MF;MF;MF;CC;MF;BP;CC;CC;BP;CC;MF;CC;MF;BP;MF;BP;BP;BP;BP;BP;BP;MF;MF;BP;BP;BP;BP;BP;CC;CC	zinc ion binding;proteolysis;metallopeptidase activity;metalloendopeptidase activity;extracellular matrix;positive regulation of cell migration;metal ion binding;peptidase activity;hydrolase activity;extracellular region;protein binding;collagen catabolic process;extracellular space;extracellular region;extracellular matrix organization;extracellular exosome;metalloendopeptidase activity;extracel…	hsa:4316;hsa:4316	hsa04310;hsa05166	Wnt signaling pathway ;Human T-cell leukemia virus 1 infection
Novel.7150	-	-	152.66	0	10.2045	7.95e-17	1.17e-15
ENSG00000105697	HAMP	hepcidin antimicrobial peptide [Source:HGNC Symbol;Acc:HGNC:15598]	150.51	0	10.1829	7.83e-17	1.16e-15	GO:0005576;GO:0006879;GO:0005576;GO:0006955;GO:0005179;GO:0005615;GO:0042742;GO:0042742;GO:0000122;GO:0031640;GO:0006879;GO:0050832;GO:0006879;GO:0060586;GO:0010039;GO:0034760;GO:1904479;GO:0005576;GO:0006879;GO:0005576;GO:0006955;GO:0005179;GO:0005615;GO:0042742;GO:0042742;GO:0000122;GO:0031640;GO:0006879;GO:0050832;GO:0006879;GO:0060586;GO:0010039;GO:0005507;GO:0000122;GO:0002262;GO:0006953;GO:…	CC;BP;CC;BP;MF;CC;BP;BP;BP;BP;BP;BP;BP;BP;BP;BP;BP;CC;BP;CC;BP;MF;CC;BP;BP;BP;BP;BP;BP;BP;BP;BP;MF;BP;BP;BP;BP;BP;BP;BP;BP;BP;BP;BP;BP;BP;BP;BP;BP;BP;BP;BP;BP;BP;BP;BP;BP;BP;BP;CC;CC;CC;CC;CC	extracellular region;cellular iron ion homeostasis;extracellular region;immune response;hormone activity;extracellular space;defense response to bacterium;defense response to bacterium;negative regulation of transcription by RNA polymerase II;killing of cells of other organism;cellular iron ion homeostasis;defense response to fungus;cellular iron ion homeostasis;multicellular organismal iron ion …	hsa:57817	hsa04350	TGF-beta signaling pathway
ENSG00000169245	CXCL10	C-X-C motif chemokine ligand 10 [Source:HGNC Symbol;Acc:HGNC:10637]	136.86	0	10.0453	3.48e-16	4.98e-15	GO:0005576;GO:0006935;GO:0006955;GO:0006952;GO:0008009;GO:0098586;GO:0005615;GO:0006935;GO:0005515;GO:0008201;GO:0007186;GO:2000479;GO:0005125;GO:0006954;GO:0005615;GO:0005576;GO:0071222;GO:0045944;GO:0016525;GO:0007186;GO:0042127;GO:0042981;GO:0008009;GO:0008009;GO:0008009;GO:0006935;GO:0006954;GO:0006954;GO:0007165;GO:0007267;GO:0030593;GO:0070098;GO:0007166;GO:0005102;GO:0010818;GO:0019221;GO:…	CC;BP;BP;BP;MF;BP;CC;BP;MF;MF;BP;BP;MF;BP;CC;CC;BP;BP;BP;BP;BP;BP;MF;MF;MF;BP;BP;BP;BP;BP;BP;BP;BP;MF;BP;BP;BP;MF;MF;BP;BP;BP;BP;BP;BP;MF;BP;CC;BP;MF;BP;BP;BP;BP;BP;BP;BP;BP;BP;BP;BP;BP;BP;BP;BP;BP;BP;BP;BP;BP;CC	extracellular region;chemotaxis;immune response;defense response;chemokine activity;cellular response to virus;extracellular space;chemotaxis;protein binding;heparin binding;G protein-coupled receptor signaling pathway;regulation of cAMP-dependent protein kinase activity;cytokine activity;inflammatory response;extracellular space;extracellular region;cellular response to lipopolysaccharide;positi…	hsa:3627;hsa:3627;hsa:3627;hsa:3627;hsa:3627;hsa:3627;hsa:3627;hsa:3627;hsa:3627;hsa:3627;hsa:3627;hsa:3627	hsa04060;hsa04061;hsa04062;hsa04620;hsa04622;hsa04623;hsa04657;hsa04668;hsa05160;hsa05164;hsa05169;hsa05171	Cytokine-cytokine receptor interaction ;Viral protein interaction with cytokine and cytokine receptor ;Chemokine signaling pathway ;Toll-like receptor signaling pathway ;RIG-I-like receptor signaling pathway ;Cytosolic DNA-sensing pathway ;IL-17 signaling pathway ;TNF signaling pathway ;Hepatitis C ;Influenza A ;Epstein-Barr virus infection ;Coronavirus disease - COVID-19
ENSG00000002587	HS3ST1	heparan sulfate-glucosamine 3-sulfotransferase 1 [Source:HGNC Symbol;Acc:HGNC:5194]	258.26	0.27	9.9998	9.64e-17	1.42e-15	GO:0008146;GO:0016740;GO:0005794;GO:0005796;GO:0008146;GO:0005796;GO:0006024;GO:0008467;GO:0008467;GO:0008146;GO:0008146	MF;MF;CC;CC;MF;CC;BP;MF;MF;MF;MF	sulfotransferase activity;transferase activity;Golgi apparatus;Golgi lumen;sulfotransferase activity;Golgi lumen;glycosaminoglycan biosynthetic process;[heparan sulfate]-glucosamine 3-sulfotransferase 1 activity;[heparan sulfate]-glucosamine 3-sulfotransferase 1 activity;sulfotransferase activity;sulfotransferase activity	hsa:9957	hsa00534	Glycosaminoglycan biosynthesis - heparan sulfate / heparin
ENSG00000105825	TFPI2	tissue factor pathway inhibitor 2 [Source:HGNC Symbol;Acc:HGNC:11761]	8475.71	0	9.9977	1.67e-40	7.13e-39	GO:0005576;GO:0004867;GO:0030414;GO:0010466;GO:0010951;GO:0007596;GO:0007599;GO:0005615;GO:0004867;GO:0005201;GO:0031012;GO:0071498;GO:0005576;GO:0004867;GO:0030414;GO:0010466;GO:0010951;GO:0005576;GO:0004867;GO:0030414;GO:0010466;GO:0010951;GO:0007596;GO:0007599;GO:0005576;GO:0004867;GO:0030414;GO:0010466;GO:0010951;GO:0007596;GO:0007599;GO:0005576;GO:0004867;GO:0030414;GO:0010466;GO:0010951;GO:…	CC;MF;MF;BP;BP;BP;BP;CC;MF;MF;CC;BP;CC;MF;MF;BP;BP;CC;MF;MF;BP;BP;BP;BP;CC;MF;MF;BP;BP;BP;BP;CC;MF;MF;BP;BP;BP;BP	extracellular region;serine-type endopeptidase inhibitor activity;peptidase inhibitor activity;negative regulation of peptidase activity;negative regulation of endopeptidase activity;blood coagulation;hemostasis;extracellular space;serine-type endopeptidase inhibitor activity;extracellular matrix structural constituent;extracellular matrix;cellular response to fluid shear stress;extracellular reg…
ENSG00000173391	OLR1	oxidized low density lipoprotein receptor 1 [Source:HGNC Symbol;Acc:HGNC:8133]	691.86	0.67	9.9508	2.44e-30	7.02e-29	GO:0016020;GO:0016021;GO:0043231;GO:0005654;GO:0005886;GO:0005886;GO:0030246;GO:0007155;GO:0005576;GO:0045121;GO:0005515;GO:0002376;GO:0006954;GO:0006897;GO:0005886;GO:0050900;GO:0005886;GO:0042802;GO:0043312;GO:0035579;GO:0070821;GO:0005887;GO:0006954;GO:0043235;GO:0016020;GO:0043235;GO:0006508;GO:0005041;GO:0008015;GO:0042157;GO:0007159;GO:0008219;GO:0016020;GO:0016021;GO:0043231;GO:0005654;GO:…	CC;CC;CC;CC;CC;CC;MF;BP;CC;CC;MF;BP;BP;BP;CC;BP;CC;MF;BP;CC;CC;CC;BP;CC;CC;CC;BP;MF;BP;BP;BP;BP;CC;CC;CC;CC;CC;CC;CC;CC;CC;CC;CC;MF;BP;CC;CC;MF;BP;BP;BP;CC;BP;CC;MF;BP;CC;CC;CC;BP;CC;CC;CC;BP;MF;BP;BP;BP;BP;CC;CC;CC;CC;CC;CC;MF;BP;CC;CC;MF;BP;BP;BP;CC;BP;CC;MF;BP;CC;CC;CC;BP;CC;CC;CC;BP;MF;BP;BP;BP;BP;CC;CC;CC;CC;CC;CC	membrane;integral component of membrane;intracellular membrane-bounded organelle;nucleoplasm;plasma membrane;plasma membrane;carbohydrate binding;cell adhesion;extracellular region;membrane raft;protein binding;immune system process;inflammatory response;endocytosis;plasma membrane;leukocyte migration;plasma membrane;identical protein binding;neutrophil degranulation;specific granule membrane;ter…	hsa:4973;hsa:4973;hsa:4973	hsa03320;hsa04145;hsa05417	PPAR signaling pathway ;Phagosome ;Lipid and atherosclerosis
ENSG00000012124	CD22	CD22 molecule [Source:HGNC Symbol;Acc:HGNC:1643]	1991.57	2.06	9.8914	3.26e-80	4.25e-78	GO:0016021;GO:0042113;GO:0005737;GO:0005886;GO:0050859;GO:0050859;GO:0050859;GO:0016020;GO:0016021;GO:0005886;GO:0030246;GO:0007155;GO:0005515;GO:0009897;GO:0005887;GO:0070062;GO:0005769;GO:0033691;GO:0007155;GO:0005102;GO:0009986;GO:0019903;GO:0019903;GO:0016021;GO:0055037;GO:0050859;GO:0032809;GO:0005769;GO:0019903;GO:0002638;GO:0033691;GO:0033691;GO:0001791;GO:0042609;GO:0042609;GO:0030100;GO:…	CC;BP;CC;CC;BP;BP;BP;CC;CC;CC;MF;BP;MF;CC;CC;CC;CC;MF;BP;MF;CC;MF;MF;CC;CC;BP;CC;CC;MF;BP;MF;MF;MF;MF;MF;BP;BP;BP;BP;BP;BP;CC;BP;CC;CC;BP;BP;BP;CC;CC;CC;MF;BP;MF;CC;CC;CC;CC;MF;BP;MF;CC;MF;MF;CC;CC;BP;CC;CC;MF;BP;MF;MF;MF;MF;MF;BP;BP;BP;BP;BP;BP;CC;BP;CC;CC;BP;BP;BP;CC;CC;CC;MF;BP;MF;CC;CC;CC;CC;MF;BP;MF;CC;MF;MF;CC;CC;BP;CC;CC;MF;BP;MF;MF;MF;MF;MF;BP;BP;BP;BP;BP;BP;CC;BP;CC;CC;BP;BP;BP;CC;CC;CC;…	integral component of membrane;B cell activation;cytoplasm;plasma membrane;negative regulation of B cell receptor signaling pathway;negative regulation of B cell receptor signaling pathway;negative regulation of B cell receptor signaling pathway;membrane;integral component of membrane;plasma membrane;carbohydrate binding;cell adhesion;protein binding;external side of plasma membrane;integral comp…	hsa:933;hsa:933;hsa:933	hsa04514;hsa04640;hsa04662	Cell adhesion molecules ;Hematopoietic cell lineage ;B cell receptor signaling pathway
ENSG00000137869	CYP19A1	cytochrome P450 family 19 subfamily A member 1 [Source:HGNC Symbol;Acc:HGNC:2594]	8989.84	10.42	9.7451	1.22e-249	1.92e-246	GO:0055114;GO:0020037;GO:0005506;GO:0016705;GO:0016020;GO:0016021;GO:0046872;GO:0005783;GO:0005789;GO:0004497;GO:0016491;GO:0043231;GO:0022900;GO:0070330;GO:0020037;GO:0005783;GO:0005789;GO:0005783;GO:0006703;GO:0032355;GO:0016020;GO:0009055;GO:0019825;GO:0016125;GO:0006694;GO:0016712;GO:0006710;GO:2000866;GO:0070330;GO:0008585;GO:0055114;GO:0020037;GO:0005506;GO:0016705;GO:0016020;GO:0016021;GO:…	BP;MF;MF;MF;CC;CC;MF;CC;CC;MF;MF;CC;BP;MF;MF;CC;CC;CC;BP;BP;CC;MF;MF;BP;BP;MF;BP;BP;MF;BP;BP;MF;MF;MF;CC;CC;MF;CC;CC;MF;MF;CC;BP;MF;MF;CC;CC;CC;BP;BP;CC;MF;MF;BP;BP;MF;BP;BP;MF;BP;BP;MF;MF;MF;CC;CC;MF;CC;CC;MF;MF;CC;BP;MF;MF;CC;CC;CC;BP;BP;CC;MF;MF;BP;BP;MF;BP;BP;MF;BP;BP;MF;MF;MF;CC;CC;MF;MF;MF;MF;MF;MF;MF;MF;MF;BP;MF;MF;MF;BP;MF;MF;MF;BP;MF;MF;MF;BP;MF;MF;MF;CC;CC;MF;CC;CC;MF;MF;CC;BP;MF;MF;CC;…	oxidation-reduction process;heme binding;iron ion binding;oxidoreductase activity, acting on paired donors, with incorporation or reduction of molecular oxygen;membrane;integral component of membrane;metal ion binding;endoplasmic reticulum;endoplasmic reticulum membrane;monooxygenase activity;oxidoreductase activity;intracellular membrane-bounded organelle;electron transport chain;aromatase activ…	hsa:1588;hsa:1588;hsa:1588	hsa00140;hsa01100;hsa04913	Steroid hormone biosynthesis ;Metabolic pathways ;Ovarian steroidogenesis
ENSG00000134668	SPOCD1	SPOC domain containing 1 [Source:HGNC Symbol;Acc:HGNC:26338]	6113.32	0.89	9.6805	8.5e-64	7.33e-62	GO:0006351;GO:0005634;GO:0005634;GO:0005694;GO:0030154;GO:0031047;GO:0007283;GO:0007283;GO:0010923;GO:0010529;GO:0006306;GO:0006351;GO:0005634;GO:0005634;GO:0005694;GO:0030154;GO:0031047;GO:0007283;GO:0007283;GO:0010923;GO:0010529;GO:0006306;GO:0006351;GO:0006351;GO:0005634;GO:0005634;GO:0005694;GO:0030154;GO:0031047;GO:0007283;GO:0007283;GO:0010923;GO:0010529;GO:0006306;GO:0006351	BP;CC;CC;CC;BP;BP;BP;BP;BP;BP;BP;BP;CC;CC;CC;BP;BP;BP;BP;BP;BP;BP;BP;BP;CC;CC;CC;BP;BP;BP;BP;BP;BP;BP;BP	transcription, DNA-templated;nucleus;nucleus;chromosome;cell differentiation;gene silencing by RNA;spermatogenesis;spermatogenesis;negative regulation of phosphatase activity;negative regulation of transposition;DNA methylation;transcription, DNA-templated;nucleus;nucleus;chromosome;cell differentiation;gene silencing by RNA;spermatogenesis;spermatogenesis;negative regulation of phosphatase activ…
ENSG00000149948	HMGA2	high mobility group AT-hook 2 [Source:HGNC Symbol;Acc:HGNC:5009]	846.29	0	9.673	1.93e-26	4.72e-25	GO:0045766;GO:2000773;GO:0071864;GO:0005634;GO:0005634;GO:0005634;GO:0043066;GO:0006355;GO:0003677;GO:0006325;GO:0051301;GO:0000785;GO:0005515;GO:0007049;GO:0030261;GO:0040008;GO:0045893;GO:0045893;GO:0005634;GO:0006355;GO:0000122;GO:0003714;GO:0006284;GO:0045944;GO:0005654;GO:0045444;GO:0071902;GO:0010628;GO:0003712;GO:0006355;GO:2000036;GO:2000036;GO:0009615;GO:0048863;GO:0043065;GO:0003906;GO:…	BP;BP;BP;CC;CC;CC;BP;BP;MF;BP;BP;CC;MF;BP;BP;BP;BP;BP;CC;BP;BP;MF;BP;BP;CC;BP;BP;BP;MF;BP;BP;BP;BP;BP;BP;MF;BP;MF;MF;BP;BP;BP;BP;MF;MF;CC;BP;BP;CC;MF;MF;MF;BP;BP;BP;BP;BP;BP;BP;BP;BP;BP;MF;MF;MF;BP;BP;BP;CC;MF;BP;BP;MF;MF;MF;BP;BP;BP;BP;BP;BP;BP;BP;CC;MF;BP;CC;CC;BP;BP;BP;CC;CC;BP;BP;BP;MF;BP;BP;BP;BP;BP;CC;BP;BP;MF;BP;BP;CC;BP;BP;BP;MF;BP;BP;BP;BP;BP;BP;MF;BP;MF;MF;BP;BP;BP;BP;MF;MF;CC;BP;BP;CC;…	positive regulation of angiogenesis;negative regulation of cellular senescence;positive regulation of cell proliferation in bone marrow;nucleus;nucleus;nucleus;negative regulation of apoptotic process;regulation of transcription, DNA-templated;DNA binding;chromatin organization;cell division;chromatin;protein binding;cell cycle;chromosome condensation;regulation of growth;positive regulation of t…	hsa:8091;hsa:8091	hsa05202;hsa05206	Transcriptional misregulation in cancer ;MicroRNAs in cancer
ENSG00000276070	CCL4L2	C-C motif chemokine ligand 4 like 2 [Source:HGNC Symbol;Acc:HGNC:24066]	1506.1	2	9.6445	2.37e-62	1.98e-60	GO:0005576;GO:0006955;GO:0008009;GO:0005615;GO:0006935;GO:0005515;GO:0005125;GO:0006954;GO:0005615;GO:0007186;GO:0008009;GO:0048020;GO:0002548;GO:0006954;GO:0030593;GO:0043547;GO:0048245;GO:0048247;GO:0070098;GO:0070374;GO:0071346;GO:0071347;GO:0071356;GO:0005576;GO:0006955;GO:0008009;GO:0005615;GO:0006935;GO:0005515;GO:0005125;GO:0006954;GO:0005615;GO:0007186;GO:0008009;GO:0048020;GO:0002548;GO:…	CC;BP;MF;CC;BP;MF;MF;BP;CC;BP;MF;MF;BP;BP;BP;BP;BP;BP;BP;BP;BP;BP;BP;CC;BP;MF;CC;BP;MF;MF;BP;CC;BP;MF;MF;BP;BP;BP;BP;BP;BP;BP;BP;BP;BP;BP;CC;BP;MF;CC;BP;MF;MF;BP;CC;BP;MF;MF;BP;BP;BP;BP;BP;BP;BP;BP;BP;BP;BP;CC;BP;MF;CC;BP;MF;MF;BP;CC;BP;MF;MF;BP;BP;BP;BP;BP;BP;BP;BP;BP;BP;BP;CC;CC;BP;MF;BP;MF;BP;MF;CC;BP;MF;MF;BP;BP;BP;BP;BP;BP;BP;BP;BP;BP;BP;CC;CC;BP;MF;BP;MF;BP;MF;CC;BP;MF;MF;BP;BP;BP;BP;BP;BP;…	extracellular region;immune response;chemokine activity;extracellular space;chemotaxis;protein binding;cytokine activity;inflammatory response;extracellular space;G protein-coupled receptor signaling pathway;chemokine activity;CCR chemokine receptor binding;monocyte chemotaxis;inflammatory response;neutrophil chemotaxis;positive regulation of GTPase activity;eosinophil chemotaxis;lymphocyte chemo…	hsa:9560;hsa:9560;hsa:9560;hsa:9560;hsa:9560;hsa:9560;hsa:9560	hsa04060;hsa04061;hsa04062;hsa04064;hsa04620;hsa04623;hsa05163	Cytokine-cytokine receptor interaction ;Viral protein interaction with cytokine and cytokine receptor ;Chemokine signaling pathway ;NF-kappa B signaling pathway ;Toll-like receptor signaling pathway ;Cytosolic DNA-sensing pathway ;Human cytomegalovirus infection
ENSG00000134531	EMP1	epithelial membrane protein 1 [Source:HGNC Symbol;Acc:HGNC:3333]	11779.5	1.73	9.6313	1.6e-116	4.01e-114	GO:0016021;GO:0016020;GO:0016021;GO:0016020;GO:0016021;GO:0016020;GO:0005886;GO:0005515;GO:0005886;GO:0005886;GO:0016021;GO:0008219;GO:0008544;GO:0032060;GO:0016021;GO:0016020;GO:0016021;GO:0016020;GO:0005886;GO:0005515;GO:0005886;GO:0016021;GO:0008219;GO:0008544;GO:0032060;GO:0016021;GO:0016020	CC;CC;CC;CC;CC;CC;CC;MF;CC;CC;CC;BP;BP;BP;CC;CC;CC;CC;CC;MF;CC;CC;BP;BP;BP;CC;CC	integral component of membrane;membrane;integral component of membrane;membrane;integral component of membrane;membrane;plasma membrane;protein binding;plasma membrane;plasma membrane;integral component of membrane;cell death;epidermis development;bleb assembly;integral component of membrane;membrane;integral component of membrane;membrane;plasma membrane;protein binding;plasma membrane;integral …
ENSG00000262097	LINC02185	long intergenic non-protein coding RNA 2185 [Source:HGNC Symbol;Acc:HGNC:53047]	101.41	0	9.6148	2.51e-15	3.4e-14
ENSG00000256268	LINC02454	long intergenic non-protein coding RNA 2454 [Source:HGNC Symbol;Acc:HGNC:53387]	100.35	0	9.596	2.56e-15	3.46e-14
ENSG00000158714	SLAMF8	SLAM family member 8 [Source:HGNC Symbol;Acc:HGNC:21391]	3982.92	5.28	9.539	3.22e-153	1.61e-150	GO:0016020;GO:0016021;GO:0005515;GO:0009986;GO:0042802;GO:0042742;GO:0038023;GO:0035690;GO:0002232;GO:0043549;GO:0060266;GO:0045577;GO:0090027;GO:0090383;GO:0010760;GO:0033860;GO:1902623;GO:2000509;GO:0002336;GO:0016020;GO:0016021;GO:0005515;GO:0009986;GO:0042802;GO:0042742;GO:0038023;GO:0035690;GO:0002232;GO:0043549;GO:0060266;GO:0045577;GO:0090027;GO:0090383;GO:0010760;GO:0033860;GO:1902623;GO:…	CC;CC;MF;CC;MF;BP;MF;BP;BP;BP;BP;BP;BP;BP;BP;BP;BP;BP;BP;CC;CC;MF;CC;MF;BP;MF;BP;BP;BP;BP;BP;BP;BP;BP;BP;BP;BP;BP	membrane;integral component of membrane;protein binding;cell surface;identical protein binding;defense response to bacterium;signaling receptor activity;cellular response to drug;leukocyte chemotaxis involved in inflammatory response;regulation of kinase activity;negative regulation of respiratory burst involved in inflammatory response;regulation of B cell differentiation;negative regulation of …
ENSG00000232053	-	novel transcript	89	0	9.4232	9.09e-15	1.19e-13
ENSG00000196611	MMP1	matrix metallopeptidase 1 [Source:HGNC Symbol;Acc:HGNC:7155]	88.51	0	9.418	1.6e-13	1.91e-12	GO:0008270;GO:0006508;GO:0008237;GO:0004222;GO:0031012;GO:0046872;GO:0008233;GO:0008233;GO:0016787;GO:0005576;GO:0016032;GO:0030574;GO:0004252;GO:0050900;GO:0005576;GO:0030198;GO:0004222;GO:0006508;GO:0031334;GO:0044267;GO:0019221;GO:0004222;GO:0022617;GO:0008270;GO:0004222;GO:0006508;GO:0030574;GO:0030574;GO:0071492;GO:0004175	MF;BP;MF;MF;CC;MF;MF;MF;MF;CC;BP;BP;MF;BP;CC;BP;MF;BP;BP;BP;BP;MF;BP;MF;MF;BP;BP;BP;BP;MF	zinc ion binding;proteolysis;metallopeptidase activity;metalloendopeptidase activity;extracellular matrix;metal ion binding;peptidase activity;peptidase activity;hydrolase activity;extracellular region;viral process;collagen catabolic process;serine-type endopeptidase activity;leukocyte migration;extracellular region;extracellular matrix organization;metalloendopeptidase activity;proteolysis;posi…	hsa:4312;hsa:4312;hsa:4312;hsa:4312;hsa:4312;hsa:4312;hsa:4312;hsa:4312	hsa03320;hsa04657;hsa04926;hsa05171;hsa05200;hsa05219;hsa05323;hsa05417	PPAR signaling pathway ;IL-17 signaling pathway ;Relaxin signaling pathway ;Coronavirus disease - COVID-19 ;Pathways in cancer ;Bladder cancer ;Rheumatoid arthritis ;Lipid and atherosclerosis
ENSG00000108702	CCL1	C-C motif chemokine ligand 1 [Source:HGNC Symbol;Acc:HGNC:10609]	85.34	0	9.3658	9.31e-14	1.13e-12	GO:0005576;GO:0006955;GO:0008009;GO:0050729;GO:0005615;GO:0006935;GO:0005125;GO:0005615;GO:0005576;GO:0007186;GO:0007186;GO:0008009;GO:0008009;GO:0048020;GO:0002548;GO:0006935;GO:0006954;GO:0007165;GO:0030593;GO:0043547;GO:0048245;GO:0048247;GO:0070098;GO:0070374;GO:0071346;GO:0071347;GO:0071356;GO:0005615;GO:0005615;GO:0006874;GO:0032740;GO:0008009;GO:0007204;GO:0016032;GO:0090026	CC;BP;MF;BP;CC;BP;MF;CC;CC;BP;BP;MF;MF;MF;BP;BP;BP;BP;BP;BP;BP;BP;BP;BP;BP;BP;BP;CC;CC;BP;BP;MF;BP;BP;BP	extracellular region;immune response;chemokine activity;positive regulation of inflammatory response;extracellular space;chemotaxis;cytokine activity;extracellular space;extracellular region;G protein-coupled receptor signaling pathway;G protein-coupled receptor signaling pathway;chemokine activity;chemokine activity;CCR chemokine receptor binding;monocyte chemotaxis;chemotaxis;inflammatory respo…	hsa:6346;hsa:6346;hsa:6346	hsa04060;hsa04061;hsa04062	Cytokine-cytokine receptor interaction ;Viral protein interaction with cytokine and cytokine receptor ;Chemokine signaling pathway
ENSG00000255921	-	novel transcript, antisense to BCAT1	302.21	0.41	9.3421	3.63e-19	6.18e-18
ENSG00000115363	EVA1A	eva-1 homolog A, regulator of programmed cell death [Source:HGNC Symbol;Acc:HGNC:25816]	81.88	0	9.3052	2.65e-14	3.35e-13	GO:0016020;GO:0016021;GO:0043231;GO:0005783;GO:0005789;GO:0005886;GO:0006915;GO:0005765;GO:0005515;GO:0006914;GO:0005764;GO:0043687;GO:0044267;GO:0005788;GO:0016020;GO:0016021;GO:0043231;GO:0005783;GO:0005789;GO:0005886;GO:0006915;GO:0005765;GO:0005515;GO:0006914;GO:0005764;GO:0043687;GO:0044267;GO:0005788;GO:0016020;GO:0016021;GO:0043231;GO:0005886;GO:0016020;GO:0016021;GO:0043231;GO:0005783;GO:…	CC;CC;CC;CC;CC;CC;BP;CC;MF;BP;CC;BP;BP;CC;CC;CC;CC;CC;CC;CC;BP;CC;MF;BP;CC;BP;BP;CC;CC;CC;CC;CC;CC;CC;CC;CC;CC;CC;BP;CC;MF;BP;CC;BP;BP;CC;CC;CC;CC;CC;CC;CC;CC;CC;CC;CC;CC;CC;BP;CC;MF;BP;CC;BP;BP;CC	membrane;integral component of membrane;intracellular membrane-bounded organelle;endoplasmic reticulum;endoplasmic reticulum membrane;plasma membrane;apoptotic process;lysosomal membrane;protein binding;autophagy;lysosome;post-translational protein modification;cellular protein metabolic process;endoplasmic reticulum lumen;membrane;integral component of membrane;intracellular membrane-bounded org…
ENSG00000164116	GUCY1A1	guanylate cyclase 1 soluble subunit alpha 1 [Source:HGNC Symbol;Acc:HGNC:4685]	76.78	0	9.2107	7.4e-14	9.04e-13	GO:0035556;GO:0020037;GO:0009190;GO:0004383;GO:0006182;GO:0016849;GO:0005737;GO:0000166;GO:0016829;GO:0005525;GO:0005515;GO:0004383;GO:0006182;GO:0038023;GO:0007263;GO:0008015;GO:0004383;GO:0008217;GO:0010750;GO:0060087;GO:0098925;GO:0008074;GO:0008074;GO:0098978;GO:0098982;GO:0035556;GO:0020037;GO:0009190;GO:0004383;GO:0006182;GO:0016849;GO:0005737;GO:0000166;GO:0016829;GO:0005525;GO:0005515;GO:…	BP;MF;BP;MF;BP;MF;CC;MF;MF;MF;MF;MF;BP;MF;BP;BP;MF;BP;BP;BP;BP;CC;CC;CC;CC;BP;MF;BP;MF;BP;MF;CC;MF;MF;MF;MF;MF;BP;MF;BP;BP;MF;CC;CC;BP;MF;BP;MF;BP;MF;CC;MF;MF;MF;MF;MF;BP;MF;BP;BP;MF;CC;CC;BP;MF;BP;MF;BP;MF;CC;MF;MF;MF;MF;MF;BP;MF;BP;BP;MF;CC;CC;BP;BP;MF;BP;MF;MF;MF;BP;MF;BP;MF;BP;MF;CC;MF;MF;MF;MF;MF;BP;MF;BP;BP;MF;CC;CC;BP;MF;BP;MF;BP;MF;CC;MF;MF;MF;MF;MF;BP;MF;BP;BP;MF;CC;CC	intracellular signal transduction;heme binding;cyclic nucleotide biosynthetic process;guanylate cyclase activity;cGMP biosynthetic process;phosphorus-oxygen lyase activity;cytoplasm;nucleotide binding;lyase activity;GTP binding;protein binding;guanylate cyclase activity;cGMP biosynthetic process;signaling receptor activity;nitric oxide mediated signal transduction;blood circulation;guanylate cycl…	hsa:2982;hsa:2982;hsa:2982;hsa:2982;hsa:2982;hsa:2982;hsa:2982;hsa:2982;hsa:2982;hsa:2982;hsa:2982	hsa00230;hsa01100;hsa04022;hsa04270;hsa04540;hsa04611;hsa04713;hsa04730;hsa04921;hsa04924;hsa04970	Purine metabolism ;Metabolic pathways ;cGMP-PKG signaling pathway ;Vascular smooth muscle contraction ;Gap junction ;Platelet activation ;Circadian entrainment ;Long-term depression ;Oxytocin signaling pathway ;Renin secretion ;Salivary secretion
ENSG00000181634	TNFSF15	TNF superfamily member 15 [Source:HGNC Symbol;Acc:HGNC:11931]	4345.3	7.36	9.1896	1.96e-185	1.3e-182	GO:0005576;GO:0005515;GO:0007165;GO:0016020;GO:0006955;GO:0006915;GO:0005164;GO:0016021;GO:0016021;GO:0005615;GO:0005515;GO:0005125;GO:0005886;GO:0033209;GO:0005886;GO:0005887;GO:0007165;GO:0005102;GO:0006919;GO:0006919;GO:0007250;GO:0005576;GO:0005515;GO:0007165;GO:0016020;GO:0006955;GO:0006915;GO:0005164	CC;MF;BP;CC;BP;BP;MF;CC;CC;CC;MF;MF;CC;BP;CC;CC;BP;MF;BP;BP;BP;CC;MF;BP;CC;BP;BP;MF	extracellular region;protein binding;signal transduction;membrane;immune response;apoptotic process;tumor necrosis factor receptor binding;integral component of membrane;integral component of membrane;extracellular space;protein binding;cytokine activity;plasma membrane;tumor necrosis factor-mediated signaling pathway;plasma membrane;integral component of plasma membrane;signal transduction;signa…	hsa:9966	hsa04060	Cytokine-cytokine receptor interaction
ENSG00000236700	LINC01010	long intergenic non-protein coding RNA 1010 [Source:HGNC Symbol;Acc:HGNC:48978]	2311.84	0	9.1233	1.92e-32	5.98e-31
ENSG00000188643	S100A16	S100 calcium binding protein A16 [Source:HGNC Symbol;Acc:HGNC:20441]	139.02	0.21	9.1048	4.86e-14	6.01e-13	GO:0005509;GO:0003723;GO:0005634;GO:0005737;GO:0046872;GO:0005829;GO:0005886;GO:0005509;GO:0005615;GO:0005730;GO:0005730;GO:0042803;GO:0005515;GO:0005634;GO:0005737;GO:0005615;GO:0005509;GO:0048306;GO:0070062;GO:0005509;GO:0003723;GO:0005634;GO:0005737;GO:0046872;GO:0005829;GO:0005886;GO:0005509;GO:0005615;GO:0005730;GO:0005730;GO:0042803;GO:0005515;GO:0005634;GO:0005737;GO:0005615;GO:0005509;GO:…	MF;MF;CC;CC;MF;CC;CC;MF;CC;CC;CC;MF;MF;CC;CC;CC;MF;MF;CC;MF;MF;CC;CC;MF;CC;CC;MF;CC;CC;CC;MF;MF;CC;CC;CC;MF;MF;CC;MF;BP;MF;MF;CC;CC;MF;CC;CC;MF;CC;CC;CC;MF;MF;CC;CC;CC;MF;MF;CC;MF;MF;CC;CC;MF;CC;CC;MF;CC;CC;CC;MF;MF;CC;CC;CC;MF;MF;CC	calcium ion binding;RNA binding;nucleus;cytoplasm;metal ion binding;cytosol;plasma membrane;calcium ion binding;extracellular space;nucleolus;nucleolus;protein homodimerization activity;protein binding;nucleus;cytoplasm;extracellular space;calcium ion binding;calcium-dependent protein binding;extracellular exosome;calcium ion binding;RNA binding;nucleus;cytoplasm;metal ion binding;cytosol;plasma …
ENSG00000132329	RAMP1	receptor activity modifying protein 1 [Source:HGNC Symbol;Acc:HGNC:9843]	1486.52	2.59	9.0635	1.02e-85	1.5e-83	GO:0016021;GO:0006886;GO:0015026;GO:0008277;GO:0016020;GO:0016021;GO:0006886;GO:0015026;GO:0008277;GO:0016020;GO:0016021;GO:0006886;GO:0015026;GO:0008277;GO:0016020;GO:0015031;GO:0005886;GO:0005515;GO:0006816;GO:0009986;GO:0001525;GO:0002862;GO:0005886;GO:0007186;GO:0015031;GO:0009986;GO:0007186;GO:0031623;GO:0001525;GO:0005887;GO:0043235;GO:0043235;GO:0006816;GO:0007189;GO:0007189;GO:0072659;GO:…	CC;BP;MF;BP;CC;CC;BP;MF;BP;CC;CC;BP;MF;BP;CC;BP;CC;MF;BP;CC;BP;BP;CC;BP;BP;CC;BP;BP;BP;CC;CC;CC;BP;BP;BP;BP;BP;MF;MF;MF;MF;MF;BP;BP;BP;BP;BP;BP;BP;BP;BP;BP;CC;CC;CC;CC;BP;MF;BP;CC	integral component of membrane;intracellular protein transport;coreceptor activity;regulation of G protein-coupled receptor signaling pathway;membrane;integral component of membrane;intracellular protein transport;coreceptor activity;regulation of G protein-coupled receptor signaling pathway;membrane;integral component of membrane;intracellular protein transport;coreceptor activity;regulation of …	hsa:10267	hsa04270	Vascular smooth muscle contraction
ENSG00000275302	CCL4	C-C motif chemokine ligand 4 [Source:HGNC Symbol;Acc:HGNC:10630]	1336.35	2.67	9.0209	2.16e-83	3.02e-81	GO:0005576;GO:0006955;GO:0008009;GO:0005615;GO:0006935;GO:0005515;GO:0005125;GO:0006954;GO:0005615;GO:0005576;GO:0042802;GO:0007186;GO:0051928;GO:0007186;GO:0008009;GO:0008009;GO:0048020;GO:0002548;GO:0006954;GO:0006954;GO:0006955;GO:0007165;GO:0007267;GO:0030593;GO:0043547;GO:0048245;GO:0048247;GO:0070098;GO:0070374;GO:0071346;GO:0071347;GO:0071356;GO:0007155;GO:0005615;GO:0005125;GO:0019221;GO:…	CC;BP;MF;CC;BP;MF;MF;BP;CC;CC;MF;BP;BP;BP;MF;MF;MF;BP;BP;BP;BP;BP;BP;BP;BP;BP;BP;BP;BP;BP;BP;BP;BP;CC;MF;BP;BP;BP;MF;BP;MF;BP;BP;BP	extracellular region;immune response;chemokine activity;extracellular space;chemotaxis;protein binding;cytokine activity;inflammatory response;extracellular space;extracellular region;identical protein binding;G protein-coupled receptor signaling pathway;positive regulation of calcium ion transport;G protein-coupled receptor signaling pathway;chemokine activity;chemokine activity;CCR chemokine re…	hsa:6351;hsa:6351;hsa:6351;hsa:6351;hsa:6351;hsa:6351;hsa:6351	hsa04060;hsa04061;hsa04062;hsa04064;hsa04620;hsa04623;hsa05163	Cytokine-cytokine receptor interaction ;Viral protein interaction with cytokine and cytokine receptor ;Chemokine signaling pathway ;NF-kappa B signaling pathway ;Toll-like receptor signaling pathway ;Cytosolic DNA-sensing pathway ;Human cytomegalovirus infection
ENSG00000157168	NRG1	neuregulin 1 [Source:HGNC Symbol;Acc:HGNC:7997]	599.09	1.21	8.9991	4.11e-38	1.6e-36	GO:0005102;GO:0007399;GO:0005634;GO:0016020;GO:0016020;GO:0016021;GO:0005654;GO:0005886;GO:0005576;GO:0005576;GO:0008083;GO:0008083;GO:0005615;GO:0005576;GO:0061098;GO:0035556;GO:0005102;GO:0030154;GO:0048513;GO:0007399;GO:0000165;GO:0008284;GO:0031334;GO:0031334;GO:0005178;GO:0051897;GO:0030971;GO:0005125;GO:0038128;GO:2000145;GO:0032148;GO:0045499;GO:0055007;GO:0042060;GO:0000187;GO:0050919;GO:…	MF;BP;CC;CC;CC;CC;CC;CC;CC;CC;MF;MF;CC;CC;BP;BP;MF;BP;BP;BP;BP;BP;BP;BP;MF;BP;MF;MF;BP;BP;BP;MF;BP;BP;BP;BP;BP;BP;BP;MF;BP;MF;BP;BP;BP;BP;MF;MF;BP;BP;BP;BP;BP;BP;MF;BP;CC;CC;BP;CC;MF;MF;BP;MF;BP;CC;CC;BP;CC;MF;MF;BP;MF;BP;BP;BP;CC;CC;CC;CC;CC;CC;CC;CC;MF;MF;CC;CC;BP;BP;MF;BP;BP;BP;BP;BP;BP;BP;MF;BP;MF;MF;BP;BP;BP;BP;BP;MF;BP;BP;BP;BP;BP;BP;MF;BP;BP;MF;BP;MF;BP;BP;BP;BP;MF;MF;BP;BP;BP;BP;BP;BP;BP;…	signaling receptor binding;nervous system development;nucleus;membrane;membrane;integral component of membrane;nucleoplasm;plasma membrane;extracellular region;extracellular region;growth factor activity;growth factor activity;extracellular space;extracellular region;positive regulation of protein tyrosine kinase activity;intracellular signal transduction;signaling receptor binding;cell different…	hsa:3084;hsa:3084;hsa:3084	hsa01521;hsa04012;hsa05014	EGFR tyrosine kinase inhibitor resistance ;ErbB signaling pathway ;Amyotrophic lateral sclerosis
ENSG00000140379	BCL2A1	BCL2 related protein A1 [Source:HGNC Symbol;Acc:HGNC:991]	2847.09	5.89	8.9277	1.09e-129	3.41e-127	GO:0042981;GO:0043066;GO:0005737;GO:0043066;GO:0006915;GO:0005515;GO:0042803;GO:0008630;GO:0097192;GO:0043066;GO:0005741;GO:0046982;GO:0042981;GO:0043066;GO:0005737;GO:0043066;GO:0006915;GO:0005515;GO:0042803;GO:0008630;GO:0097192;GO:0043066;GO:0005741;GO:0046982;GO:0044877;GO:0051400;GO:0007568;GO:0021987;GO:0042981;GO:0043066;GO:0006915	BP;BP;CC;BP;BP;MF;MF;BP;BP;BP;CC;MF;BP;BP;CC;BP;BP;MF;MF;BP;BP;BP;CC;MF;MF;MF;BP;BP;BP;BP;BP	regulation of apoptotic process;negative regulation of apoptotic process;cytoplasm;negative regulation of apoptotic process;apoptotic process;protein binding;protein homodimerization activity;intrinsic apoptotic signaling pathway in response to DNA damage;extrinsic apoptotic signaling pathway in absence of ligand;negative regulation of apoptotic process;mitochondrial outer membrane;protein hetero…	hsa:597;hsa:597;hsa:597;hsa:597	hsa04064;hsa04210;hsa05202;hsa05221	NF-kappa B signaling pathway ;Apoptosis ;Transcriptional misregulation in cancer ;Acute myeloid leukemia
ENSG00000152954	NRSN1	neurensin 1 [Source:HGNC Symbol;Acc:HGNC:17881]	880.99	1.77	8.8865	1.09e-60	8.61e-59	GO:0007399;GO:0030133;GO:0016020;GO:0016021;GO:0031410;GO:0042995;GO:0005515;GO:0043005;GO:0043005;GO:0007399;GO:0030426;GO:0043005;GO:0007399;GO:0043025;GO:0030133;GO:0043025;GO:0030133;GO:0030426;GO:0031410;GO:0043025;GO:0007399;GO:0030133;GO:0016020;GO:0016021;GO:0007399;GO:0030133;GO:0007399;GO:0030133;GO:0016020;GO:0016021;GO:0031410;GO:0042995;GO:0005515;GO:0043005;GO:0043005;GO:0007399;GO:…	BP;CC;CC;CC;CC;CC;MF;CC;CC;BP;CC;CC;BP;CC;CC;CC;CC;CC;CC;CC;BP;CC;CC;CC;BP;CC;BP;CC;CC;CC;CC;CC;MF;CC;CC;BP;CC;CC;BP;CC;CC;CC;CC	nervous system development;transport vesicle;membrane;integral component of membrane;cytoplasmic vesicle;cell projection;protein binding;neuron projection;neuron projection;nervous system development;growth cone;neuron projection;nervous system development;neuronal cell body;transport vesicle;neuronal cell body;transport vesicle;growth cone;cytoplasmic vesicle;neuronal cell body;nervous system de…
ENSG00000100985	MMP9	matrix metallopeptidase 9 [Source:HGNC Symbol;Acc:HGNC:7176]	48016.1	102.05	8.8767	3.09e-33	9.97e-32	GO:0008270;GO:0006508;GO:0008237;GO:0004222;GO:0031012;GO:0001503;GO:0050900;GO:0030574;GO:1904707;GO:0030335;GO:1904645;GO:0046872;GO:0008233;GO:0008233;GO:0006508;GO:0016787;GO:0008270;GO:0005576;GO:0005615;GO:0005515;GO:0008237;GO:0004222;GO:0005576;GO:0042802;GO:0030198;GO:0070062;GO:0004222;GO:0062023;GO:0043312;GO:1904813;GO:0019221;GO:1904724;GO:0048013;GO:0022617;GO:0034614;GO:0071276;GO:…	MF;BP;MF;MF;CC;BP;BP;BP;BP;BP;BP;MF;MF;MF;BP;MF;MF;CC;CC;MF;MF;MF;CC;MF;BP;CC;MF;CC;BP;CC;BP;CC;BP;BP;BP;BP;MF;CC;BP;BP;BP;BP;BP;BP;MF;BP;BP;MF;BP;BP;BP;BP;BP;BP;BP;BP;BP;BP;BP;BP;BP;BP;BP;BP	zinc ion binding;proteolysis;metallopeptidase activity;metalloendopeptidase activity;extracellular matrix;ossification;leukocyte migration;collagen catabolic process;positive regulation of vascular smooth muscle cell proliferation;positive regulation of cell migration;response to amyloid-beta;metal ion binding;peptidase activity;peptidase activity;proteolysis;hydrolase activity;zinc ion binding;e…	hsa:4318;hsa:4318;hsa:4318;hsa:4318;hsa:4318;hsa:4318;hsa:4318;hsa:4318;hsa:4318;hsa:4318;hsa:4318;hsa:4318;hsa:4318;hsa:4318;hsa:4318;hsa:4318	hsa01522;hsa04657;hsa04668;hsa04670;hsa04915;hsa04926;hsa05161;hsa05200;hsa05202;hsa05205;hsa05206;hsa05215;hsa05219;hsa05415;hsa05417;hsa05418	Endocrine resistance ;IL-17 signaling pathway ;TNF signaling pathway ;Leukocyte transendothelial migration ;Estrogen signaling pathway ;Relaxin signaling pathway ;Hepatitis B ;Pathways in cancer ;Transcriptional misregulation in cancer ;Proteoglycans in cancer ;MicroRNAs in cancer ;Prostate cancer ;Bladder cancer ;Diabetic cardiomyopathy ;Lipid and atherosclerosis ;Fluid shear stress and atherosc…
ENSG00000254545	-	novel transcript	58.78	0	8.8246	1.19e-12	1.32e-11
ENSG00000236591	UST-AS2	UST antisense RNA 2 [Source:HGNC Symbol;Acc:HGNC:40803]	210.66	0.44	8.8205	3.45e-17	5.25e-16
ENSG00000169429	CXCL8	C-X-C motif chemokine ligand 8 [Source:HGNC Symbol;Acc:HGNC:6025]	16029.4	35.81	8.8193	2.27e-216	2e-213	GO:0005576;GO:0006935;GO:0006955;GO:0006952;GO:0008009;GO:0005153;GO:0030593;GO:0042119;GO:0010629;GO:0060354;GO:0010628;GO:0071222;GO:0007165;GO:0005615;GO:0006935;GO:0005515;GO:0005125;GO:0006954;GO:0006954;GO:0001525;GO:0005615;GO:0005576;GO:0071222;GO:0007050;GO:0030593;GO:0030593;GO:0071347;GO:0071356;GO:0030155;GO:0007186;GO:0031623;GO:0019722;GO:0008009;GO:0008009;GO:0008009;GO:0006954;GO:…	CC;BP;BP;BP;MF;MF;BP;BP;BP;BP;BP;BP;BP;CC;BP;MF;MF;BP;BP;BP;CC;CC;BP;BP;BP;BP;BP;BP;BP;BP;BP;BP;MF;MF;MF;BP;BP;BP;BP;CC;BP;BP;BP;BP;BP;MF;BP;BP;BP;BP;BP;BP;BP;BP;MF;BP;BP;BP;BP;BP;CC;BP;BP;BP;MF;MF;BP;BP;BP;CC;MF;BP	extracellular region;chemotaxis;immune response;defense response;chemokine activity;interleukin-8 receptor binding;neutrophil chemotaxis;neutrophil activation;negative regulation of gene expression;negative regulation of cell adhesion molecule production;positive regulation of gene expression;cellular response to lipopolysaccharide;signal transduction;extracellular space;chemotaxis;protein bindin…	hsa:3576;hsa:3576;hsa:3576;hsa:3576;hsa:3576;hsa:3576;hsa:3576;hsa:3576;hsa:3576;hsa:3576;hsa:3576;hsa:3576;hsa:3576;hsa:3576;hsa:3576;hsa:3576;hsa:3576;hsa:3576;hsa:3576;hsa:3576;hsa:3576;hsa:3576;hsa:3576;hsa:3576;hsa:3576;hsa:3576;hsa:3576;hsa:3576;hsa:3576;hsa:3576;hsa:3576;hsa:3576	hsa04060;hsa04061;hsa04062;hsa04064;hsa04072;hsa04218;hsa04620;hsa04621;hsa04622;hsa04657;hsa04932;hsa04933;hsa05120;hsa05130;hsa05131;hsa05132;hsa05133;hsa05134;hsa05135;hsa05142;hsa05144;hsa05146;hsa05161;hsa05163;hsa05164;hsa05167;hsa05171;hsa05200;hsa05202;hsa05219;hsa05323;hsa05417	Cytokine-cytokine receptor interaction ;Viral protein interaction with cytokine and cytokine receptor ;Chemokine signaling pathway ;NF-kappa B signaling pathway ;Phospholipase D signaling pathway ;Cellular senescence ;Toll-like receptor signaling pathway ;NOD-like receptor signaling pathway ;RIG-I-like receptor signaling pathway ;IL-17 signaling pathway ;Non-alcoholic fatty liver disease ;AGE-RAG…
ENSG00000116833	NR5A2	nuclear receptor subfamily 5 group A member 2 [Source:HGNC Symbol;Acc:HGNC:7984]	58.07	0	8.8081	1.48e-12	1.63e-11	GO:0003677;GO:0008270;GO:0006355;GO:0003700;GO:0043565;GO:0004879;GO:0045944;GO:0045944;GO:0005737;GO:0005634;GO:0000976;GO:0045893;GO:0005634;GO:0046872;GO:0003677;GO:0003700;GO:0005515;GO:0030522;GO:0008289;GO:0006355;GO:0006355;GO:0006357;GO:0000978;GO:0000981;GO:0000785;GO:0043565;GO:1990837;GO:0005654;GO:0090575;GO:0005543;GO:0009888;GO:0009755;GO:0006367;GO:0000978;GO:0000978;GO:0000981;GO:…	MF;MF;BP;MF;MF;MF;BP;BP;CC;CC;MF;BP;CC;MF;MF;MF;MF;BP;MF;BP;BP;BP;MF;MF;CC;MF;MF;CC;CC;MF;BP;BP;BP;MF;MF;MF;MF;MF;MF;MF;MF;MF;BP;BP;BP;BP;BP;BP;BP;BP;BP;BP;BP;BP;CC;CC;MF;MF;BP;MF;MF;MF;BP;BP;CC;CC;MF;BP;CC;MF;MF;MF;MF;BP;MF;BP;BP;BP;MF;MF;CC;MF;MF;CC;CC;MF;BP;BP;BP;MF;MF;MF;MF;MF;BP;BP;BP;CC;MF;MF;BP;MF;MF;MF;CC;MF;BP;MF;MF;BP;MF;MF;MF;BP;BP;CC;CC;MF;BP;CC;MF;MF;MF;MF;BP;MF;BP;BP;BP;MF;MF;CC;MF;…	DNA binding;zinc ion binding;regulation of transcription, DNA-templated;DNA-binding transcription factor activity;sequence-specific DNA binding;nuclear receptor activity;positive regulation of transcription by RNA polymerase II;positive regulation of transcription by RNA polymerase II;cytoplasm;nucleus;transcription regulatory region sequence-specific DNA binding;positive regulation of transcript…	hsa:2494	hsa04950	Maturity onset diabetes of the young
ENSG00000115009	CCL20	C-C motif chemokine ligand 20 [Source:HGNC Symbol;Acc:HGNC:10619]	2065.44	5.02	8.7162	9.13e-139	3.46e-136	GO:0005576;GO:0006955;GO:0008009;GO:0005615;GO:0006935;GO:0006935;GO:0005515;GO:0005125;GO:0006954;GO:0005615;GO:0005576;GO:0042742;GO:0007186;GO:0007186;GO:0072678;GO:0008009;GO:0008009;GO:0048020;GO:0002548;GO:0006935;GO:0006954;GO:0006954;GO:0006955;GO:0007165;GO:0007267;GO:0030593;GO:0043547;GO:0048247;GO:0070098;GO:0070374;GO:0071346;GO:0071347;GO:0071356;GO:0005615;GO:0019221;GO:0060326;GO:…	CC;BP;MF;CC;BP;BP;MF;MF;BP;CC;CC;BP;BP;BP;BP;MF;MF;MF;BP;BP;BP;BP;BP;BP;BP;BP;BP;BP;BP;BP;BP;BP;BP;CC;BP;BP;BP;MF;BP;BP;CC;BP;MF;CC;BP;BP;MF;MF;BP;CC;CC;BP;BP;BP;BP;MF;MF;MF;BP;BP;BP;BP;BP;BP;BP;BP;BP;BP;BP;BP;BP;BP;BP;CC;BP;BP;BP;MF;BP;BP	extracellular region;immune response;chemokine activity;extracellular space;chemotaxis;chemotaxis;protein binding;cytokine activity;inflammatory response;extracellular space;extracellular region;defense response to bacterium;G protein-coupled receptor signaling pathway;G protein-coupled receptor signaling pathway;T cell migration;chemokine activity;chemokine activity;CCR chemokine receptor bindin…	hsa:6364;hsa:6364;hsa:6364;hsa:6364;hsa:6364;hsa:6364	hsa04060;hsa04061;hsa04062;hsa04657;hsa04668;hsa05323	Cytokine-cytokine receptor interaction ;Viral protein interaction with cytokine and cytokine receptor ;Chemokine signaling pathway ;IL-17 signaling pathway ;TNF signaling pathway ;Rheumatoid arthritis
ENSG00000224596	ZMIZ1-AS1	ZMIZ1 antisense RNA 1 [Source:HGNC Symbol;Acc:HGNC:27433]	1158.35	2.59	8.7088	1.46e-71	1.53e-69
ENSG00000085563	ABCB1	ATP binding cassette subfamily B member 1 [Source:HGNC Symbol;Acc:HGNC:40]	1935.14	4.73	8.6914	3.25e-111	7.44e-109	GO:0016021;GO:0005524;GO:0055085;GO:0042626;GO:0016887;GO:0005886;GO:0016020;GO:0000166;GO:0005654;GO:0005886;GO:0016324;GO:0005515;GO:0005886;GO:0005886;GO:0016021;GO:0070062;GO:0008559;GO:0055085;GO:0042626;GO:0016021;GO:0016020;GO:0042910;GO:0016020;GO:0016324;GO:0015562;GO:0015562;GO:0015562;GO:0042910;GO:0042910;GO:0140115;GO:0140115;GO:1990962;GO:1990962;GO:1990962;GO:0005524;GO:0008559;GO:…	CC;MF;BP;MF;MF;CC;CC;MF;CC;CC;CC;MF;CC;CC;CC;CC;MF;BP;MF;CC;CC;MF;CC;CC;MF;MF;MF;MF;MF;BP;BP;BP;BP;BP;MF;MF;MF;MF;CC;CC;BP;MF;MF;BP;MF;MF;BP;MF;MF;MF;MF;MF;MF;MF;BP;BP;BP;BP;BP;BP;BP;BP;BP;BP;BP;BP;CC;MF;BP;MF;MF;CC;CC;MF;CC;CC;CC;MF;CC;CC;CC;CC;MF;BP;MF;CC;CC;MF;CC;CC;MF;MF;MF;MF;MF;BP;BP;BP;BP;BP;MF;MF;MF;MF;CC;CC;BP;MF;MF;BP;MF;MF;BP;MF;MF;MF;MF;MF;MF;MF;BP;BP;BP;BP;BP;BP;BP;BP;BP;BP;BP;BP;CC;…	integral component of membrane;ATP binding;transmembrane transport;ATPase activity, coupled to transmembrane movement of substances;ATPase activity;plasma membrane;membrane;nucleotide binding;nucleoplasm;plasma membrane;apical plasma membrane;protein binding;plasma membrane;plasma membrane;integral component of membrane;extracellular exosome;xenobiotic transmembrane transporting ATPase activity;t…	hsa:5243;hsa:5243;hsa:5243;hsa:5243	hsa02010;hsa04976;hsa05206;hsa05226	ABC transporters ;Bile secretion ;MicroRNAs in cancer ;Gastric cancer
ENSG00000164400	CSF2	colony stimulating factor 2 [Source:HGNC Symbol;Acc:HGNC:2434]	52.34	0	8.6567	4.88e-12	5.16e-11	GO:0005576;GO:0008083;GO:0006955;GO:0005129;GO:0010628;GO:0008284;GO:0042531;GO:0010744;GO:0043231;GO:0005615;GO:0005615;GO:0005515;GO:0005125;GO:0005125;GO:0005615;GO:0005576;GO:0000165;GO:0045892;GO:0005125;GO:0019221;GO:2001240;GO:0043011;GO:0071803;GO:0030225;GO:0032747;GO:0097011;GO:0005129;GO:0001821;GO:0001892;GO:0008284;GO:0010468;GO:0030099;GO:0030223;GO:0030224;GO:0034021;GO:0034405;GO:…	CC;MF;BP;MF;BP;BP;BP;BP;CC;CC;CC;MF;MF;MF;CC;CC;BP;BP;MF;BP;BP;BP;BP;BP;BP;BP;MF;BP;BP;BP;BP;BP;BP;BP;BP;BP;BP;BP;BP;BP;BP;BP;BP;BP;BP	extracellular region;growth factor activity;immune response;granulocyte macrophage colony-stimulating factor receptor binding;positive regulation of gene expression;positive regulation of cell proliferation;positive regulation of tyrosine phosphorylation of STAT protein;positive regulation of macrophage derived foam cell differentiation;intracellular membrane-bounded organelle;extracellular space…	hsa:1437;hsa:1437;hsa:1437;hsa:1437;hsa:1437;hsa:1437;hsa:1437;hsa:1437;hsa:1437;hsa:1437;hsa:1437;hsa:1437;hsa:1437;hsa:1437;hsa:1437;hsa:1437	hsa04060;hsa04630;hsa04640;hsa04650;hsa04657;hsa04660;hsa04664;hsa04668;hsa05131;hsa05146;hsa05166;hsa05167;hsa05171;hsa05202;hsa05221;hsa05323	Cytokine-cytokine receptor interaction ;JAK-STAT signaling pathway ;Hematopoietic cell lineage ;Natural killer cell mediated cytotoxicity ;IL-17 signaling pathway ;T cell receptor signaling pathway ;Fc epsilon RI signaling pathway ;TNF signaling pathway ;Shigellosis ;Amoebiasis ;Human T-cell leukemia virus 1 infection ;Kaposi sarcoma-associated herpesvirus infection ;Coronavirus disease - COVID-1…
ENSG00000129151	BBOX1	gamma-butyrobetaine hydroxylase 1 [Source:HGNC Symbol;Acc:HGNC:964]	52.07	0	8.6506	3.05e-12	3.28e-11	GO:0055114;GO:0016491;GO:0005506;GO:0008336;GO:0045329;GO:0005737;GO:0046872;GO:0008270;GO:0051213;GO:0005515;GO:0042802;GO:0005739;GO:0005829;GO:0070062;GO:0008336;GO:0008336;GO:0008336;GO:0045329;GO:0045329;GO:0045329;GO:0046872;GO:0055114;GO:0016491;GO:0005506;GO:0008336;GO:0045329;GO:0005737;GO:0046872;GO:0008270;GO:0051213;GO:0005515;GO:0042802;GO:0005739;GO:0005829;GO:0070062;GO:0008336;GO:…	BP;MF;MF;MF;BP;CC;MF;MF;MF;MF;MF;CC;CC;CC;MF;MF;MF;BP;BP;BP;MF;BP;MF;MF;MF;BP;CC;MF;MF;MF;MF;MF;CC;CC;CC;MF;MF;MF;BP;BP;BP;BP;MF;MF;MF;BP;CC;MF;MF;MF;MF;MF;CC;CC;CC;MF;MF;MF;BP;BP;BP;BP;MF;MF;MF;BP;CC;MF;MF;MF;MF;MF;CC;CC;CC;MF;MF;MF;BP;BP;BP	oxidation-reduction process;oxidoreductase activity;iron ion binding;gamma-butyrobetaine dioxygenase activity;carnitine biosynthetic process;cytoplasm;metal ion binding;zinc ion binding;dioxygenase activity;protein binding;identical protein binding;mitochondrion;cytosol;extracellular exosome;gamma-butyrobetaine dioxygenase activity;gamma-butyrobetaine dioxygenase activity;gamma-butyrobetaine diox…	hsa:8424;hsa:8424	hsa00310;hsa01100	Lysine degradation ;Metabolic pathways
ENSG00000102755	FLT1	fms related receptor tyrosine kinase 1 [Source:HGNC Symbol;Acc:HGNC:3763]	276.73	0.67	8.627	2.09e-23	4.36e-22	GO:0005524;GO:0006468;GO:0005887;GO:0004672;GO:0007169;GO:0004714;GO:0004713;GO:0005021;GO:0048010;GO:1905563;GO:0045766;GO:0005737;GO:0016020;GO:0016021;GO:0000166;GO:0016301;GO:0016740;GO:0016310;GO:0005886;GO:0005886;GO:0005768;GO:0018108;GO:0005576;GO:0005925;GO:0007275;GO:0030154;GO:0006935;GO:0015629;GO:0005515;GO:0019838;GO:0001525;GO:0005886;GO:0005887;GO:0005887;GO:0038084;GO:0045766;GO:…	MF;BP;CC;MF;BP;MF;MF;MF;BP;BP;BP;CC;CC;CC;MF;MF;MF;BP;CC;CC;CC;BP;CC;CC;BP;BP;BP;CC;MF;MF;BP;CC;CC;CC;BP;BP;BP;BP;BP;BP;CC;CC;CC;BP;BP;BP;BP;MF;MF;BP;BP;MF;BP;BP;BP;CC;BP;BP;BP;MF;BP;BP;BP;BP;BP;BP;BP;MF;MF;BP;BP;MF;BP;CC;MF;BP;BP;BP;CC;CC;CC;MF;MF;MF;MF;BP;CC;CC;CC;MF;MF;BP;CC;CC;BP;BP;BP;CC;MF;MF;BP;CC;CC;CC;BP;BP;BP;BP;BP;BP;CC;CC;CC;BP;BP;BP;BP;MF;MF;BP;BP;MF;BP;BP;BP;CC;BP;BP;BP;MF;BP;BP;BP;…	ATP binding;protein phosphorylation;integral component of plasma membrane;protein kinase activity;transmembrane receptor protein tyrosine kinase signaling pathway;transmembrane receptor protein tyrosine kinase activity;protein tyrosine kinase activity;vascular endothelial growth factor-activated receptor activity;vascular endothelial growth factor receptor signaling pathway;negative regulation of…	hsa:2321;hsa:2321;hsa:2321;hsa:2321;hsa:2321;hsa:2321;hsa:2321;hsa:2321;hsa:2321	hsa04010;hsa04014;hsa04015;hsa04020;hsa04066;hsa04151;hsa04510;hsa05202;hsa05323	MAPK signaling pathway ;Ras signaling pathway ;Rap1 signaling pathway ;Calcium signaling pathway ;HIF-1 signaling pathway ;PI3K-Akt signaling pathway ;Focal adhesion ;Transcriptional misregulation in cancer ;Rheumatoid arthritis
ENSG00000250657	-	novel transcript	51.09	0	8.6236	4.89e-12	5.17e-11
ENSG00000026751	SLAMF7	SLAM family member 7 [Source:HGNC Symbol;Acc:HGNC:21394]	4389.21	11.07	8.6186	3.37e-230	3.88e-227	GO:0016020;GO:0016021;GO:0007155;GO:0002376;GO:0045087;GO:0002250;GO:0050776;GO:0005886;GO:0042802;GO:0030101;GO:0042267;GO:0016020;GO:0016021;GO:0007155;GO:0002376;GO:0045087;GO:0002250;GO:0050776;GO:0005886;GO:0042802;GO:0030101;GO:0042267;GO:0016020;GO:0016021;GO:0007155;GO:0002376;GO:0045087;GO:0002250;GO:0050776;GO:0005886;GO:0042802;GO:0030101;GO:0042267;GO:0016020;GO:0016021;GO:0007155;GO:…	CC;CC;BP;BP;BP;BP;BP;CC;MF;BP;BP;CC;CC;BP;BP;BP;BP;BP;CC;MF;BP;BP;CC;CC;BP;BP;BP;BP;BP;CC;MF;BP;BP;CC;CC;BP;BP;BP;BP;BP;CC;MF;BP;BP;CC;CC;BP;BP;BP;BP;BP;CC;MF;BP;BP;CC;CC;BP;BP;BP;BP;BP;CC;MF;BP;BP;CC;CC;CC	membrane;integral component of membrane;cell adhesion;immune system process;innate immune response;adaptive immune response;regulation of immune response;plasma membrane;identical protein binding;natural killer cell activation;natural killer cell mediated cytotoxicity;membrane;integral component of membrane;cell adhesion;immune system process;innate immune response;adaptive immune response;regula…
ENSG00000162894	FCMR	Fc fragment of IgM receptor [Source:HGNC Symbol;Acc:HGNC:14315]	2056.24	5.03	8.5995	1.1e-119	3.04e-117	GO:0016020;GO:0016021;GO:0005576;GO:0002376;GO:0005886;GO:0004888;GO:0043066;GO:0006968;GO:0016020;GO:0016021;GO:0005576;GO:0002376;GO:0005886;GO:0004888;GO:0043066;GO:0006968;GO:0016020;GO:0016021;GO:0005576;GO:0002376;GO:0005886;GO:0004888;GO:0043066;GO:0006968	CC;CC;CC;BP;CC;MF;BP;BP;CC;CC;CC;BP;CC;MF;BP;BP;CC;CC;CC;BP;CC;MF;BP;BP	membrane;integral component of membrane;extracellular region;immune system process;plasma membrane;transmembrane signaling receptor activity;negative regulation of apoptotic process;cellular defense response;membrane;integral component of membrane;extracellular region;immune system process;plasma membrane;transmembrane signaling receptor activity;negative regulation of apoptotic process;cellular …
ENSG00000287097	-	novel transcript	447.33	1.06	8.5938	4.21e-34	1.41e-32
ENSG00000108700	CCL8	C-C motif chemokine ligand 8 [Source:HGNC Symbol;Acc:HGNC:10635]	49.41	0	8.572	1.36e-11	1.38e-10	GO:0005576;GO:0006955;GO:0008009;GO:0044828;GO:0006887;GO:0006468;GO:0005615;GO:0006935;GO:0005515;GO:0008201;GO:0006816;GO:0005125;GO:0006954;GO:0005615;GO:0007186;GO:0008009;GO:0008009;GO:0048020;GO:0002548;GO:0006935;GO:0006954;GO:0007165;GO:0030593;GO:0043547;GO:0048245;GO:0048247;GO:0070098;GO:0070374;GO:0071346;GO:0071347;GO:0071356;GO:0004672;GO:0009615;GO:0007267;GO:0006874;GO:0016004;GO:…	CC;BP;MF;BP;BP;BP;CC;BP;MF;MF;BP;MF;BP;CC;BP;MF;MF;MF;BP;BP;BP;BP;BP;BP;BP;BP;BP;BP;BP;BP;BP;MF;BP;BP;BP;MF;BP;BP	extracellular region;immune response;chemokine activity;negative regulation by host of viral genome replication;exocytosis;protein phosphorylation;extracellular space;chemotaxis;protein binding;heparin binding;calcium ion transport;cytokine activity;inflammatory response;extracellular space;G protein-coupled receptor signaling pathway;chemokine activity;chemokine activity;CCR chemokine receptor b…	hsa:6355;hsa:6355;hsa:6355	hsa04060;hsa04061;hsa04062	Cytokine-cytokine receptor interaction ;Viral protein interaction with cytokine and cytokine receptor ;Chemokine signaling pathway
ENSG00000160683	CXCR5	C-X-C motif chemokine receptor 5 [Source:HGNC Symbol;Acc:HGNC:1060]	49.04	0	8.5598	7.52e-12	7.84e-11	GO:0007186;GO:0016021;GO:0016494;GO:0006935;GO:0004930;GO:0006955;GO:0042113;GO:0048535;GO:0016020;GO:0005886;GO:0005515;GO:0007165;GO:0070098;GO:0006955;GO:0009897;GO:0005886;GO:0030595;GO:0009897;GO:0007186;GO:0004930;GO:0005887;GO:0016493;GO:0019957;GO:0007204;GO:0019722;GO:0060326;GO:0032467	BP;CC;MF;BP;MF;BP;BP;BP;CC;CC;MF;BP;BP;BP;CC;CC;BP;CC;BP;MF;CC;MF;MF;BP;BP;BP;BP	G protein-coupled receptor signaling pathway;integral component of membrane;C-X-C chemokine receptor activity;chemotaxis;G protein-coupled receptor activity;immune response;B cell activation;lymph node development;membrane;plasma membrane;protein binding;signal transduction;chemokine-mediated signaling pathway;immune response;external side of plasma membrane;plasma membrane;leukocyte chemotaxis;e…	hsa:643;hsa:643;hsa:643	hsa04060;hsa04061;hsa04062	Cytokine-cytokine receptor interaction ;Viral protein interaction with cytokine and cytokine receptor ;Chemokine signaling pathway
ENSG00000240476	LINC00973	long intergenic non-protein coding RNA 973 [Source:HGNC Symbol;Acc:HGNC:48868]	48.9	0	8.5558	2.91e-11	2.9e-10
ENSG00000182022	CHST15	carbohydrate sulfotransferase 15 [Source:HGNC Symbol;Acc:HGNC:18137]	961.06	2.62	8.546	7.88e-75	8.68e-73	GO:0016020;GO:0016021;GO:0016021;GO:0016740;GO:0005794;GO:0000139;GO:0005515;GO:0000139;GO:0030206;GO:0050656;GO:0050659;GO:0050659;GO:0050659;GO:0019319;GO:0019319;GO:0016020;GO:0016021;GO:0016021;GO:0016740;GO:0005794;GO:0000139;GO:0005515;GO:0000139;GO:0030206;GO:0050656;GO:0050659;GO:0050659;GO:0050659;GO:0019319;GO:0019319;GO:0016020;GO:0016021;GO:0016021;GO:0016740;GO:0005794;GO:0000139;GO:…	CC;CC;CC;MF;CC;CC;MF;CC;BP;MF;MF;MF;MF;BP;BP;CC;CC;CC;MF;CC;CC;MF;CC;BP;MF;MF;MF;MF;BP;BP;CC;CC;CC;MF;CC;CC;MF;CC;BP;MF;MF;MF;MF;BP;BP	membrane;integral component of membrane;integral component of membrane;transferase activity;Golgi apparatus;Golgi membrane;protein binding;Golgi membrane;chondroitin sulfate biosynthetic process;3'-phosphoadenosine 5'-phosphosulfate binding;N-acetylgalactosamine 4-sulfate 6-O-sulfotransferase activity;N-acetylgalactosamine 4-sulfate 6-O-sulfotransferase activity;N-acetylgalactosamine 4-sulfate 6-…	hsa:51363	hsa00532	Glycosaminoglycan biosynthesis - chondroitin sulfate / dermatan sulfate
ENSG00000118777	ABCG2	ATP binding cassette subfamily G member 2 (Junior blood group) [Source:HGNC Symbol;Acc:HGNC:74]	47.02	0	8.4998	1e-11	1.03e-10	GO:0016021;GO:0005524;GO:0016020;GO:0055085;GO:0042626;GO:0005886;GO:0000166;GO:0005654;GO:0005886;GO:0005739;GO:0016324;GO:0016324;GO:0045121;GO:0005515;GO:0031966;GO:0005886;GO:0005886;GO:0042802;GO:0008559;GO:0042908;GO:0042803;GO:0015143;GO:0015562;GO:0046415;GO:0031526;GO:0042626;GO:0055085;GO:0015562;GO:0042910;GO:0140115;GO:1990962;GO:1990962;GO:0098591;GO:0008514;GO:0015711;GO:0042167;GO:…	CC;MF;CC;BP;MF;CC;MF;CC;CC;CC;CC;CC;CC;MF;CC;CC;CC;MF;MF;BP;MF;MF;MF;BP;CC;MF;BP;MF;MF;BP;BP;BP;CC;MF;BP;BP;BP;BP;BP;MF;MF;BP;MF;BP;BP;BP;BP;CC;MF;CC;BP;MF;CC;MF;CC;CC;CC;CC;CC;CC;MF;CC;CC;CC;MF;MF;MF;MF;MF;BP;CC;MF;BP;MF;MF;BP;BP;BP;CC;MF;BP;BP;BP;BP;BP;MF;MF;BP;MF;BP;BP;BP;BP;CC;MF;CC;BP;MF;CC;MF;CC;CC;CC;CC;CC;CC;MF;CC;CC;CC;MF;MF;BP;MF;MF;MF;BP;CC;MF;BP;MF;MF;BP;BP;BP;CC;MF;BP;BP;BP;BP;BP;MF;…	integral component of membrane;ATP binding;membrane;transmembrane transport;ATPase activity, coupled to transmembrane movement of substances;plasma membrane;nucleotide binding;nucleoplasm;plasma membrane;mitochondrion;apical plasma membrane;apical plasma membrane;membrane raft;protein binding;mitochondrial membrane;plasma membrane;plasma membrane;identical protein binding;xenobiotic transmembrane…	hsa:9429;hsa:9429;hsa:9429	hsa01523;hsa02010;hsa04976	Antifolate resistance ;ABC transporters ;Bile secretion
ENSG00000253522	MIR3142HG	MIR3142 host gene [Source:HGNC Symbol;Acc:HGNC:51944]	331.54	0.94	8.4727	5.07e-28	1.34e-26
Novel.7151	-	-	45.49	0	8.4596	1.34e-11	1.37e-10
ENSG00000264175	MIR3189	microRNA 3189 [Source:HGNC Symbol;Acc:HGNC:38307]	45.09	0	8.4396	1.43e-11	1.46e-10
ENSG00000175899	A2M	alpha-2-macroglobulin [Source:HGNC Symbol;Acc:HGNC:7]	16582.8	48.3	8.4155	6.05e-184	3.85e-181	GO:0005576;GO:0005615;GO:0004866;GO:0005576;GO:0010951;GO:0005515;GO:0019838;GO:0005615;GO:0005576;GO:0004867;GO:0004867;GO:0030414;GO:0010466;GO:0048306;GO:0005829;GO:0070062;GO:0051056;GO:0072562;GO:0062023;GO:0005102;GO:0002020;GO:0004866;GO:0019899;GO:0019966;GO:0002576;GO:0031093;GO:0022617;GO:0002020;GO:2000267;GO:0019959;GO:0043120;GO:0001869;GO:0048863;GO:0004866;GO:0010951	CC;CC;MF;CC;BP;MF;MF;CC;CC;MF;MF;MF;BP;MF;CC;CC;BP;CC;CC;MF;MF;MF;MF;MF;BP;CC;BP;MF;BP;MF;MF;BP;BP;MF;BP	extracellular region;extracellular space;endopeptidase inhibitor activity;extracellular region;negative regulation of endopeptidase activity;protein binding;growth factor binding;extracellular space;extracellular region;serine-type endopeptidase inhibitor activity;serine-type endopeptidase inhibitor activity;peptidase inhibitor activity;negative regulation of peptidase activity;calcium-dependent …	hsa:2	hsa04610	Complement and coagulation cascades
ENSG00000186827	TNFRSF4	TNF receptor superfamily member 4 [Source:HGNC Symbol;Acc:HGNC:11918]	41.72	0	8.332	2.48e-11	2.48e-10	GO:0005515;GO:0006954;GO:0005031;GO:0043433;GO:0016020;GO:0016021;GO:0005515;GO:0016032;GO:0046718;GO:0009897;GO:0005886;GO:0033209;GO:0009986;GO:0005887;GO:0006954;GO:0006955;GO:0045892;GO:0001618;GO:0002639;GO:0030890;GO:0005031;GO:0005031;GO:0042098;GO:0042098;GO:0009986	MF;BP;MF;BP;CC;CC;MF;BP;BP;CC;CC;BP;CC;CC;BP;BP;BP;MF;BP;BP;MF;MF;BP;BP;CC	protein binding;inflammatory response;tumor necrosis factor-activated receptor activity;negative regulation of DNA-binding transcription factor activity;membrane;integral component of membrane;protein binding;viral process;viral entry into host cell;external side of plasma membrane;plasma membrane;tumor necrosis factor-mediated signaling pathway;cell surface;integral component of plasma membrane;…	hsa:7293	hsa04060	Cytokine-cytokine receptor interaction
ENSG00000139289	PHLDA1	pleckstrin homology like domain family A member 1 [Source:HGNC Symbol;Acc:HGNC:8933]	16388	53.31	8.2625	0	0	GO:0043065;GO:1901981;GO:0005737;GO:0005654;GO:0005730;GO:0043065;GO:1901981;GO:0005634;GO:0005737;GO:0005654;GO:0005730;GO:0006915;GO:0031410;GO:0005730;GO:0005515;GO:0005634;GO:0005829;GO:0000086;GO:0043065;GO:0043065;GO:1901981;GO:0005634;GO:0005737;GO:0005654;GO:0005730;GO:0006915;GO:0031410;GO:0005730;GO:0005515;GO:0005634;GO:0005829;GO:0000086;GO:0043065;GO:0045210	BP;MF;CC;CC;CC;BP;MF;CC;CC;CC;CC;BP;CC;CC;MF;CC;CC;BP;BP;BP;MF;CC;CC;CC;CC;BP;CC;CC;MF;CC;CC;BP;BP;BP	positive regulation of apoptotic process;phosphatidylinositol phosphate binding;cytoplasm;nucleoplasm;nucleolus;positive regulation of apoptotic process;phosphatidylinositol phosphate binding;nucleus;cytoplasm;nucleoplasm;nucleolus;apoptotic process;cytoplasmic vesicle;nucleolus;protein binding;nucleus;cytosol;G2/M transition of mitotic cell cycle;positive regulation of apoptotic process;positive…
ENSG00000171989	LDHAL6B	lactate dehydrogenase A like 6B [Source:HGNC Symbol;Acc:HGNC:21481]	39.7	0	8.2577	4.72e-11	4.6e-10	GO:0005975;GO:0005737;GO:0055114;GO:0003824;GO:0016491;GO:0016616;GO:0019752;GO:0004459;GO:0005634;GO:0005515;GO:0005759;GO:0006090;GO:0004459	BP;CC;BP;MF;MF;MF;BP;MF;CC;MF;CC;BP;MF	carbohydrate metabolic process;cytoplasm;oxidation-reduction process;catalytic activity;oxidoreductase activity;oxidoreductase activity, acting on the CH-OH group of donors, NAD or NADP as acceptor;carboxylic acid metabolic process;L-lactate dehydrogenase activity;nucleus;protein binding;mitochondrial matrix;pyruvate metabolic process;L-lactate dehydrogenase activity	hsa:92483;hsa:92483;hsa:92483;hsa:92483;hsa:92483;hsa:92483;hsa:92483;hsa:92483	hsa00010;hsa00270;hsa00620;hsa00640;hsa01100;hsa04066;hsa04922;hsa05230	Glycolysis / Gluconeogenesis ;Cysteine and methionine metabolism ;Pyruvate metabolism ;Propanoate metabolism ;Metabolic pathways ;HIF-1 signaling pathway ;Glucagon signaling pathway ;Central carbon metabolism in cancer
ENSG00000111305	GSG1	germ cell associated 1 [Source:HGNC Symbol;Acc:HGNC:19716]	141.13	0.44	8.2443	2.09e-14	2.67e-13	GO:0016020;GO:0016021;GO:0070063;GO:0005783;GO:0016020;GO:0016021;GO:0005783;GO:0005789;GO:0005515;GO:0005886;GO:0016020;GO:0016021;GO:0005783;GO:0005789;GO:0005515;GO:0005886;GO:0016020;GO:0016021;GO:0005783;GO:0005789;GO:0005515;GO:0005886;GO:0016020;GO:0016021;GO:0005783;GO:0005789;GO:0005515;GO:0005886;GO:0016020;GO:0016021;GO:0005783;GO:0005789;GO:0005515;GO:0005886;GO:0016020;GO:0016021;GO:…	CC;CC;MF;CC;CC;CC;CC;CC;MF;CC;CC;CC;CC;CC;MF;CC;CC;CC;CC;CC;MF;CC;CC;CC;CC;CC;MF;CC;CC;CC;CC;CC;MF;CC;CC;CC;CC;CC;CC;CC;CC;CC	membrane;integral component of membrane;RNA polymerase binding;endoplasmic reticulum;membrane;integral component of membrane;endoplasmic reticulum;endoplasmic reticulum membrane;protein binding;plasma membrane;membrane;integral component of membrane;endoplasmic reticulum;endoplasmic reticulum membrane;protein binding;plasma membrane;membrane;integral component of membrane;endoplasmic reticulum;en…
ENSG00000114315	HES1	hes family bHLH transcription factor 1 [Source:HGNC Symbol;Acc:HGNC:5192]	1492.93	5.15	8.2394	3.65e-108	7.81e-106	GO:0003677;GO:0006355;GO:0046983;GO:0043433;GO:0008284;GO:0045944;GO:0060412;GO:0003151;GO:0005634;GO:0005634;GO:0005654;GO:0042803;GO:0005515;GO:0007219;GO:0007219;GO:0005634;GO:0006357;GO:0000981;GO:0000978;GO:0000122;GO:0043565;GO:1990837;GO:0005654;GO:0009952;GO:0050767;GO:0003677;GO:0007399;GO:0008134;GO:0045892;GO:0003281;GO:0065003;GO:0007219;GO:0097150;GO:0048844;GO:0001227;GO:0042826;GO:…	MF;BP;MF;BP;BP;BP;BP;BP;CC;CC;CC;MF;MF;BP;BP;CC;BP;MF;MF;BP;MF;MF;CC;BP;BP;MF;BP;MF;BP;BP;BP;BP;BP;BP;MF;MF;MF;MF;BP;BP;BP;BP;BP;BP;BP;MF;BP;BP;BP;BP;BP;BP;BP;BP;BP;MF;MF;MF;MF;MF;MF;MF;MF;MF;MF;MF;BP;BP;BP;BP;BP;BP;BP;BP;BP;BP;BP;BP;BP;BP;BP;BP;BP;BP;BP;BP;BP;BP;BP;BP;BP;BP;BP;BP;BP;BP;BP;BP;BP;BP;BP;BP;BP;BP;BP;BP;BP;BP;BP;BP;BP;BP;BP;BP;BP;BP;BP;BP;BP;BP;BP;BP;BP;BP;BP;BP;BP;BP;BP;BP;BP;BP;BP;…	DNA binding;regulation of transcription, DNA-templated;protein dimerization activity;negative regulation of DNA-binding transcription factor activity;positive regulation of cell proliferation;positive regulation of transcription by RNA polymerase II;ventricular septum morphogenesis;outflow tract morphogenesis;nucleus;nucleus;nucleoplasm;protein homodimerization activity;protein binding;Notch sign…	hsa:3280;hsa:3280;hsa:3280;hsa:3280;hsa:3280;hsa:3280;hsa:3280	hsa03460;hsa04330;hsa04950;hsa05165;hsa05169;hsa05200;hsa05224	Fanconi anemia pathway ;Notch signaling pathway ;Maturity onset diabetes of the young ;Human papillomavirus infection ;Epstein-Barr virus infection ;Pathways in cancer ;Breast cancer
ENSG00000104951	IL4I1	interleukin 4 induced 1 [Source:HGNC Symbol;Acc:HGNC:19094]	49743.7	168.43	8.2027	6.04e-172	3.77e-169	GO:0055114;GO:0016491;GO:0005576;GO:0005576;GO:0031410;GO:0005515;GO:0005764;GO:0002376;GO:0002250;GO:0001669;GO:0001669;GO:0006559;GO:0005576;GO:0006572;GO:0045944;GO:0097225;GO:0016491;GO:0006569;GO:0045591;GO:0001772;GO:0042130;GO:0006558;GO:0002819;GO:0002841;GO:0045577;GO:0050868;GO:0046592;GO:0001716;GO:0001716;GO:0001716;GO:0009063;GO:0019440;GO:0055114;GO:0016491;GO:0005576;GO:0005576;GO:…	BP;MF;CC;CC;CC;MF;CC;BP;BP;CC;CC;BP;CC;BP;BP;CC;MF;BP;BP;CC;BP;BP;BP;BP;BP;BP;MF;MF;MF;MF;BP;BP;BP;MF;CC;CC;CC;MF;CC;BP;BP;CC;CC;BP;CC;BP;BP;CC;MF;BP;BP;CC;BP;BP;BP;BP;BP;BP;MF;MF;MF;MF;BP;BP;BP;MF;CC;CC;CC;MF;CC;BP;BP;CC;CC;BP;CC;BP;BP;CC;MF;BP;BP;CC;BP;BP;BP;BP;BP;BP;MF;MF;MF;MF;BP;BP;BP;MF	oxidation-reduction process;oxidoreductase activity;extracellular region;extracellular region;cytoplasmic vesicle;protein binding;lysosome;immune system process;adaptive immune response;acrosomal vesicle;acrosomal vesicle;L-phenylalanine catabolic process;extracellular region;tyrosine catabolic process;positive regulation of transcription by RNA polymerase II;sperm midpiece;oxidoreductase activit…	hsa:259307;hsa:259307;hsa:259307;hsa:259307;hsa:259307;hsa:259307;hsa:259307;hsa:259307	hsa00250;hsa00270;hsa00280;hsa00350;hsa00360;hsa00380;hsa00400;hsa01100	Alanine, aspartate and glutamate metabolism ;Cysteine and methionine metabolism ;Valine, leucine and isoleucine degradation ;Tyrosine metabolism ;Phenylalanine metabolism ;Tryptophan metabolism ;Phenylalanine, tyrosine and tryptophan biosynthesis ;Metabolic pathways
ENSG00000248927	-	novel transcript	38.04	0	8.2023	8.82e-11	8.41e-10
Novel.17914	-	-	36.8	0	8.1535	1.08e-10	1.02e-09
Novel.21401	-	-	264.44	0.98	8.1441	2.26e-26	5.5e-25
ENSG00000288098	-	novel transcript	36.34	0	8.127	1.65e-10	1.54e-09
ENSG00000248323	LUCAT1	lung cancer associated transcript 1 [Source:HGNC Symbol;Acc:HGNC:48498]	2094.84	7.58	8.1259	6.97e-125	2.09e-122
ENSG00000137491	SLCO2B1	solute carrier organic anion transporter family member 2B1 [Source:HGNC Symbol;Acc:HGNC:10962]	1786.73	6.62	8.0518	4.69e-112	1.09e-109	GO:0016020;GO:0055085;GO:0005515;GO:0016020;GO:0055085;GO:0016021;GO:0005886;GO:0006811;GO:0015125;GO:0015347;GO:0001889;GO:0015721;GO:0071718;GO:0016324;GO:0005515;GO:0016020;GO:0055085;GO:0016021;GO:0005886;GO:0006811;GO:0005515;GO:0016020;GO:0055085;GO:0016021;GO:0005886;GO:0006811;GO:0005515;GO:0016020;GO:0055085;GO:0005886;GO:0016021;GO:0005886;GO:0006811;GO:0005886;GO:0005887;GO:0015125;GO:…	CC;BP;MF;CC;BP;CC;CC;BP;MF;MF;BP;BP;BP;CC;MF;CC;BP;CC;CC;BP;MF;CC;BP;CC;CC;BP;MF;CC;BP;CC;CC;CC;BP;CC;CC;MF;MF;BP;BP;MF;CC;CC;BP;MF;BP;BP;BP;BP;CC;BP;CC;CC;BP;CC;MF;CC;BP;CC;CC;CC;BP;CC;CC;MF;MF;BP;BP;MF;CC;CC;BP;MF;BP;BP;BP;BP;CC;BP;CC	membrane;transmembrane transport;protein binding;membrane;transmembrane transport;integral component of membrane;plasma membrane;ion transport;bile acid transmembrane transporter activity;sodium-independent organic anion transmembrane transporter activity;liver development;bile acid and bile salt transport;sodium-independent icosanoid transport;apical plasma membrane;protein binding;membrane;tran…
ENSG00000138670	RASGEF1B	RasGEF domain family member 1B [Source:HGNC Symbol;Acc:HGNC:24881]	1726.99	6.52	8.0469	1.2e-130	3.87e-128	GO:0005085;GO:0007264;GO:0005768;GO:0005770;GO:0050790;GO:0005085;GO:0005515;GO:0005769;GO:0030496;GO:0005085;GO:0007264;GO:0005768;GO:0005770;GO:0050790;GO:0005085;GO:0005769;GO:0030496;GO:0005085;GO:0007264;GO:0050790;GO:0005085;GO:0007264;GO:0005768;GO:0005770;GO:0050790;GO:0005085;GO:0005769;GO:0030496;GO:0005085;GO:0007264;GO:0050790;GO:0005085;GO:0007264;GO:0050790;GO:0005085;GO:0007264;GO:…	MF;BP;CC;CC;BP;MF;MF;CC;CC;MF;BP;CC;CC;BP;MF;CC;CC;MF;BP;BP;MF;BP;CC;CC;BP;MF;CC;CC;MF;BP;BP;MF;BP;BP;MF;BP;BP	guanyl-nucleotide exchange factor activity;small GTPase mediated signal transduction;endosome;late endosome;regulation of catalytic activity;guanyl-nucleotide exchange factor activity;protein binding;early endosome;midbody;guanyl-nucleotide exchange factor activity;small GTPase mediated signal transduction;endosome;late endosome;regulation of catalytic activity;guanyl-nucleotide exchange factor a…
ENSG00000156234	CXCL13	C-X-C motif chemokine ligand 13 [Source:HGNC Symbol;Acc:HGNC:10639]	183.76	0.71	8.0352	5.39e-17	8.06e-16	GO:0005576;GO:0006935;GO:0006955;GO:0006952;GO:0008009;GO:2000545;GO:0042742;GO:0007204;GO:0007165;GO:0005615;GO:0005125;GO:0006954;GO:0060326;GO:0005615;GO:0005576;GO:0071222;GO:0007186;GO:0008009;GO:0006954;GO:0030593;GO:0070098;GO:0008009;GO:0010820;GO:0090630;GO:0048018;GO:0045236;GO:0061844;GO:0031735;GO:0006955;GO:0008201;GO:0017134;GO:0017134;GO:0031724;GO:0048248;GO:0002467;GO:0002518;GO:…	CC;BP;BP;BP;MF;BP;BP;BP;BP;CC;MF;BP;BP;CC;CC;BP;BP;MF;BP;BP;BP;MF;BP;BP;MF;MF;BP;MF;BP;MF;MF;MF;MF;MF;BP;BP;BP;BP;BP;BP;BP;BP;BP;BP;BP;CC;CC;BP;BP;BP;MF;BP;CC;MF;BP	extracellular region;chemotaxis;immune response;defense response;chemokine activity;negative regulation of endothelial cell chemotaxis to fibroblast growth factor;defense response to bacterium;positive regulation of cytosolic calcium ion concentration;signal transduction;extracellular space;cytokine activity;inflammatory response;cell chemotaxis;extracellular space;extracellular region;cellular r…	hsa:10563;hsa:10563;hsa:10563	hsa04060;hsa04061;hsa04062	Cytokine-cytokine receptor interaction ;Viral protein interaction with cytokine and cytokine receptor ;Chemokine signaling pathway
ENSG00000228566	-	novel transcript	66.03	0.23	8.0336	6.91e-11	6.64e-10
ENSG00000145107	TM4SF19	transmembrane 4 L six family member 19 [Source:HGNC Symbol;Acc:HGNC:25167]	241.36	0.88	8.0202	6.04e-25	1.36e-23	GO:0016021;GO:0016020;GO:0016021;GO:0016020;GO:0005515;GO:0016021;GO:0016021;GO:0016020;GO:0005515;GO:0016021	CC;CC;CC;CC;MF;CC;CC;CC;MF;CC	integral component of membrane;membrane;integral component of membrane;membrane;protein binding;integral component of membrane;integral component of membrane;membrane;protein binding;integral component of membrane
ENSG00000145040	UCN2	urocortin 2 [Source:HGNC Symbol;Acc:HGNC:18414]	545.38	2.19	8.0129	1.01e-49	5.92e-48	GO:0005576;GO:0005179;GO:0005615;GO:0007586;GO:0051431;GO:0005576;GO:0005615;GO:0005576;GO:0007586;GO:0009755;GO:0009755;GO:0007189;GO:0007189;GO:0042562;GO:0051429;GO:0051429;GO:0031669;GO:0001664	CC;MF;CC;BP;MF;CC;CC;CC;BP;BP;BP;BP;BP;MF;MF;MF;BP;MF	extracellular region;hormone activity;extracellular space;digestion;corticotropin-releasing hormone receptor 2 binding;extracellular region;extracellular space;extracellular region;digestion;hormone-mediated signaling pathway;hormone-mediated signaling pathway;adenylate cyclase-activating G protein-coupled receptor signaling pathway;adenylate cyclase-activating G protein-coupled receptor signalin…	hsa:90226	hsa04080	Neuroactive ligand-receptor interaction
ENSG00000258183	LINC02392	long intergenic non-protein coding RNA 2392 [Source:HGNC Symbol;Acc:HGNC:53319]	32.89	0	7.9842	3.29e-10	2.99e-09
ENSG00000118113	MMP8	matrix metallopeptidase 8 [Source:HGNC Symbol;Acc:HGNC:7175]	32.59	0	7.9788	4.13e-10	3.73e-09	GO:0008270;GO:0006508;GO:0008237;GO:0004222;GO:0031012;GO:0010629;GO:0010628;GO:1901224;GO:0043410;GO:0150078;GO:1903980;GO:0032693;GO:0032760;GO:0032755;GO:1903428;GO:0046872;GO:0008233;GO:0008233;GO:0006508;GO:0016787;GO:0008270;GO:0005576;GO:0005615;GO:0030574;GO:0004252;GO:0004252;GO:0005576;GO:0030198;GO:0004222;GO:0062023;GO:0043312;GO:0045429;GO:0035580;GO:1904724;GO:0022617;GO:0030574;GO:…	MF;BP;MF;MF;CC;BP;BP;BP;BP;BP;BP;BP;BP;BP;BP;MF;MF;MF;BP;MF;MF;CC;CC;BP;MF;MF;CC;BP;MF;CC;BP;BP;CC;CC;BP;BP;BP;BP;BP;BP;BP;BP;MF;BP;BP;BP;BP;BP;BP;BP;BP;BP;BP;BP;BP;BP;MF;BP;MF;MF;CC;MF;MF;MF	zinc ion binding;proteolysis;metallopeptidase activity;metalloendopeptidase activity;extracellular matrix;negative regulation of gene expression;positive regulation of gene expression;positive regulation of NIK/NF-kappaB signaling;positive regulation of MAPK cascade;positive regulation of neuroinflammatory response;positive regulation of microglial cell activation;negative regulation of interleuk…
ENSG00000287538	-	novel transcript	31.64	0	7.9316	4.06e-10	3.66e-09
ENSG00000162692	VCAM1	vascular cell adhesion molecule 1 [Source:HGNC Symbol;Acc:HGNC:12663]	31.34	0	7.9164	1.44e-09	1.24e-08	GO:0016021;GO:0016020;GO:0007155;GO:0098609;GO:0005615;GO:1904646;GO:0045177;GO:0005783;GO:0005794;GO:0005769;GO:0009986;GO:0050776;GO:0005886;GO:0005887;GO:0070062;GO:0007155;GO:0009308;GO:0005178;GO:0009897;GO:0005178;GO:0019221;GO:0030198;GO:0060333;GO:0007160;GO:0007157;GO:0008131;GO:0035584;GO:0050901;GO:0042102;GO:0050839;GO:0050839;GO:0005178;GO:0007155;GO:0007159;GO:0022614;GO:0030183;GO:…	CC;CC;BP;BP;CC;BP;CC;CC;CC;CC;CC;BP;CC;CC;CC;BP;BP;MF;CC;MF;BP;BP;BP;BP;BP;MF;BP;BP;BP;MF;MF;MF;BP;BP;BP;BP;BP;CC;BP;BP;CC;CC;CC;CC;BP;CC;CC;BP;BP;CC;BP;CC;CC;CC;CC;CC;BP;CC;CC;CC;BP;BP;MF;CC;MF;BP;BP;BP;BP;BP;MF;BP;BP;BP;MF;MF;MF;BP;BP;BP;BP;BP;CC;BP;BP;CC;CC;CC;CC;CC;BP;BP;CC;BP;CC;CC;CC;CC;CC;BP;CC;CC;CC;BP;BP;MF;CC;MF;BP;BP;BP;BP;BP;MF;BP;BP;BP;MF;MF;MF;BP;BP;BP;BP;BP;CC;BP;BP;CC;MF;BP;BP;BP;…	integral component of membrane;membrane;cell adhesion;cell-cell adhesion;extracellular space;cellular response to amyloid-beta;apical part of cell;endoplasmic reticulum;Golgi apparatus;early endosome;cell surface;regulation of immune response;plasma membrane;integral component of plasma membrane;extracellular exosome;cell adhesion;amine metabolic process;integrin binding;external side of plasma m…	hsa:7412;hsa:7412;hsa:7412;hsa:7412;hsa:7412;hsa:7412;hsa:7412;hsa:7412;hsa:7412	hsa04064;hsa04514;hsa04668;hsa04670;hsa04933;hsa05143;hsa05144;hsa05417;hsa05418	NF-kappa B signaling pathway ;Cell adhesion molecules ;TNF signaling pathway ;Leukocyte transendothelial migration ;AGE-RAGE signaling pathway in diabetic complications ;African trypanosomiasis ;Malaria ;Lipid and atherosclerosis ;Fluid shear stress and atherosclerosis
ENSG00000128564	VGF	VGF nerve growth factor inducible [Source:HGNC Symbol;Acc:HGNC:12684]	1744.5	7.27	7.9115	8.58e-78	1.02e-75	GO:0005184;GO:0005794;GO:0043231;GO:0007165;GO:0005576;GO:0031410;GO:0031410;GO:0005615;GO:0008083;GO:0005615;GO:0042742;GO:0005179;GO:0003674;GO:0043687;GO:0030133;GO:0044267;GO:0005788;GO:0048167;GO:0001541;GO:0002021;GO:0006091;GO:0009409;GO:0019953;GO:0030073;GO:0032868;GO:0033500;GO:0042593;GO:0051591;GO:0005184;GO:0005794;GO:0043231;GO:0007165;GO:0005576;GO:0031410;GO:0031410;GO:0005615;GO:…	MF;CC;CC;BP;CC;CC;CC;CC;MF;CC;BP;MF;MF;BP;CC;BP;CC;BP;BP;BP;BP;BP;BP;BP;BP;BP;BP;BP;MF;CC;CC;BP;CC;CC;CC;CC;MF;CC;BP;MF;MF;BP;CC;BP;CC;BP;BP;BP;MF;CC;CC;BP	neuropeptide hormone activity;Golgi apparatus;intracellular membrane-bounded organelle;signal transduction;extracellular region;cytoplasmic vesicle;cytoplasmic vesicle;extracellular space;growth factor activity;extracellular space;defense response to bacterium;hormone activity;molecular_function;post-translational protein modification;transport vesicle;cellular protein metabolic process;endoplasm…
ENSG00000203446	SUGCT-AS1	SUGCT antisense RNA 1 [Source:HGNC Symbol;Acc:HGNC:40745]	60.3	0.21	7.9038	1.44e-10	1.36e-09
ENSG00000246363	LINC02458	long intergenic non-protein coding RNA 2458 [Source:HGNC Symbol;Acc:HGNC:53394]	111.13	0.44	7.8981	2.62e-13	3.06e-12
ENSG00000105855	ITGB8	integrin subunit beta 8 [Source:HGNC Symbol;Acc:HGNC:6163]	58.4	0.21	7.8553	1.71e-10	1.6e-09	GO:0007155;GO:0008305;GO:0038023;GO:0007160;GO:0007229;GO:0045766;GO:0016020;GO:0016021;GO:0005886;GO:0009986;GO:0051216;GO:0005886;GO:0070062;GO:0010628;GO:0016477;GO:0005178;GO:0007229;GO:0033627;GO:0005925;GO:0010629;GO:0007155;GO:0030198;GO:0001570;GO:0008305;GO:1990430;GO:1901388;GO:0034686;GO:0060674;GO:0007155;GO:0008305;GO:0038023;GO:0007160;GO:0007229;GO:0045766;GO:0016020;GO:0016021;GO:…	BP;CC;MF;BP;BP;BP;CC;CC;CC;CC;BP;CC;CC;BP;BP;MF;BP;BP;CC;BP;BP;BP;BP;CC;MF;BP;CC;BP;BP;CC;MF;BP;BP;BP;CC;CC;CC;CC;BP;CC;CC;BP;BP;MF;BP;BP;CC;BP;BP;BP;BP;CC;MF;BP;CC;MF;BP;BP;BP;BP;BP;BP;BP;BP;CC	cell adhesion;integrin complex;signaling receptor activity;cell-matrix adhesion;integrin-mediated signaling pathway;positive regulation of angiogenesis;membrane;integral component of membrane;plasma membrane;cell surface;cartilage development;plasma membrane;extracellular exosome;positive regulation of gene expression;cell migration;integrin binding;integrin-mediated signaling pathway;cell adhesi…	hsa:3696;hsa:3696;hsa:3696;hsa:3696;hsa:3696;hsa:3696;hsa:3696;hsa:3696;hsa:3696	hsa04151;hsa04510;hsa04512;hsa04514;hsa04810;hsa05165;hsa05410;hsa05412;hsa05414	PI3K-Akt signaling pathway ;Focal adhesion ;ECM-receptor interaction ;Cell adhesion molecules ;Regulation of actin cytoskeleton ;Human papillomavirus infection ;Hypertrophic cardiomyopathy ;Arrhythmogenic right ventricular cardiomyopathy ;Dilated cardiomyopathy
ENSG00000260139	CSPG4P13	chondroitin sulfate proteoglycan 4 pseudogene 13 [Source:HGNC Symbol;Acc:HGNC:49195]	29.99	0	7.8531	5.35e-09	4.35e-08
ENSG00000286887	-	novel transcript, antisense to SGK1	29.84	0	7.8464	1.02e-09	8.9e-09
ENSG00000162892	IL24	interleukin 24 [Source:HGNC Symbol;Acc:HGNC:11346]	57.43	0.21	7.8272	4.42e-10	3.98e-09	GO:0006915;GO:0005576;GO:0005615;GO:0005515;GO:0005125;GO:0005576;GO:0019221;GO:0006915;GO:0006915;GO:0005576;GO:0005615;GO:0005515;GO:0005125;GO:0005576;GO:0019221;GO:0006915;GO:0008284;GO:0008285;GO:0030336;GO:0042060;GO:0042501;GO:0042531;GO:0071222;GO:0071353;GO:0006915;GO:0005576;GO:0005615;GO:0005515;GO:0005125;GO:0005576;GO:0019221;GO:0006915;GO:0006915;GO:0005576;GO:0005615;GO:0005515;GO:…	BP;CC;CC;MF;MF;CC;BP;BP;BP;CC;CC;MF;MF;CC;BP;BP;BP;BP;BP;BP;BP;BP;BP;BP;BP;CC;CC;MF;MF;CC;BP;BP;BP;CC;CC;MF;MF;CC;BP;BP	apoptotic process;extracellular region;extracellular space;protein binding;cytokine activity;extracellular region;cytokine-mediated signaling pathway;apoptotic process;apoptotic process;extracellular region;extracellular space;protein binding;cytokine activity;extracellular region;cytokine-mediated signaling pathway;apoptotic process;positive regulation of cell proliferation;negative regulation o…	hsa:11009;hsa:11009;hsa:11009	hsa04060;hsa04061;hsa04630	Cytokine-cytokine receptor interaction ;Viral protein interaction with cytokine and cytokine receptor ;JAK-STAT signaling pathway
ENSG00000277632	CCL3	C-C motif chemokine ligand 3 [Source:HGNC Symbol;Acc:HGNC:10627]	3633.92	16.15	7.8059	6.99e-153	3.43e-150	GO:0005576;GO:0006955;GO:0008009;GO:1903980;GO:0005737;GO:0016301;GO:0006887;GO:0006468;GO:0007165;GO:0005829;GO:0005615;GO:0005615;GO:0006935;GO:0006935;GO:0005515;GO:0006816;GO:0004698;GO:0005125;GO:0006954;GO:0006954;GO:0016310;GO:0060326;GO:0005615;GO:0005576;GO:0042802;GO:0030593;GO:0007186;GO:0010628;GO:0030335;GO:0032731;GO:0032760;GO:0050729;GO:0051928;GO:0007010;GO:0071346;GO:0071347;GO:…	CC;BP;MF;BP;CC;MF;BP;BP;BP;CC;CC;CC;BP;BP;MF;BP;MF;MF;BP;BP;BP;BP;CC;CC;MF;BP;BP;BP;BP;BP;BP;BP;BP;BP;BP;BP;BP;BP;BP;BP;MF;MF;MF;BP;BP;BP;BP;BP;BP;BP;BP;BP;BP;BP;BP;BP;BP;BP;MF;BP;BP;BP;BP;BP;BP;MF;BP;BP;MF;CC;BP;BP;BP;BP;BP;BP;BP;BP;BP;BP;BP;BP;MF;MF;BP;BP;BP;BP;BP;BP;BP;BP;BP;BP;BP	extracellular region;immune response;chemokine activity;positive regulation of microglial cell activation;cytoplasm;kinase activity;exocytosis;protein phosphorylation;signal transduction;cytosol;extracellular space;extracellular space;chemotaxis;chemotaxis;protein binding;calcium ion transport;calcium-dependent protein kinase C activity;cytokine activity;inflammatory response;inflammatory respons…	hsa:6348;hsa:6348;hsa:6348;hsa:6348;hsa:6348;hsa:6348;hsa:6348;hsa:6348	hsa04060;hsa04061;hsa04062;hsa04620;hsa05142;hsa05163;hsa05323;hsa05417	Cytokine-cytokine receptor interaction ;Viral protein interaction with cytokine and cytokine receptor ;Chemokine signaling pathway ;Toll-like receptor signaling pathway ;Chagas disease ;Human cytomegalovirus infection ;Rheumatoid arthritis ;Lipid and atherosclerosis
ENSG00000038945	MSR1	macrophage scavenger receptor 1 [Source:HGNC Symbol;Acc:HGNC:7376]	3503.6	15.89	7.7601	5.51e-191	3.84e-188	GO:0016020;GO:0005044;GO:0006898;GO:0010629;GO:0005886;GO:0010744;GO:0016021;GO:0005581;GO:0034362;GO:0005515;GO:0006897;GO:0009897;GO:0006898;GO:0005886;GO:0005887;GO:0001540;GO:0001540;GO:0030666;GO:0016021;GO:0097242;GO:0030169;GO:0006898;GO:0006898;GO:0030169;GO:0010886;GO:0030301;GO:0038024;GO:0006911;GO:0097242;GO:0005044;GO:0034381;GO:0001540;GO:0030169;GO:0038024;GO:0006911;GO:0010629;GO:…	CC;MF;BP;BP;CC;BP;CC;CC;CC;MF;BP;CC;BP;CC;CC;MF;MF;CC;CC;BP;MF;BP;BP;MF;BP;BP;MF;BP;BP;MF;BP;MF;MF;MF;BP;BP;BP;BP;BP;BP;BP;BP;BP;BP;BP;CC;CC;CC;CC;MF;BP;CC;CC;MF;BP;BP;CC;BP;CC;CC;CC;MF;BP;CC;BP;CC;CC;MF;MF;CC;CC;BP;MF;BP;BP;MF;BP;BP;MF;BP;BP;MF;BP;BP;BP;CC;MF;BP;CC;MF;BP;BP;CC;BP;CC;CC;CC;MF;BP;CC;BP;CC;CC;MF;MF;CC;CC;BP;MF;BP;BP;MF;BP;BP;MF;BP;BP;MF;BP;BP;BP;CC;MF;BP;CC;MF;BP;CC;MF;BP;CC;MF;BP;…	membrane;scavenger receptor activity;receptor-mediated endocytosis;negative regulation of gene expression;plasma membrane;positive regulation of macrophage derived foam cell differentiation;integral component of membrane;collagen trimer;low-density lipoprotein particle;protein binding;endocytosis;external side of plasma membrane;receptor-mediated endocytosis;plasma membrane;integral component of …	hsa:4481	hsa04145	Phagosome
ENSG00000232082	RPS6KA2-IT1	RPS6KA2 intronic transcript 1 [Source:HGNC Symbol;Acc:HGNC:41378]	28.08	0	7.7577	2.33e-09	1.97e-08
ENSG00000137766	UNC13C	unc-13 homolog C [Source:HGNC Symbol;Acc:HGNC:23149]	27.45	0	7.7265	1.71e-09	1.45e-08	GO:0005509;GO:0007268;GO:0035556;GO:0005543;GO:0019992;GO:0046872;GO:0006887;GO:0045202;GO:0005509;GO:0007268;GO:0035556;GO:0005543;GO:0019992;GO:0005737;GO:0016020;GO:0046872;GO:0005886;GO:0006887;GO:0030054;GO:0042995;GO:0045202;GO:0005886;GO:0005516;GO:0017075;GO:0016082;GO:0007528;GO:0042734;GO:0030672;GO:0043195;GO:0007268;GO:0016081;GO:0016188;GO:0035249;GO:0061789;GO:0099525;GO:0031594;GO:…	MF;BP;BP;MF;MF;MF;BP;CC;MF;BP;BP;MF;MF;CC;CC;MF;CC;BP;CC;CC;CC;CC;MF;MF;BP;BP;CC;CC;CC;BP;BP;BP;BP;BP;BP;CC;CC;CC;CC;CC;BP;BP;CC;CC;CC;BP;MF;CC;BP;MF;CC	calcium ion binding;chemical synaptic transmission;intracellular signal transduction;phospholipid binding;diacylglycerol binding;metal ion binding;exocytosis;synapse;calcium ion binding;chemical synaptic transmission;intracellular signal transduction;phospholipid binding;diacylglycerol binding;cytoplasm;membrane;metal ion binding;plasma membrane;exocytosis;cell junction;cell projection;synapse;pl…	hsa:440279	hsa04721	Synaptic vesicle cycle
ENSG00000249001	-	novel transcript	99.16	0.5	7.7255	1.29e-12	1.43e-11
ENSG00000275238	MIR4734	microRNA 4734 [Source:HGNC Symbol;Acc:HGNC:41572]	27.1	0	7.7013	3.22e-09	2.68e-08
ENSG00000261036	-	novel transcript	26.88	0	7.6926	4.31e-09	3.55e-08
ENSG00000174403	MIR1-1HG-AS1	MIR1-1HG antisense RNA 1 [Source:HGNC Symbol;Acc:HGNC:26393]	26.73	0	7.6915	3.62e-09	3e-08
ENSG00000271216	LINC01050	long intergenic non-protein coding RNA 1050 [Source:HGNC Symbol;Acc:HGNC:49044]	51.96	0.21	7.6843	1.15e-09	9.98e-09
ENSG00000169116	PARM1	prostate androgen-regulated mucin-like protein 1 [Source:HGNC Symbol;Acc:HGNC:24536]	1775.84	9.03	7.6065	2.42e-34	8.17e-33	GO:0016020;GO:0016021;GO:0016020;GO:0016021;GO:0043231;GO:0005654;GO:0005829;GO:0005886;GO:0005886;GO:0005794;GO:0005794;GO:0005768;GO:0005770;GO:0000139;GO:0010008;GO:0005515;GO:0005769;GO:0005886;GO:0005794;GO:0005769;GO:0051973;GO:0051973;GO:0005770	CC;CC;CC;CC;CC;CC;CC;CC;CC;CC;CC;CC;CC;CC;CC;MF;CC;CC;CC;CC;BP;BP;CC	membrane;integral component of membrane;membrane;integral component of membrane;intracellular membrane-bounded organelle;nucleoplasm;cytosol;plasma membrane;plasma membrane;Golgi apparatus;Golgi apparatus;endosome;late endosome;Golgi membrane;endosome membrane;protein binding;early endosome;plasma membrane;Golgi apparatus;early endosome;positive regulation of telomerase activity;positive regulati…
ENSG00000197461	PDGFA	platelet derived growth factor subunit A [Source:HGNC Symbol;Acc:HGNC:8799]	13504.4	69.83	7.5903	0	0	GO:0008083;GO:0016020;GO:0005615;GO:0008284;GO:0048008;GO:0030335;GO:0048146;GO:0005576;GO:0007275;GO:0005515;GO:0008083;GO:0051781;GO:0001525;GO:0005615;GO:0005576;GO:0005902;GO:0030036;GO:0000165;GO:0043410;GO:0070374;GO:0042803;GO:0046982;GO:0009986;GO:0007267;GO:0070374;GO:0002576;GO:0005788;GO:0031093;GO:0051897;GO:0000139;GO:0030198;GO:0005796;GO:0008284;GO:0031954;GO:0051897;GO:0009887;GO:…	MF;CC;CC;BP;BP;BP;BP;CC;BP;MF;MF;BP;BP;CC;CC;CC;BP;BP;BP;BP;MF;MF;CC;BP;BP;BP;CC;CC;BP;CC;BP;CC;BP;BP;BP;BP;BP;BP;BP;BP;BP;MF;MF;BP;BP;BP;BP;BP;BP;MF;MF;MF;MF;BP;BP;BP;BP;BP;BP;BP;BP;BP;BP;BP;BP;BP;MF;CC;CC;BP;BP;BP;BP;CC;BP;MF;MF;BP;BP;CC;CC;MF;MF;CC;BP;BP;BP;BP;MF;MF;CC;BP;BP;BP;CC;CC;BP;CC;BP;CC;BP;BP;BP;BP;BP;BP;BP;BP;BP;MF;MF;BP;BP;BP;BP;BP;BP;MF;MF;MF;MF;BP;BP;BP;BP;BP;BP;BP;BP;BP;BP;BP;BP;…	growth factor activity;membrane;extracellular space;positive regulation of cell proliferation;platelet-derived growth factor receptor signaling pathway;positive regulation of cell migration;positive regulation of fibroblast proliferation;extracellular region;multicellular organism development;protein binding;growth factor activity;positive regulation of cell division;angiogenesis;extracellular sp…	hsa:5154;hsa:5154;hsa:5154;hsa:5154;hsa:5154;hsa:5154;hsa:5154;hsa:5154;hsa:5154;hsa:5154;hsa:5154;hsa:5154;hsa:5154;hsa:5154;hsa:5154;hsa:5154;hsa:5154;hsa:5154;hsa:5154	hsa01521;hsa04010;hsa04014;hsa04015;hsa04020;hsa04072;hsa04151;hsa04510;hsa04540;hsa04630;hsa04810;hsa05200;hsa05202;hsa05206;hsa05214;hsa05215;hsa05218;hsa05231;hsa05418	EGFR tyrosine kinase inhibitor resistance ;MAPK signaling pathway ;Ras signaling pathway ;Rap1 signaling pathway ;Calcium signaling pathway ;Phospholipase D signaling pathway ;PI3K-Akt signaling pathway ;Focal adhesion ;Gap junction ;JAK-STAT signaling pathway ;Regulation of actin cytoskeleton ;Pathways in cancer ;Transcriptional misregulation in cancer ;MicroRNAs in cancer ;Glioma ;Prostate canc…
ENSG00000126266	FFAR1	free fatty acid receptor 1 [Source:HGNC Symbol;Acc:HGNC:4498]	24.04	0	7.5409	8.35e-08	6.02e-07	GO:0007186;GO:0016021;GO:0004930;GO:0016020;GO:0005886;GO:0005886;GO:0007165;GO:0008289;GO:0005886;GO:0005887;GO:0051928;GO:0007186;GO:0004930;GO:0005887;GO:0007204;GO:0050796;GO:0045125;GO:0045125;GO:0030073;GO:0032024;GO:0032691;GO:0042593;GO:0051928;GO:0070542;GO:0070542	BP;CC;MF;CC;CC;CC;BP;MF;CC;CC;BP;BP;MF;CC;BP;BP;MF;MF;BP;BP;BP;BP;BP;BP;BP	G protein-coupled receptor signaling pathway;integral component of membrane;G protein-coupled receptor activity;membrane;plasma membrane;plasma membrane;signal transduction;lipid binding;plasma membrane;integral component of plasma membrane;positive regulation of calcium ion transport;G protein-coupled receptor signaling pathway;G protein-coupled receptor activity;integral component of plasma mem…	hsa:2864	hsa04911	Insulin secretion
ENSG00000197893	NRAP	nebulin related anchoring protein [Source:HGNC Symbol;Acc:HGNC:7988]	23.72	0	7.5161	6.91e-09	5.56e-08	GO:0003779;GO:0046872;GO:0003779;GO:0003779;GO:0005515;GO:0051015;GO:0008150;GO:0030018;GO:0048747;GO:0071691;GO:0051371;GO:0005916;GO:0005927;GO:0003779;GO:0046872;GO:0003779;GO:0003779;GO:0005515;GO:0051015;GO:0008150;GO:0030018;GO:0048747;GO:0071691;GO:0017166;GO:0051371;GO:0051371;GO:0005916;GO:0005916;GO:0005927;GO:0005927;GO:0030016;GO:0003779;GO:0046872;GO:0003779;GO:0003779;GO:0005515;GO:…	MF;MF;MF;MF;MF;MF;BP;CC;BP;BP;MF;CC;CC;MF;MF;MF;MF;MF;MF;BP;CC;BP;BP;MF;MF;MF;CC;CC;CC;CC;CC;MF;MF;MF;MF;MF;MF;BP;CC;BP;BP;MF;CC;CC;MF;MF	actin binding;metal ion binding;actin binding;actin binding;protein binding;actin filament binding;biological_process;Z disc;muscle fiber development;cardiac muscle thin filament assembly;muscle alpha-actinin binding;fascia adherens;muscle tendon junction;actin binding;metal ion binding;actin binding;actin binding;protein binding;actin filament binding;biological_process;Z disc;muscle fiber devel…
ENSG00000170873	MTSS1	MTSS I-BAR domain containing 1 [Source:HGNC Symbol;Acc:HGNC:20443]	8462.63	46.61	7.4946	1.04e-290	2.83e-287	GO:0003779;GO:0030036;GO:0007009;GO:0005737;GO:0005737;GO:0007155;GO:0005856;GO:0005515;GO:0001726;GO:0042802;GO:0030036;GO:0003785;GO:0005102;GO:0007169;GO:0015629;GO:0050680;GO:0071498;GO:0030139;GO:0030035;GO:0061333;GO:0072102;GO:0072160;GO:2001013;GO:0003779;GO:0030036;GO:0007009;GO:0005737;GO:0005737;GO:0007155;GO:0005856;GO:0005515;GO:0001726;GO:0042802;GO:0030036;GO:0003785;GO:0005102;GO:…	MF;BP;BP;CC;CC;BP;CC;MF;CC;MF;BP;MF;MF;BP;CC;BP;BP;CC;BP;BP;BP;BP;BP;MF;BP;BP;CC;CC;BP;CC;MF;CC;MF;BP;MF;MF;BP;CC;BP;BP;CC;BP;BP;BP;BP;BP;MF;BP;MF;BP;BP;CC;CC;BP;CC;MF;CC;MF;BP;MF;MF;BP;CC;BP;BP;CC;BP;BP;BP;BP;BP;MF;BP;BP;CC;CC;BP;CC;MF;CC;MF;BP;MF;MF;BP;CC;BP;BP;CC;BP;BP;BP;BP;BP;MF;BP;BP;MF;BP;BP;MF;BP;BP;MF;BP;BP	actin binding;actin cytoskeleton organization;plasma membrane organization;cytoplasm;cytoplasm;cell adhesion;cytoskeleton;protein binding;ruffle;identical protein binding;actin cytoskeleton organization;actin monomer binding;signaling receptor binding;transmembrane receptor protein tyrosine kinase signaling pathway;actin cytoskeleton;negative regulation of epithelial cell proliferation;cellular r…
ENSG00000151617	EDNRA	endothelin receptor type A [Source:HGNC Symbol;Acc:HGNC:3179]	22.98	0	7.4675	1.34e-08	1.04e-07	GO:0007186;GO:0016021;GO:0004930;GO:0042310;GO:0004962;GO:0008217;GO:0048484;GO:0016020;GO:0005886;GO:0005515;GO:0007165;GO:0007186;GO:0086100;GO:0005886;GO:0007585;GO:0007186;GO:0005887;GO:0007165;GO:0004435;GO:0007204;GO:0006939;GO:0007202;GO:0014824;GO:0042310;GO:0008283;GO:0007190;GO:0004962;GO:0006939;GO:0007186;GO:0016021;GO:0004930;GO:0042310;GO:0004962;GO:0008217;GO:0048484;GO:0016020;GO:…	BP;CC;MF;BP;MF;BP;BP;CC;CC;MF;BP;BP;BP;CC;BP;BP;CC;BP;MF;BP;BP;BP;BP;BP;BP;BP;MF;BP;BP;CC;MF;BP;MF;BP;BP;CC;CC;MF;BP;BP;BP;CC;BP;BP;CC;BP;MF;BP;BP;BP;BP;BP;BP;BP;MF;BP;CC;CC;MF;BP;CC;MF;BP;BP;MF;BP;BP;BP;BP;CC;BP;BP;CC;BP;MF;BP;BP;BP;BP;BP;BP;BP;MF;BP;BP;CC;MF;BP;MF;BP;BP;CC;CC;MF;BP;BP;BP;CC;BP;BP;CC;BP;MF;BP;BP;BP;BP;BP;BP;BP;MF;BP;BP;CC;MF;BP;MF;BP;BP;CC;CC;MF;BP;BP;BP;CC;BP;BP;CC;BP;MF;BP;BP;…	G protein-coupled receptor signaling pathway;integral component of membrane;G protein-coupled receptor activity;vasoconstriction;endothelin receptor activity;regulation of blood pressure;enteric nervous system development;membrane;plasma membrane;protein binding;signal transduction;G protein-coupled receptor signaling pathway;endothelin receptor signaling pathway;plasma membrane;respiratory gaseo…	hsa:1909;hsa:1909;hsa:1909;hsa:1909;hsa:1909;hsa:1909;hsa:1909	hsa04020;hsa04022;hsa04024;hsa04080;hsa04270;hsa04924;hsa05200	Calcium signaling pathway ;cGMP-PKG signaling pathway ;cAMP signaling pathway ;Neuroactive ligand-receptor interaction ;Vascular smooth muscle contraction ;Renin secretion ;Pathways in cancer
ENSG00000273124	-	novel transcript	22.62	0	7.4501	3.25e-08	2.45e-07
ENSG00000135144	DTX1	deltex E3 ubiquitin ligase 1 [Source:HGNC Symbol;Acc:HGNC:3060]	79.49	0.44	7.4156	4.98e-12	5.26e-11	GO:0008270;GO:0046872;GO:0016567;GO:0007219;GO:0005634;GO:0005737;GO:0016740;GO:0005654;GO:0005829;GO:0045893;GO:0016604;GO:0017124;GO:0005515;GO:0006351;GO:0005654;GO:0016567;GO:0061630;GO:0005829;GO:0008593;GO:0031625;GO:0003713;GO:0005737;GO:0007166;GO:0006366;GO:0005112;GO:0007219;GO:0045665;GO:0007219;GO:0010001;GO:0045581;GO:1990830	MF;MF;BP;BP;CC;CC;MF;CC;CC;BP;CC;MF;MF;BP;CC;BP;MF;CC;BP;MF;MF;CC;BP;BP;MF;BP;BP;BP;BP;BP;BP	zinc ion binding;metal ion binding;protein ubiquitination;Notch signaling pathway;nucleus;cytoplasm;transferase activity;nucleoplasm;cytosol;positive regulation of transcription, DNA-templated;nuclear body;SH3 domain binding;protein binding;transcription, DNA-templated;nucleoplasm;protein ubiquitination;ubiquitin protein ligase activity;cytosol;regulation of Notch signaling pathway;ubiquitin prot…	hsa:1840	hsa04330	Notch signaling pathway
ENSG00000184838	PRR16	proline rich 16 [Source:HGNC Symbol;Acc:HGNC:29654]	1298.71	7.32	7.4135	4.71e-118	1.23e-115	GO:0005515;GO:0045727;GO:0045793;GO:0045793;GO:0005515;GO:0045727;GO:0045793;GO:0005515;GO:0045727;GO:0045793	MF;BP;BP;BP;MF;BP;BP;MF;BP;BP	protein binding;positive regulation of translation;positive regulation of cell size;positive regulation of cell size;protein binding;positive regulation of translation;positive regulation of cell size;protein binding;positive regulation of translation;positive regulation of cell size
ENSG00000165379	LRFN5	leucine rich repeat and fibronectin type III domain containing 5 [Source:HGNC Symbol;Acc:HGNC:20360]	79.02	0.5	7.3968	1.01e-11	1.04e-10	GO:0005515;GO:0016020;GO:0016021;GO:0005515;GO:0009986;GO:0050728;GO:0098978;GO:0099560;GO:1905606;GO:0098982;GO:0099061;GO:0043031;GO:0043031;GO:0099560;GO:1905606;GO:0009986;GO:0098978;GO:0098982;GO:0099061;GO:0005515;GO:0005515	MF;CC;CC;MF;CC;BP;CC;BP;BP;CC;CC;BP;BP;BP;BP;CC;CC;CC;CC;MF;MF	protein binding;membrane;integral component of membrane;protein binding;cell surface;negative regulation of inflammatory response;glutamatergic synapse;synaptic membrane adhesion;regulation of presynapse assembly;GABA-ergic synapse;integral component of postsynaptic density membrane;negative regulation of macrophage activation;negative regulation of macrophage activation;synaptic membrane adhesio…
ENSG00000106366	SERPINE1	serpin family E member 1 [Source:HGNC Symbol;Acc:HGNC:8583]	585.18	3.43	7.3894	2.96e-57	2.15e-55	GO:0005615;GO:0005615;GO:0045766;GO:2000352;GO:0050729;GO:0030336;GO:0061044;GO:0071222;GO:0061045;GO:0005576;GO:0005515;GO:0001525;GO:0005615;GO:0005576;GO:0005886;GO:0004867;GO:0030414;GO:0010466;GO:0070062;GO:0062023;GO:0062023;GO:0004867;GO:0010951;GO:0002576;GO:0032757;GO:0050829;GO:0002020;GO:0045944;GO:0031093;GO:0007623;GO:0030198;GO:0048260;GO:0005102;GO:1902042;GO:0033629;GO:0005576;GO:…	CC;CC;BP;BP;BP;BP;BP;BP;BP;CC;MF;BP;CC;CC;CC;MF;MF;BP;CC;CC;CC;MF;BP;BP;BP;BP;MF;BP;CC;BP;BP;BP;MF;BP;BP;CC;BP;BP;BP;BP;BP;BP;BP;MF;BP;BP;BP;BP;BP;BP;BP;BP	extracellular space;extracellular space;positive regulation of angiogenesis;negative regulation of endothelial cell apoptotic process;positive regulation of inflammatory response;negative regulation of cell migration;negative regulation of vascular wound healing;cellular response to lipopolysaccharide;negative regulation of wound healing;extracellular region;protein binding;angiogenesis;extracell…	hsa:5054;hsa:5054;hsa:5054;hsa:5054;hsa:5054;hsa:5054;hsa:5054;hsa:5054	hsa04066;hsa04115;hsa04218;hsa04371;hsa04390;hsa04610;hsa04933;hsa05142	HIF-1 signaling pathway ;p53 signaling pathway ;Cellular senescence ;Apelin signaling pathway ;Hippo signaling pathway ;Complement and coagulation cascades ;AGE-RAGE signaling pathway in diabetic complications ;Chagas disease
ENSG00000136696	IL36B	interleukin 36 beta [Source:HGNC Symbol;Acc:HGNC:15564]	21.63	0	7.3795	1.98e-08	1.52e-07	GO:0005125;GO:0006955;GO:0006954;GO:0005615;GO:0005149;GO:0005737;GO:0005576;GO:0005576;GO:0002376;GO:0045087;GO:0006955;GO:0005149;GO:0005615;GO:0071222;GO:0019221;GO:0006954;GO:0010628;GO:0005125;GO:0019221;GO:0045582;GO:0002437;GO:0005149;GO:0005125;GO:0006955;GO:0006954;GO:0005615;GO:0005149;GO:0005737;GO:0005576;GO:0005576;GO:0002376;GO:0045087;GO:0006955;GO:0005149;GO:0005615;GO:0071222;GO:…	MF;BP;BP;CC;MF;CC;CC;CC;BP;BP;BP;MF;CC;BP;BP;BP;BP;MF;BP;BP;BP;MF;MF;BP;BP;CC;MF;CC;CC;CC;BP;BP;BP;MF;CC;BP;BP;BP;BP;MF;BP;BP;BP;MF	cytokine activity;immune response;inflammatory response;extracellular space;interleukin-1 receptor binding;cytoplasm;extracellular region;extracellular region;immune system process;innate immune response;immune response;interleukin-1 receptor binding;extracellular space;cellular response to lipopolysaccharide;cytokine-mediated signaling pathway;inflammatory response;positive regulation of gene ex…	hsa:27177	hsa04060	Cytokine-cytokine receptor interaction
ENSG00000204103	MAFB	MAF bZIP transcription factor B [Source:HGNC Symbol;Acc:HGNC:6408]	26155.5	158.42	7.3634	3.31e-193	2.36e-190	GO:0003677;GO:0006355;GO:0005634;GO:0003700;GO:0005515;GO:0045893;GO:0005634;GO:0006355;GO:0006357;GO:0000981;GO:0000978;GO:0000981;GO:0000785;GO:0043565;GO:0045444;GO:0005634;GO:0045671;GO:0008134;GO:0045647;GO:0000978;GO:0000981;GO:0001228;GO:0042802;GO:0043565;GO:0044877;GO:1990837;GO:0006357;GO:0007379;GO:0007423;GO:0007585;GO:0021571;GO:0021572;GO:0021599;GO:0021599;GO:0033077;GO:0035284;GO:…	MF;BP;CC;MF;MF;BP;CC;BP;BP;MF;MF;MF;CC;MF;BP;CC;BP;MF;BP;MF;MF;MF;MF;MF;MF;MF;BP;BP;BP;BP;BP;BP;BP;BP;BP;BP;BP;BP;BP;BP;BP;BP;CC	DNA binding;regulation of transcription, DNA-templated;nucleus;DNA-binding transcription factor activity;protein binding;positive regulation of transcription, DNA-templated;nucleus;regulation of transcription, DNA-templated;regulation of transcription by RNA polymerase II;DNA-binding transcription factor activity, RNA polymerase II-specific;RNA polymerase II proximal promoter sequence-specific DN…	hsa:9935	hsa04928	Parathyroid hormone synthesis, secretion and action
ENSG00000146674	IGFBP3	insulin like growth factor binding protein 3 [Source:HGNC Symbol;Acc:HGNC:5472]	2679.33	16.22	7.3541	3.64e-110	8.2e-108	GO:0005576;GO:0005520;GO:0019838;GO:0001968;GO:0001558;GO:0001649;GO:0010906;GO:0040008;GO:0043410;GO:0043568;GO:0044342;GO:0005615;GO:0005576;GO:0005520;GO:0005615;GO:0048662;GO:0046872;GO:0006915;GO:0005576;GO:0009968;GO:0050790;GO:0005515;GO:0019838;GO:0005615;GO:0005576;GO:0043687;GO:0043065;GO:0001968;GO:0042981;GO:0044267;GO:0005634;GO:0005788;GO:0006468;GO:0014912;GO:0008285;GO:0016942;GO:…	CC;MF;MF;MF;BP;BP;BP;BP;BP;BP;BP;CC;CC;MF;CC;BP;MF;BP;CC;BP;BP;MF;MF;CC;CC;BP;BP;MF;BP;BP;CC;CC;BP;BP;BP;CC;CC;MF;MF;MF;MF;BP;BP;MF;BP;CC;MF;CC;MF;CC;MF;CC;MF	extracellular region;insulin-like growth factor binding;growth factor binding;fibronectin binding;regulation of cell growth;osteoblast differentiation;regulation of glucose metabolic process;regulation of growth;positive regulation of MAPK cascade;positive regulation of insulin-like growth factor receptor signaling pathway;type B pancreatic cell proliferation;extracellular space;extracellular reg…	hsa:3486;hsa:3486;hsa:3486;hsa:3486	hsa04115;hsa04218;hsa04935;hsa05202	p53 signaling pathway ;Cellular senescence ;Growth hormone synthesis, secretion and action ;Transcriptional misregulation in cancer
ENSG00000259354	-	novel transcript, antisense to SLC30A4	41.23	0.21	7.3533	3.96e-09	3.27e-08
ENSG00000174136	RGMB	repulsive guidance molecule BMP co-receptor b [Source:HGNC Symbol;Acc:HGNC:26896]	113.06	0.67	7.3398	4.56e-16	6.47e-15	GO:0007155;GO:0046658;GO:0030509;GO:0016020;GO:0005886;GO:0031225;GO:0007155;GO:0046658;GO:0030509;GO:0016020;GO:0005886;GO:0045121;GO:0005515;GO:0031225;GO:0005886;GO:0030509;GO:0045893;GO:0015026;GO:0046658;GO:0007155;GO:0007165;GO:0042802;GO:0042802;GO:0007165;GO:0030509;GO:0045893;GO:0005793;GO:0005793	BP;CC;BP;CC;CC;CC;BP;CC;BP;CC;CC;CC;MF;CC;CC;BP;BP;MF;CC;BP;BP;MF;MF;BP;BP;BP;CC;CC	cell adhesion;anchored component of plasma membrane;BMP signaling pathway;membrane;plasma membrane;anchored component of membrane;cell adhesion;anchored component of plasma membrane;BMP signaling pathway;membrane;plasma membrane;membrane raft;protein binding;anchored component of membrane;plasma membrane;BMP signaling pathway;positive regulation of transcription, DNA-templated;coreceptor activity…	hsa:285704	hsa04350	TGF-beta signaling pathway
ENSG00000164949	GEM	GTP binding protein overexpressed in skeletal muscle [Source:HGNC Symbol;Acc:HGNC:4234]	2922.45	18.22	7.3267	9.17e-222	9.16e-219	GO:0007165;GO:0016020;GO:0005525;GO:0003924;GO:1901842;GO:0000166;GO:0005886;GO:0005515;GO:0030496;GO:0005886;GO:0005516;GO:0005525;GO:0051233;GO:0005246;GO:0072686;GO:0006955;GO:0007165;GO:0005525;GO:0007166;GO:0009898;GO:0000278;GO:0051310;GO:0005525;GO:0051276;GO:0003924;GO:0000287;GO:0019003;GO:0007165;GO:0016020;GO:0005525;GO:0003924;GO:1901842;GO:0000166;GO:0005886;GO:0005515;GO:0030496;GO:…	BP;CC;MF;MF;BP;MF;CC;MF;CC;CC;MF;MF;CC;MF;CC;BP;BP;MF;BP;CC;BP;BP;MF;BP;MF;MF;MF;BP;CC;MF;MF;BP;MF;CC;MF;CC;CC;CC;MF;MF;CC;MF;CC;BP;BP;MF;BP;CC;BP;BP;MF;BP;MF;MF;MF	signal transduction;membrane;GTP binding;GTPase activity;negative regulation of high voltage-gated calcium channel activity;nucleotide binding;plasma membrane;protein binding;midbody;plasma membrane;calmodulin binding;GTP binding;spindle midzone;calcium channel regulator activity;mitotic spindle;immune response;signal transduction;GTP binding;cell surface receptor signaling pathway;cytoplasmic si…
ENSG00000185650	ZFP36L1	ZFP36 ring finger protein like 1 [Source:HGNC Symbol;Acc:HGNC:1107]	9197.4	57.17	7.321	6.02e-154	3.11e-151	GO:0046872;GO:0003723;GO:0003723;GO:0005634;GO:0005634;GO:0006397;GO:0051028;GO:0051028;GO:0005737;GO:0005737;GO:0003677;GO:0007275;GO:0005515;GO:0003729;GO:0035925;GO:0000165;GO:0000288;GO:0001570;GO:0003342;GO:0006402;GO:0006417;GO:0006915;GO:0007507;GO:0008283;GO:0021915;GO:0031086;GO:0033077;GO:0035264;GO:0038066;GO:0043488;GO:0043491;GO:0044344;GO:0045577;GO:0045600;GO:0045661;GO:0048382;GO:…	MF;MF;MF;CC;CC;BP;BP;BP;CC;CC;MF;BP;MF;MF;MF;BP;BP;BP;BP;BP;BP;BP;BP;BP;BP;BP;BP;BP;BP;BP;BP;BP;BP;BP;BP;BP;BP;BP;BP;BP;BP;BP;BP;BP;BP;BP;BP;CC;CC;CC;CC;CC;BP;BP;BP;BP;BP;CC;BP;BP;BP;BP;BP;BP;BP;BP;MF;BP;BP;MF;BP;BP;BP;BP;BP;BP;BP;BP;BP;BP;BP;BP;MF;BP;BP;BP;BP;BP;BP;BP;BP;BP;BP;BP;BP;MF;MF;MF;CC;CC;BP;BP;BP;CC;CC;MF;BP;MF;CC;CC;CC;BP;BP;BP;BP;BP;CC;BP;BP;BP;BP;BP;BP;BP;BP;MF;BP;BP;MF;BP;BP;BP;BP;…	metal ion binding;RNA binding;RNA binding;nucleus;nucleus;mRNA processing;mRNA transport;mRNA transport;cytoplasm;cytoplasm;DNA binding;multicellular organism development;protein binding;mRNA binding;mRNA 3'-UTR AU-rich region binding;MAPK cascade;nuclear-transcribed mRNA catabolic process, deadenylation-dependent decay;vasculogenesis;proepicardium development;mRNA catabolic process;regulation of…	hsa:677	hsa04218	Cellular senescence
ENSG00000183128	CALHM3	calcium homeostasis modulator 3 [Source:HGNC Symbol;Acc:HGNC:23458]	20.14	0	7.285	5.22e-08	3.85e-07	GO:0016020;GO:0016021;GO:0005886;GO:0006811;GO:0034220;GO:0098655;GO:0005515;GO:0016323;GO:0016323;GO:0050896;GO:0005887;GO:0050909;GO:0005261;GO:0015867;GO:0005244;GO:0015867;GO:0051291	CC;CC;CC;BP;BP;BP;MF;CC;CC;BP;CC;BP;MF;BP;MF;BP;BP	membrane;integral component of membrane;plasma membrane;ion transport;ion transmembrane transport;cation transmembrane transport;protein binding;basolateral plasma membrane;basolateral plasma membrane;response to stimulus;integral component of plasma membrane;sensory perception of taste;cation channel activity;ATP transport;voltage-gated ion channel activity;ATP transport;protein heterooligomeriz…
ENSG00000143333	RGS16	regulator of G protein signaling 16 [Source:HGNC Symbol;Acc:HGNC:9997]	26392.8	170.07	7.2809	0	0	GO:0016020;GO:0005096;GO:0005096;GO:0009968;GO:0007186;GO:0005886;GO:0005515;GO:0043547;GO:0007186;GO:0007601;GO:0005737;GO:0005096;GO:0008277;GO:0005516;GO:0007186;GO:0043547;GO:0031224;GO:0031224	CC;MF;MF;BP;BP;CC;MF;BP;BP;BP;CC;MF;BP;MF;BP;BP;CC;CC	membrane;GTPase activator activity;GTPase activator activity;negative regulation of signal transduction;G protein-coupled receptor signaling pathway;plasma membrane;protein binding;positive regulation of GTPase activity;G protein-coupled receptor signaling pathway;visual perception;cytoplasm;GTPase activator activity;regulation of G protein-coupled receptor signaling pathway;calmodulin binding;G …
ENSG00000203364	-	novel transcript	20.09	0	7.2747	3.89e-08	2.91e-07
ENSG00000149635	OCSTAMP	osteoclast stimulatory transmembrane protein [Source:HGNC Symbol;Acc:HGNC:16116]	425.56	2.72	7.2526	1.45e-53	9.54e-52	GO:0016021;GO:0016020;GO:0030154;GO:0071356;GO:0045672;GO:0071391;GO:0034241;GO:0045672;GO:0071356;GO:0071391;GO:0072674;GO:0072674;GO:0090290;GO:0090290	CC;CC;BP;BP;BP;BP;BP;BP;BP;BP;BP;BP;BP;BP	integral component of membrane;membrane;cell differentiation;cellular response to tumor necrosis factor;positive regulation of osteoclast differentiation;cellular response to estrogen stimulus;positive regulation of macrophage fusion;positive regulation of osteoclast differentiation;cellular response to tumor necrosis factor;cellular response to estrogen stimulus;multinuclear osteoclast different…
ENSG00000234191	LINC01283	long intergenic non-protein coding RNA 1283 [Source:HGNC Symbol;Acc:HGNC:50339]	389.83	2.47	7.2517	6.1e-51	3.7e-49
ENSG00000231971	CT69	cancer/testis associated transcript 69 [Source:HGNC Symbol;Acc:HGNC:37196]	19.78	0	7.2496	4.29e-08	3.2e-07
ENSG00000133019	CHRM3	cholinergic receptor muscarinic 3 [Source:HGNC Symbol;Acc:HGNC:1952]	271.38	1.78	7.1918	4.39e-36	1.59e-34	GO:0007186;GO:0016021;GO:0004930;GO:0005887;GO:0016907;GO:0045987;GO:0046541;GO:0016020;GO:0005886;GO:0030054;GO:0007165;GO:0045202;GO:0042166;GO:0003063;GO:0007213;GO:0045907;GO:1904695;GO:0016323;GO:0030425;GO:0032279;GO:0043679;GO:0045211;GO:0098978;GO:0099056;GO:0099061;GO:0007186;GO:0016021;GO:0004930;GO:0005887;GO:0016907;GO:0045987;GO:0046541;GO:0016020;GO:0005886;GO:0030054;GO:0007165;GO:…	BP;CC;MF;CC;MF;BP;BP;CC;CC;CC;BP;CC;MF;BP;BP;BP;BP;CC;CC;CC;CC;CC;CC;CC;CC;BP;CC;MF;CC;MF;BP;BP;CC;CC;CC;BP;CC;CC;CC;BP;CC;MF;CC;MF;BP;BP;CC;CC;CC;CC;CC;CC;MF;BP;CC;MF;CC;CC;CC;BP;CC;CC;CC;MF;BP;BP;CC;BP;CC;BP;MF;MF;BP;BP;MF;BP;CC;MF;MF;BP;MF;BP;BP;BP;BP;BP;CC;MF;CC;MF;BP;BP;CC;CC;CC;BP;CC;CC;CC;BP;CC;MF;CC;MF;BP;BP;CC;CC;CC;CC;CC;CC;MF;BP;CC;MF;CC;CC;CC;BP;CC;CC;CC;MF;BP;BP;CC;BP;CC;BP;MF;MF;BP;…	G protein-coupled receptor signaling pathway;integral component of membrane;G protein-coupled receptor activity;integral component of plasma membrane;G protein-coupled acetylcholine receptor activity;positive regulation of smooth muscle contraction;saliva secretion;membrane;plasma membrane;cell junction;signal transduction;synapse;acetylcholine binding;negative regulation of heart rate by acetylc…	hsa:1131;hsa:1131;hsa:1131;hsa:1131;hsa:1131;hsa:1131;hsa:1131;hsa:1131;hsa:1131;hsa:1131;hsa:1131	hsa04020;hsa04080;hsa04725;hsa04742;hsa04810;hsa04911;hsa04970;hsa04971;hsa04972;hsa05010;hsa05022	Calcium signaling pathway ;Neuroactive ligand-receptor interaction ;Cholinergic synapse ;Taste transduction ;Regulation of actin cytoskeleton ;Insulin secretion ;Salivary secretion ;Gastric acid secretion ;Pancreatic secretion ;Alzheimer disease ;Pathways of neurodegeneration - multiple diseases
ENSG00000125337	KIF25	kinesin family member 25 [Source:HGNC Symbol;Acc:HGNC:6390]	18.87	0	7.1902	5.98e-08	4.38e-07	GO:0005524;GO:0008017;GO:0003777;GO:0007018;GO:0010507;GO:0005737;GO:0000166;GO:0005856;GO:0005874;GO:1990939;GO:0005815;GO:0005813;GO:0008017;GO:0005874;GO:0003777;GO:0007018;GO:0005871;GO:0051289;GO:0000070;GO:0005871;GO:0006996;GO:0051647;GO:0008569;GO:0046603;GO:0051294;GO:0005524;GO:0008017;GO:0003777;GO:0007018;GO:0010507;GO:0005737;GO:0000166;GO:0005856;GO:0005874;GO:1990939;GO:0005815;GO:…	MF;MF;MF;BP;BP;CC;MF;CC;CC;MF;CC;CC;MF;CC;MF;BP;CC;BP;BP;CC;BP;BP;MF;BP;BP;MF;MF;MF;BP;BP;CC;MF;CC;CC;MF;CC;CC;MF;CC;MF;BP;CC;BP;BP;CC;BP;BP;MF;BP;BP;MF;MF;MF;BP;MF;MF;MF;MF;MF;MF;BP;BP;CC;MF;CC;CC;MF;CC;CC;MF;CC;MF;BP;CC;BP;BP;CC;BP;BP;MF;BP;BP;MF;MF;MF;BP;BP;CC;MF;CC;CC;MF;CC;CC;MF;CC;MF;BP;CC;BP;BP;CC;BP;BP;MF;BP;BP	ATP binding;microtubule binding;microtubule motor activity;microtubule-based movement;negative regulation of autophagy;cytoplasm;nucleotide binding;cytoskeleton;microtubule;ATP-dependent microtubule motor activity;microtubule organizing center;centrosome;microtubule binding;microtubule;microtubule motor activity;microtubule-based movement;kinesin complex;protein homotetramerization;mitotic sister…
ENSG00000172927	MYEOV	myeloma overexpressed [Source:HGNC Symbol;Acc:HGNC:7563]	1020.55	7.09	7.1845	5.24e-120	1.49e-117	GO:0005515;GO:0005515	MF;MF	protein binding;protein binding
ENSG00000197594	ENPP1	ectonucleotide pyrophosphatase/phosphodiesterase 1 [Source:HGNC Symbol;Acc:HGNC:3356]	35.73	0.27	7.1461	1.34e-08	1.05e-07	GO:0046872;GO:0016787;GO:0006955;GO:0003824;GO:0003676;GO:0005044;GO:0030247;GO:0005615;GO:0045599;GO:0032869;GO:0046325;GO:0046627;GO:0016020;GO:0016021;GO:0016021;GO:0005886;GO:0005886;GO:0008270;GO:0005509;GO:0005765;GO:0005576;GO:0042803;GO:0031214;GO:0004527;GO:0016323;GO:0006897;GO:0005886;GO:0005887;GO:0046034;GO:0004528;GO:0004528;GO:0004528;GO:0005515;GO:0009986;GO:0009986;GO:0016021;GO:…	MF;MF;BP;MF;MF;MF;MF;CC;BP;BP;BP;BP;CC;CC;CC;CC;CC;MF;MF;CC;CC;MF;BP;MF;CC;BP;CC;CC;BP;MF;MF;MF;MF;CC;CC;CC;MF;MF;MF;MF;MF;BP;BP;BP;BP;BP;MF;BP;BP;CC;MF;BP;BP;BP;BP;MF;MF;MF;MF;BP;BP;BP;BP;BP;BP;BP;BP;BP;BP;CC;CC;MF;MF;MF;CC;BP;MF;BP;MF	metal ion binding;hydrolase activity;immune response;catalytic activity;nucleic acid binding;scavenger receptor activity;polysaccharide binding;extracellular space;negative regulation of fat cell differentiation;cellular response to insulin stimulus;negative regulation of glucose import;negative regulation of insulin receptor signaling pathway;membrane;integral component of membrane;integral comp…	hsa:5167;hsa:5167;hsa:5167;hsa:5167;hsa:5167;hsa:5167;hsa:5167	hsa00230;hsa00240;hsa00500;hsa00740;hsa00760;hsa00770;hsa01100	Purine metabolism ;Pyrimidine metabolism ;Starch and sucrose metabolism ;Riboflavin metabolism ;Nicotinate and nicotinamide metabolism ;Pantothenate and CoA biosynthesis ;Metabolic pathways
ENSG00000115461	IGFBP5	insulin like growth factor binding protein 5 [Source:HGNC Symbol;Acc:HGNC:5474]	99.66	0.73	7.1212	1.04e-07	7.39e-07	GO:0005576;GO:0005520;GO:1904707;GO:1904754;GO:0030336;GO:0043569;GO:0048662;GO:0005576;GO:0005515;GO:0019838;GO:0005615;GO:0005576;GO:0043687;GO:0017148;GO:0060416;GO:0001968;GO:0007165;GO:0044267;GO:0005788;GO:0071320;GO:0014912;GO:0071407;GO:0016942;GO:0042567;GO:0031994;GO:0031994;GO:0031995;GO:0043567;GO:0001968;GO:0001558;GO:0001649;GO:0007565;GO:0007568;GO:0031069;GO:0035556;GO:0040008;GO:…	CC;MF;BP;BP;BP;BP;BP;CC;MF;MF;CC;CC;BP;BP;BP;MF;BP;BP;CC;BP;BP;BP;CC;CC;MF;MF;MF;BP;MF;BP;BP;BP;BP;BP;BP;BP;BP;BP;BP;BP;BP;BP;BP;BP;BP;BP;BP;BP;CC;MF	extracellular region;insulin-like growth factor binding;positive regulation of vascular smooth muscle cell proliferation;positive regulation of vascular associated smooth muscle cell migration;negative regulation of cell migration;negative regulation of insulin-like growth factor receptor signaling pathway;negative regulation of smooth muscle cell proliferation;extracellular region;protein bindin…
ENSG00000236747	LINC01282	long intergenic non-protein coding RNA 1282 [Source:HGNC Symbol;Acc:HGNC:50338]	96.84	0.64	7.1184	7.28e-16	1.01e-14
Novel.1895	-	-	193.2	1.38	7.1094	1.18e-28	3.18e-27
ENSG00000157150	TIMP4	TIMP metallopeptidase inhibitor 4 [Source:HGNC Symbol;Acc:HGNC:11823]	17.92	0	7.1065	1.13e-07	8.03e-07	GO:0005515;GO:0008191;GO:0046872;GO:0005576;GO:0005615;GO:0030414;GO:0010466;GO:0004857;GO:0008191;GO:0031012;GO:0008150;GO:0002020;GO:0010951;GO:0008191;GO:0009725;GO:0010033;GO:0034097;GO:0051045;GO:0007219;GO:0007417;GO:0009725;GO:0032496;GO:0034097;GO:0042493;GO:0042698;GO:0043434;GO:0005615;GO:0030017	MF;MF;MF;CC;CC;MF;BP;MF;MF;CC;BP;MF;BP;MF;BP;BP;BP;BP;BP;BP;BP;BP;BP;BP;BP;BP;CC;CC	protein binding;metalloendopeptidase inhibitor activity;metal ion binding;extracellular region;extracellular space;peptidase inhibitor activity;negative regulation of peptidase activity;enzyme inhibitor activity;metalloendopeptidase inhibitor activity;extracellular matrix;biological_process;protease binding;negative regulation of endopeptidase activity;metalloendopeptidase inhibitor activity;resp…
ENSG00000197253	TPSB2	tryptase beta 2 [Source:HGNC Symbol;Acc:HGNC:14120]	741.13	5.34	7.1061	5.71e-11	5.51e-10	GO:0008233;GO:0006508;GO:0016787;GO:0004252;GO:0008236;GO:0006508;GO:0004252;GO:0008233;GO:0016787;GO:0005576;GO:0008236;GO:0004252;GO:0005615;GO:0005515;GO:0004252;GO:0006508;GO:0062023;GO:0008236;GO:0006508;GO:0004252;GO:0008233;GO:0016787;GO:0008236	MF;BP;MF;MF;MF;BP;MF;MF;MF;CC;MF;MF;CC;MF;MF;BP;CC;MF;BP;MF;MF;MF;MF	peptidase activity;proteolysis;hydrolase activity;serine-type endopeptidase activity;serine-type peptidase activity;proteolysis;serine-type endopeptidase activity;peptidase activity;hydrolase activity;extracellular region;serine-type peptidase activity;serine-type endopeptidase activity;extracellular space;protein binding;serine-type endopeptidase activity;proteolysis;collagen-containing extracel…	hsa:64499	hsa05164	Influenza A
ENSG00000197405	C5AR1	complement C5a receptor 1 [Source:HGNC Symbol;Acc:HGNC:1338]	8093.48	59.13	7.0857	3.65e-165	2.06e-162	GO:0007186;GO:0016021;GO:0006935;GO:0004930;GO:0004878;GO:0004875;GO:0001774;GO:0016020;GO:0005886;GO:0031410;GO:0007165;GO:0004930;GO:0016323;GO:0005886;GO:0030449;GO:0005886;GO:0004930;GO:0070374;GO:0007186;GO:0043312;GO:0005887;GO:0006935;GO:0006954;GO:0006955;GO:0007165;GO:0030667;GO:0007204;GO:0050679;GO:0007200;GO:0007204;GO:0006968;GO:0045177;GO:0004875;GO:0002430;GO:0000187;GO:0007202;GO:…	BP;CC;BP;MF;MF;MF;BP;CC;CC;CC;BP;MF;CC;CC;BP;CC;MF;BP;BP;BP;CC;BP;BP;BP;BP;CC;BP;BP;BP;BP;BP;CC;MF;BP;BP;BP;BP;BP;BP;BP;MF;MF;MF;MF;BP;BP;BP;BP;BP;BP;BP;BP;BP;BP;BP;BP;BP;BP;BP;BP;BP;BP;BP;BP;BP;BP;BP;BP;CC	G protein-coupled receptor signaling pathway;integral component of membrane;chemotaxis;G protein-coupled receptor activity;complement component C5a receptor activity;complement receptor activity;microglial cell activation;membrane;plasma membrane;cytoplasmic vesicle;signal transduction;G protein-coupled receptor activity;basolateral plasma membrane;plasma membrane;regulation of complement activat…	hsa:728;hsa:728;hsa:728;hsa:728;hsa:728	hsa04080;hsa04610;hsa04613;hsa05150;hsa05171	Neuroactive ligand-receptor interaction ;Complement and coagulation cascades ;Neutrophil extracellular trap formation ;Staphylococcus aureus infection ;Coronavirus disease - COVID-19
ENSG00000109339	MAPK10	mitogen-activated protein kinase 10 [Source:HGNC Symbol;Acc:HGNC:6872]	62.97	0.41	7.0824	8.09e-11	7.73e-10	GO:0005524;GO:0006468;GO:0004672;GO:0004707;GO:0004674;GO:0016301;GO:0016740;GO:0016310;GO:0000165;GO:0048511;GO:0005524;GO:0006468;GO:0004672;GO:0004707;GO:0004674;GO:0016301;GO:0016740;GO:0016310;GO:0000165;GO:0048511;GO:0005524;GO:0006468;GO:0004672;GO:0004707;GO:0004674;GO:0016301;GO:0016740;GO:0016310;GO:0048511;GO:0005524;GO:0006468;GO:0004672;GO:0004707;GO:0005634;GO:0005737;GO:0005737;GO:…	MF;BP;MF;MF;MF;MF;MF;BP;BP;BP;MF;BP;MF;MF;MF;MF;MF;BP;BP;BP;MF;BP;MF;MF;MF;MF;MF;BP;BP;MF;BP;MF;MF;CC;CC;CC;CC;MF;MF;MF;MF;BP;CC;CC;CC;MF;BP;CC;CC;BP;MF;BP;CC;CC;BP;BP;BP;BP;BP;BP;MF;BP;BP;BP;BP;MF;MF;BP;MF;MF;MF;BP;MF;MF;CC;CC;CC;CC;MF;MF;MF;MF;BP;CC;CC;CC;MF;BP;CC;CC;BP;MF;BP;CC;CC;BP;BP;BP;BP;BP;BP;MF;BP;BP;BP;BP;MF;MF;BP;MF;MF;MF;BP;BP;BP;BP;BP;BP;CC;CC;CC;MF;BP;MF;MF;MF;MF;MF;BP;BP;BP;MF;BP;…	ATP binding;protein phosphorylation;protein kinase activity;MAP kinase activity;protein serine/threonine kinase activity;kinase activity;transferase activity;phosphorylation;MAPK cascade;rhythmic process;ATP binding;protein phosphorylation;protein kinase activity;MAP kinase activity;protein serine/threonine kinase activity;kinase activity;transferase activity;phosphorylation;MAPK cascade;rhythmic…
ENSG00000196979	GPRACR	GPR107 adjacent cis regulating lncRNA [Source:HGNC Symbol;Acc:HGNC:53957]	17.46	0	7.0691	2.07e-07	1.42e-06
ENSG00000122641	INHBA	inhibin subunit beta A [Source:HGNC Symbol;Acc:HGNC:6066]	124.21	0.91	7.055	1.21e-19	2.1e-18	GO:0005576;GO:0005179;GO:0008083;GO:0010628;GO:0007165;GO:0005576;GO:0030154;GO:0005515;GO:0007399;GO:0042802;GO:0008083;GO:0045893;GO:0005179;GO:0005615;GO:0005576;GO:0006952;GO:0030218;GO:0045944;GO:0008285;GO:0030308;GO:0005102;GO:0034711;GO:0044877;GO:0001707;GO:0002244;GO:0045893;GO:0045944;GO:0048333;GO:0051799;GO:0060279;GO:0061029;GO:0071372;GO:0071397;GO:0005615;GO:0043512;GO:0048471;GO:…	CC;MF;MF;BP;BP;CC;BP;MF;BP;MF;MF;BP;MF;CC;CC;BP;BP;BP;BP;BP;MF;MF;MF;BP;BP;BP;BP;BP;BP;BP;BP;BP;BP;CC;CC;CC;BP;BP;BP;BP;MF;BP;BP;BP;BP;BP;BP;MF;BP;BP;BP;BP;BP;BP;BP;BP;BP;BP;BP;BP;BP;BP;CC;BP;BP;MF;MF;BP;BP;BP;BP;BP;BP;BP;BP;BP;BP;CC;CC;MF;MF;BP;BP;CC;BP;MF;BP;MF;MF;BP;MF;CC;CC;BP;BP;BP;BP;BP;BP;BP;BP;BP;BP;MF;BP;BP;BP;BP;BP;BP;MF;BP;BP;BP;BP;BP;BP;BP;BP;BP;BP;BP;BP;BP;BP;CC;BP;BP;MF;MF;BP;BP;BP;…	extracellular region;hormone activity;growth factor activity;positive regulation of gene expression;signal transduction;extracellular region;cell differentiation;protein binding;nervous system development;identical protein binding;growth factor activity;positive regulation of transcription, DNA-templated;hormone activity;extracellular space;extracellular region;defense response;erythrocyte differ…	hsa:3624;hsa:3624;hsa:3624	hsa04060;hsa04350;hsa04550	Cytokine-cytokine receptor interaction ;TGF-beta signaling pathway ;Signaling pathways regulating pluripotency of stem cells
ENSG00000260877	-	novel transcript	33.39	0.27	7.0522	6.44e-08	4.7e-07
ENSG00000205086	C2orf91	chromosome 2 putative open reading frame 91 [Source:HGNC Symbol;Acc:HGNC:42966]	33.33	0.21	7.0466	3.16e-08	2.39e-07
ENSG00000181045	SLC26A11	solute carrier family 26 member 11 [Source:HGNC Symbol;Acc:HGNC:14471]	1056.89	8.07	7.0227	4.22e-80	5.45e-78	GO:0016021;GO:0016020;GO:0055085;GO:0008271;GO:0008272;GO:0015116;GO:0005886;GO:1902358;GO:0016021;GO:0016020;GO:0055085;GO:0008271;GO:0008272;GO:0015116;GO:1902358;GO:0016021;GO:0016020;GO:0055085;GO:0008271;GO:0008272;GO:0015116;GO:0016021;GO:0005794;GO:0043231;GO:0005783;GO:0005654;GO:0005886;GO:0005886;GO:0006811;GO:0005765;GO:0005765;GO:0005515;GO:0005764;GO:0098656;GO:1902358;GO:0005886;GO:…	CC;CC;BP;MF;BP;MF;CC;BP;CC;CC;BP;MF;BP;MF;BP;CC;CC;BP;MF;BP;MF;CC;CC;CC;CC;CC;CC;CC;BP;CC;CC;MF;CC;BP;BP;CC;CC;CC;BP;MF;MF;MF;MF;BP;CC;CC;BP;MF;BP;MF;BP;CC;CC;BP;MF;BP;MF;BP;CC;CC;BP;MF;BP;MF;CC;CC;CC;CC;CC;CC;CC;BP;CC;CC;MF;CC;BP;BP;CC;CC;CC;BP;MF;MF;MF;MF;BP;CC;CC;BP;MF;BP;MF;CC;CC;CC;CC;CC;CC;CC;BP;CC;CC;MF;CC;BP;BP;CC;CC;CC;BP;MF;MF;MF;MF;BP;CC;CC;BP;MF;BP;MF;CC;CC;CC;CC;CC;CC;CC;BP;CC;CC;MF;…	integral component of membrane;membrane;transmembrane transport;secondary active sulfate transmembrane transporter activity;sulfate transport;sulfate transmembrane transporter activity;plasma membrane;sulfate transmembrane transport;integral component of membrane;membrane;transmembrane transport;secondary active sulfate transmembrane transporter activity;sulfate transport;sulfate transmembrane tr…
ENSG00000226519	LINC00390	long intergenic non-protein coding RNA 390 [Source:HGNC Symbol;Acc:HGNC:42718]	32.7	0.23	7.0115	4.04e-08	3.02e-07
ENSG00000178860	MSC	musculin [Source:HGNC Symbol;Acc:HGNC:7321]	7843.72	61.01	7.007	3.95e-185	2.57e-182	GO:0046983;GO:0005634;GO:0005654;GO:0003677;GO:0005515;GO:0006357;GO:0000977;GO:0000981;GO:0000978;GO:0003700;GO:0000981;GO:0000785;GO:0032502;GO:1990837;GO:0006355;GO:0005634;GO:0000978;GO:0001227;GO:0000122;GO:0003161;GO:0007519;GO:0014707;GO:0060021;GO:0060539;GO:1990830	MF;CC;CC;MF;MF;BP;MF;MF;MF;MF;MF;CC;BP;MF;BP;CC;MF;MF;BP;BP;BP;BP;BP;BP;BP	protein dimerization activity;nucleus;nucleoplasm;DNA binding;protein binding;regulation of transcription by RNA polymerase II;RNA polymerase II regulatory region sequence-specific DNA binding;DNA-binding transcription factor activity, RNA polymerase II-specific;RNA polymerase II proximal promoter sequence-specific DNA binding;DNA-binding transcription factor activity;DNA-binding transcription fa…
ENSG00000175874	CREG2	cellular repressor of E1A stimulated genes 2 [Source:HGNC Symbol;Acc:HGNC:14272]	59.81	0.5	6.9992	9.14e-11	8.69e-10	GO:0005576;GO:0005615;GO:0005783;GO:0005794	CC;CC;CC;CC	extracellular region;extracellular space;endoplasmic reticulum;Golgi apparatus
ENSG00000128342	LIF	LIF interleukin 6 family cytokine [Source:HGNC Symbol;Acc:HGNC:6596]	443.12	3.5	6.983	1.64e-38	6.55e-37	GO:0005576;GO:0005125;GO:0006955;GO:0005146;GO:0005615;GO:0008284;GO:0042531;GO:0045944;GO:0005829;GO:0005615;GO:0005515;GO:0008083;GO:0005615;GO:0005576;GO:0008083;GO:0045595;GO:0007275;GO:0005125;GO:0019221;GO:0008284;GO:0005102;GO:0005125;GO:0008284;GO:0008083;GO:1900182;GO:0033141;GO:0033138;GO:0043410;GO:0050731;GO:0046888;GO:0005146;GO:0005146;GO:0005146;GO:0001974;GO:0007260;GO:0007566;GO:…	CC;MF;BP;MF;CC;BP;BP;BP;CC;CC;MF;MF;CC;CC;MF;BP;BP;MF;BP;BP;MF;MF;BP;MF;BP;BP;BP;BP;BP;BP;MF;MF;MF;BP;BP;BP;BP;BP;BP;BP;BP;BP;BP;BP;BP;BP;BP;BP;BP;BP;BP;BP;BP;BP;BP;BP;BP;BP;BP;BP;BP;BP;BP;BP;BP;CC;BP;BP;BP;CC;CC;CC;MF;BP;MF;MF;CC;CC;MF;BP;BP;MF;BP;BP;MF;MF;BP;MF;BP;BP;BP;BP;BP;BP;MF;MF;MF;MF;BP;BP;BP;BP;BP;BP;BP;BP	extracellular region;cytokine activity;immune response;leukemia inhibitory factor receptor binding;extracellular space;positive regulation of cell proliferation;positive regulation of tyrosine phosphorylation of STAT protein;positive regulation of transcription by RNA polymerase II;cytosol;extracellular space;protein binding;growth factor activity;extracellular space;extracellular region;growth f…	hsa:3976;hsa:3976;hsa:3976;hsa:3976	hsa04060;hsa04550;hsa04630;hsa04668	Cytokine-cytokine receptor interaction ;Signaling pathways regulating pluripotency of stem cells ;JAK-STAT signaling pathway ;TNF signaling pathway
ENSG00000266835	GAPLINC	gastric adenocarcinoma associated, positive CD44 regulator, long intergenic non-coding RNA [Source:HGNC Symbol;Acc:HGNC:51308]	16.08	0	6.9597	2.85e-07	1.93e-06
ENSG00000184371	CSF1	colony stimulating factor 1 [Source:HGNC Symbol;Acc:HGNC:2432]	3231.18	25.72	6.9559	4.44e-166	2.56e-163	GO:0016021;GO:0008083;GO:0005125;GO:0007165;GO:0016021;GO:0008083;GO:0005125;GO:0007165;GO:0016021;GO:0008083;GO:0005125;GO:0007165;GO:0016021;GO:0008083;GO:0005125;GO:0005615;GO:0010628;GO:0048471;GO:1901215;GO:0030335;GO:0010744;GO:0002931;GO:0016020;GO:0016020;GO:0005886;GO:0005886;GO:0005576;GO:0005615;GO:0016604;GO:0005515;GO:0002376;GO:0045087;GO:0006954;GO:0005615;GO:0005576;GO:0005886;GO:…	CC;MF;MF;BP;CC;MF;MF;BP;CC;MF;MF;BP;CC;MF;MF;CC;BP;CC;BP;BP;BP;BP;CC;CC;CC;CC;CC;CC;CC;MF;BP;BP;BP;CC;CC;CC;MF;BP;BP;MF;BP;CC;MF;BP;BP;BP;MF;BP;BP;BP;BP;BP;BP;MF;BP;BP;BP;CC;BP;MF;MF;MF;MF;MF;BP;BP;BP;BP;BP;BP;BP;BP;BP;BP;BP;BP;BP;BP;BP;BP;BP;BP;BP;BP;BP;BP;BP;BP;BP;BP;BP;CC;CC;MF;MF;BP;CC;MF;MF;CC;BP;CC;BP;BP;BP;BP;CC;CC;CC;CC;CC;CC;CC;MF;BP;BP;BP;CC;CC;CC;MF;BP;BP;MF;BP;CC;MF;BP;BP;BP;MF;BP;BP;…	integral component of membrane;growth factor activity;cytokine activity;signal transduction;integral component of membrane;growth factor activity;cytokine activity;signal transduction;integral component of membrane;growth factor activity;cytokine activity;signal transduction;integral component of membrane;growth factor activity;cytokine activity;extracellular space;positive regulation of gene exp…	hsa:1435;hsa:1435;hsa:1435;hsa:1435;hsa:1435;hsa:1435;hsa:1435;hsa:1435;hsa:1435;hsa:1435;hsa:1435;hsa:1435	hsa04010;hsa04014;hsa04015;hsa04060;hsa04061;hsa04151;hsa04380;hsa04640;hsa04668;hsa05010;hsa05022;hsa05323	MAPK signaling pathway ;Ras signaling pathway ;Rap1 signaling pathway ;Cytokine-cytokine receptor interaction ;Viral protein interaction with cytokine and cytokine receptor ;PI3K-Akt signaling pathway ;Osteoclast differentiation ;Hematopoietic cell lineage ;TNF signaling pathway ;Alzheimer disease ;Pathways of neurodegeneration - multiple diseases ;Rheumatoid arthritis
ENSG00000166033	HTRA1	HtrA serine peptidase 1 [Source:HGNC Symbol;Acc:HGNC:9476]	57.55	0.46	6.9487	1.48e-10	1.39e-09	GO:0005515;GO:0006508;GO:0004252;GO:0008233;GO:0016787;GO:0005576;GO:0005515;GO:0006508;GO:0005520;GO:0004252;GO:0005737;GO:0016020;GO:0005886;GO:0005886;GO:0008233;GO:0006508;GO:0016787;GO:0005829;GO:0005515;GO:0019838;GO:0008236;GO:0008236;GO:0005576;GO:0042802;GO:0070062;GO:0062023;GO:0005615;GO:0022617;GO:0004252;GO:0001890;GO:0030512;GO:0030514;GO:0050679;GO:0050687;GO:0060718;GO:0097187;GO:…	MF;BP;MF;MF;MF;CC;MF;BP;MF;MF;CC;CC;CC;CC;MF;BP;MF;CC;MF;MF;MF;MF;CC;MF;CC;CC;CC;BP;MF;BP;BP;BP;BP;BP;BP;BP;CC;MF;BP;MF;MF;MF	protein binding;proteolysis;serine-type endopeptidase activity;peptidase activity;hydrolase activity;extracellular region;protein binding;proteolysis;insulin-like growth factor binding;serine-type endopeptidase activity;cytoplasm;membrane;plasma membrane;plasma membrane;peptidase activity;proteolysis;hydrolase activity;cytosol;protein binding;growth factor binding;serine-type peptidase activity;s…
ENSG00000049249	TNFRSF9	TNF receptor superfamily member 9 [Source:HGNC Symbol;Acc:HGNC:11924]	1227.21	10.01	6.9356	6.92e-88	1.09e-85	GO:0005515;GO:0038023;GO:0006915;GO:0008285;GO:0009897;GO:0016020;GO:0016021;GO:0005515;GO:0009897;GO:0005886;GO:0033209;GO:0038023;GO:0042127;GO:0005887;GO:0038023;GO:0008285;GO:0006915;GO:0019955;GO:0042127;GO:0038023;GO:0006915;GO:0008285;GO:0009897;GO:0016020;GO:0016021;GO:0006915;GO:0008285;GO:0009897;GO:0038023;GO:0005515;GO:0038023;GO:0006915;GO:0008285;GO:0009897;GO:0005515;GO:0038023;GO:…	MF;MF;BP;BP;CC;CC;CC;MF;CC;CC;BP;MF;BP;CC;MF;BP;BP;MF;BP;MF;BP;BP;CC;CC;CC;BP;BP;CC;MF;MF;MF;BP;BP;CC;MF;MF;BP;BP;CC;CC;CC;MF;CC;CC;BP;MF;BP;CC;MF;BP;BP;MF	protein binding;signaling receptor activity;apoptotic process;negative regulation of cell proliferation;external side of plasma membrane;membrane;integral component of membrane;protein binding;external side of plasma membrane;plasma membrane;tumor necrosis factor-mediated signaling pathway;signaling receptor activity;regulation of cell proliferation;integral component of plasma membrane;signaling…	hsa:3604	hsa04060	Cytokine-cytokine receptor interaction
ENSG00000285744	-	novel transcript	15.77	0	6.9279	2.77e-07	1.88e-06
ENSG00000171346	KRT15	keratin 15 [Source:HGNC Symbol;Acc:HGNC:6421]	30.54	0.23	6.9242	1.29e-07	9.13e-07	GO:0005198;GO:0005634;GO:0005515;GO:0007010;GO:0005882;GO:0005829;GO:0070062;GO:0031424;GO:0005200;GO:0097110;GO:0008544;GO:0070268;GO:0005882;GO:0005198;GO:0005882;GO:0005198;GO:0005634;GO:0005515;GO:0007010;GO:0005882;GO:0005829;GO:0070062;GO:0031424;GO:0005200;GO:0097110;GO:0008544;GO:0070268;GO:0005882;GO:0005198;GO:0005882	MF;CC;MF;BP;CC;CC;CC;BP;MF;MF;BP;BP;CC;MF;CC;MF;CC;MF;BP;CC;CC;CC;BP;MF;MF;BP;BP;CC;MF;CC	structural molecule activity;nucleus;protein binding;cytoskeleton organization;intermediate filament;cytosol;extracellular exosome;keratinization;structural constituent of cytoskeleton;scaffold protein binding;epidermis development;cornification;intermediate filament;structural molecule activity;intermediate filament;structural molecule activity;nucleus;protein binding;cytoskeleton organization;i…	hsa:3866;hsa:3866	hsa04915;hsa05150	Estrogen signaling pathway ;Staphylococcus aureus infection
Novel.20949	-	-	15.22	0	6.8864	1.32e-06	8.3e-06
ENSG00000244227	LRRC77P	leucine rich repeat containing 77, pseudogene [Source:HGNC Symbol;Acc:HGNC:50536]	15.18	0	6.8764	4.06e-07	2.71e-06
ENSG00000229563	LINC01204	long intergenic non-protein coding RNA 1204 [Source:HGNC Symbol;Acc:HGNC:49635]	15.01	0	6.8532	7.62e-07	4.94e-06
ENSG00000115963	RND3	Rho family GTPase 3 [Source:HGNC Symbol;Acc:HGNC:671]	4668.15	40.44	6.8438	2.43e-284	5.59e-281	GO:0005525;GO:0003924;GO:0007264;GO:0016020;GO:0000166;GO:0005794;GO:0005925;GO:0000139;GO:0005515;GO:0005886;GO:0043231;GO:0019901;GO:0005525;GO:0031410;GO:0003924;GO:0016477;GO:0005856;GO:0005938;GO:0008360;GO:0007015;GO:0005525;GO:0007155;GO:0003924;GO:0007163;GO:0030865;GO:0032956;GO:0042995;GO:0030036;GO:0005525;GO:0003924;GO:0007264;GO:0016020;GO:0000166;GO:0005794;GO:0005925;GO:0000139;GO:…	MF;MF;BP;CC;MF;CC;CC;CC;MF;CC;CC;MF;MF;CC;MF;BP;CC;CC;BP;BP;MF;BP;MF;BP;BP;BP;CC;BP;MF;MF;BP;CC;MF;CC;CC;CC;MF;CC;CC;MF;MF;CC;MF;BP;CC;CC;BP;BP;MF;BP;MF;BP;BP;BP;CC;BP;MF;MF;MF;MF;BP;MF;MF;BP	GTP binding;GTPase activity;small GTPase mediated signal transduction;membrane;nucleotide binding;Golgi apparatus;focal adhesion;Golgi membrane;protein binding;plasma membrane;intracellular membrane-bounded organelle;protein kinase binding;GTP binding;cytoplasmic vesicle;GTPase activity;cell migration;cytoskeleton;cell cortex;regulation of cell shape;actin filament organization;GTP binding;cell a…
ENSG00000259207	ITGB3	integrin subunit beta 3 [Source:HGNC Symbol;Acc:HGNC:6156]	561.3	4.84	6.8424	1.07e-67	1.02e-65	GO:0007155;GO:0008305;GO:0007229;GO:0005178;GO:0070527;GO:0010595;GO:0030949;GO:0001934;GO:1905598;GO:0005515;GO:0016020;GO:0016021;GO:0005654;GO:0005886;GO:0005886;GO:0005925;GO:0005925;GO:0005925;GO:0030054;GO:0018215;GO:0042995;GO:0045202;GO:0045202;GO:0016032;GO:0042470;GO:0009986;GO:0009986;GO:0045211;GO:0007229;GO:0003756;GO:0050900;GO:0005886;GO:0042802;GO:0032587;GO:0031528;GO:0031258;GO:…	BP;CC;BP;MF;BP;BP;BP;BP;BP;MF;CC;CC;CC;CC;CC;CC;CC;CC;CC;BP;CC;CC;CC;BP;CC;CC;CC;CC;BP;MF;BP;CC;MF;CC;CC;CC;CC;CC;BP;MF;MF;BP;MF;MF;MF;BP;BP;BP;CC;CC;BP;BP;BP;BP;BP;MF;BP;CC;BP;BP;BP;CC;CC;CC;CC;BP;BP;MF;CC;BP;BP;BP;BP;CC;MF;MF;BP;BP;BP;MF;BP;BP;MF;CC;CC;BP;CC;BP;MF;MF;CC;CC;MF;MF;MF;MF;BP;BP;BP;BP;BP;BP;BP;BP;BP;BP;BP;BP;CC;CC;CC;CC;BP;CC;BP;MF;BP;CC;CC;BP	cell adhesion;integrin complex;integrin-mediated signaling pathway;integrin binding;platelet aggregation;positive regulation of endothelial cell migration;positive regulation of vascular endothelial growth factor receptor signaling pathway;positive regulation of protein phosphorylation;negative regulation of low-density lipoprotein receptor activity;protein binding;membrane;integral component of …	hsa:3690;hsa:3690;hsa:3690;hsa:3690;hsa:3690;hsa:3690;hsa:3690;hsa:3690;hsa:3690;hsa:3690;hsa:3690;hsa:3690;hsa:3690;hsa:3690;hsa:3690;hsa:3690;hsa:3690;hsa:3690;hsa:3690;hsa:3690	hsa04015;hsa04145;hsa04151;hsa04380;hsa04510;hsa04512;hsa04611;hsa04613;hsa04640;hsa04810;hsa04919;hsa05163;hsa05165;hsa05168;hsa05205;hsa05206;hsa05410;hsa05412;hsa05414;hsa05418	Rap1 signaling pathway ;Phagosome ;PI3K-Akt signaling pathway ;Osteoclast differentiation ;Focal adhesion ;ECM-receptor interaction ;Platelet activation ;Neutrophil extracellular trap formation ;Hematopoietic cell lineage ;Regulation of actin cytoskeleton ;Thyroid hormone signaling pathway ;Human cytomegalovirus infection ;Human papillomavirus infection ;Herpes simplex virus 1 infection ;Proteogl…
ENSG00000269553	-	novel transcript	14.86	0	6.8421	9.3e-07	5.97e-06
ENSG00000233532	LINC00460	long intergenic non-protein coding RNA 460 [Source:HGNC Symbol;Acc:HGNC:42809]	14.77	0	6.8354	7.13e-07	4.63e-06
ENSG00000220378	KRT8P42	keratin 8 pseudogene 42 [Source:HGNC Symbol;Acc:HGNC:39876]	14.51	0	6.805	6.68e-07	4.36e-06
ENSG00000262001	DLGAP1-AS2	DLGAP1 antisense RNA 2 [Source:HGNC Symbol;Acc:HGNC:28146]	128.67	1.15	6.7868	2.76e-20	4.97e-19
ENSG00000105976	MET	MET proto-oncogene, receptor tyrosine kinase [Source:HGNC Symbol;Acc:HGNC:7029]	307.29	2.69	6.7861	4.49e-42	2.01e-40	GO:0016021;GO:0005524;GO:0005515;GO:0006468;GO:0004672;GO:0007169;GO:0004714;GO:0004713;GO:0017154;GO:0071526;GO:0045944;GO:1901299;GO:0016020;GO:0016021;GO:0000166;GO:0016301;GO:0016740;GO:0016310;GO:0004713;GO:0018108;GO:0005576;GO:0005515;GO:0009986;GO:0005886;GO:0042802;GO:0005887;GO:0007399;GO:0016477;GO:0000165;GO:0010507;GO:0030182;GO:0005887;GO:0007165;GO:0019903;GO:0043235;GO:0051897;GO:…	CC;MF;MF;BP;MF;BP;MF;MF;MF;BP;BP;BP;CC;CC;MF;MF;MF;BP;MF;BP;CC;MF;CC;CC;MF;CC;BP;BP;BP;BP;BP;CC;BP;MF;CC;BP;BP;MF;BP;BP;BP;BP;BP;BP;BP;CC;BP;BP;MF;MF;BP;BP;BP;BP;BP;BP;BP;BP;BP;BP;BP;CC;CC;MF;MF;BP;MF;BP;MF;MF;MF;BP;BP;BP;CC;CC;MF;MF;MF;BP;MF;BP;CC;MF;CC;CC;MF;CC;BP;BP;BP;BP;BP;CC;BP;MF;CC;BP;BP;MF;BP;BP;BP;BP;BP;BP;BP;CC;BP;BP;MF;MF;BP;BP;BP;BP;BP;BP;BP;BP;BP;BP;BP;CC;MF;MF;BP;MF;MF;BP;BP;BP;CC;…	integral component of membrane;ATP binding;protein binding;protein phosphorylation;protein kinase activity;transmembrane receptor protein tyrosine kinase signaling pathway;transmembrane receptor protein tyrosine kinase activity;protein tyrosine kinase activity;semaphorin receptor activity;semaphorin-plexin signaling pathway;positive regulation of transcription by RNA polymerase II;negative regula…	hsa:4233;hsa:4233;hsa:4233;hsa:4233;hsa:4233;hsa:4233;hsa:4233;hsa:4233;hsa:4233;hsa:4233;hsa:4233;hsa:4233;hsa:4233;hsa:4233;hsa:4233;hsa:4233;hsa:4233;hsa:4233;hsa:4233;hsa:4233;hsa:4233;hsa:4233;hsa:4233	hsa01521;hsa04010;hsa04014;hsa04015;hsa04020;hsa04151;hsa04360;hsa04510;hsa04520;hsa05100;hsa05120;hsa05144;hsa05200;hsa05202;hsa05205;hsa05206;hsa05208;hsa05211;hsa05218;hsa05223;hsa05225;hsa05226;hsa05230	EGFR tyrosine kinase inhibitor resistance ;MAPK signaling pathway ;Ras signaling pathway ;Rap1 signaling pathway ;Calcium signaling pathway ;PI3K-Akt signaling pathway ;Axon guidance ;Focal adhesion ;Adherens junction ;Bacterial invasion of epithelial cells ;Epithelial cell signaling in Helicobacter pylori infection ;Malaria ;Pathways in cancer ;Transcriptional misregulation in cancer ;Proteoglyc…
ENSG00000236914	LINC01852	long intergenic non-protein coding RNA 1852 [Source:HGNC Symbol;Acc:HGNC:52668]	14.23	0	6.7835	7.59e-07	4.92e-06
ENSG00000100292	HMOX1	heme oxygenase 1 [Source:HGNC Symbol;Acc:HGNC:5013]	10941.8	99.94	6.7715	5.64e-149	2.64e-146	GO:0055114;GO:0004392;GO:0006788;GO:0046872;GO:0016491;GO:0055114;GO:0004392;GO:0006788;GO:0005615;GO:0045766;GO:1903589;GO:0090050;GO:0005634;GO:0016020;GO:0016021;GO:0046872;GO:0005783;GO:0005783;GO:0005789;GO:0016491;GO:0043231;GO:0006915;GO:0042803;GO:0005515;GO:0048471;GO:0042802;GO:0004392;GO:0020037;GO:0005789;GO:0005829;GO:0006979;GO:0043123;GO:0005783;GO:0005783;GO:0032722;GO:0016020;GO:…	BP;MF;BP;MF;MF;BP;MF;BP;CC;BP;BP;BP;CC;CC;CC;MF;CC;CC;CC;MF;CC;BP;MF;MF;CC;MF;MF;MF;CC;CC;BP;BP;CC;CC;BP;CC;BP;MF;BP;BP;BP;MF;BP;MF;BP;BP;BP;BP;BP;BP;BP;BP;BP;BP;BP;BP;BP;BP;MF;MF;MF;MF;MF;MF;BP;BP;BP;BP;BP;BP;BP;BP;BP;BP;BP;BP;BP;BP;BP;BP;BP;BP;BP;BP;BP;BP;BP;BP;BP;BP;BP;BP;BP;BP;BP;BP;BP;BP;BP;BP;BP;BP;BP;BP;BP;BP;BP;BP;BP;BP;BP;BP;BP;CC;CC;CC;CC;BP;MF;BP;BP;MF;BP;BP;MF;BP	oxidation-reduction process;heme oxygenase (decyclizing) activity;heme oxidation;metal ion binding;oxidoreductase activity;oxidation-reduction process;heme oxygenase (decyclizing) activity;heme oxidation;extracellular space;positive regulation of angiogenesis;positive regulation of blood vessel endothelial cell proliferation involved in sprouting angiogenesis;positive regulation of cell migration…	hsa:3162;hsa:3162;hsa:3162;hsa:3162;hsa:3162;hsa:3162;hsa:3162;hsa:3162;hsa:3162;hsa:3162	hsa00860;hsa01100;hsa04066;hsa04216;hsa04978;hsa05200;hsa05206;hsa05208;hsa05225;hsa05418	Porphyrin and chlorophyll metabolism ;Metabolic pathways ;HIF-1 signaling pathway ;Ferroptosis ;Mineral absorption ;Pathways in cancer ;MicroRNAs in cancer ;Chemical carcinogenesis - reactive oxygen species ;Hepatocellular carcinoma ;Fluid shear stress and atherosclerosis
ENSG00000233834	-	novel transcript	27.41	0.27	6.768	3.53e-07	2.37e-06
ENSG00000172379	ARNT2	aryl hydrocarbon receptor nuclear translocator 2 [Source:HGNC Symbol;Acc:HGNC:16876]	404.95	3.68	6.7648	2.8e-50	1.67e-48	GO:0006355;GO:0005634;GO:0005515;GO:0005737;GO:0003700;GO:0005667;GO:0046983;GO:0005634;GO:0005654;GO:0003677;GO:0003700;GO:0045893;GO:0005634;GO:0005515;GO:0006357;GO:0000981;GO:0000978;GO:0034751;GO:0000981;GO:0000785;GO:1990837;GO:0045944;GO:0005654;GO:0001666;GO:0006805;GO:0046982;GO:0046982;GO:0046982;GO:0000981;GO:0007420;GO:0001701;GO:0007417;GO:0006355;GO:0000978;GO:0001228;GO:0017162;GO:…	BP;CC;MF;CC;MF;CC;MF;CC;CC;MF;MF;BP;CC;MF;BP;MF;MF;CC;MF;CC;MF;BP;CC;BP;BP;MF;MF;MF;MF;BP;BP;BP;BP;MF;MF;MF;MF;MF;MF;BP;BP;BP;BP;BP;BP;BP;BP;BP;CC;MF;CC;MF;CC;MF;CC;CC;MF;MF;BP;CC;MF;BP;MF;MF;CC;MF;CC;MF;BP;CC;BP;BP;MF;MF;MF;MF;BP;BP;BP;BP;MF;BP;CC;MF;CC;MF;CC;MF;CC;CC;MF;MF;BP;CC;MF;BP;MF;MF;CC;MF;CC;MF;BP;CC;BP;BP;MF;MF;MF;MF;BP;BP;BP;BP;MF;BP;CC;CC;MF;CC;BP;CC;MF;CC;MF;CC;MF;CC;MF;MF	regulation of transcription, DNA-templated;nucleus;protein binding;cytoplasm;DNA-binding transcription factor activity;transcription factor complex;protein dimerization activity;nucleus;nucleoplasm;DNA binding;DNA-binding transcription factor activity;positive regulation of transcription, DNA-templated;nucleus;protein binding;regulation of transcription by RNA polymerase II;DNA-binding transcript…	hsa:9915;hsa:9915;hsa:9915	hsa05200;hsa05202;hsa05211	Pathways in cancer ;Transcriptional misregulation in cancer ;Renal cell carcinoma
ENSG00000186891	TNFRSF18	TNF receptor superfamily member 18 [Source:HGNC Symbol;Acc:HGNC:11914]	150.33	1.35	6.7566	3.22e-21	6.08e-20	GO:0005887;GO:0043066;GO:0005031;GO:0016020;GO:0016021;GO:0005886;GO:0006915;GO:0005576;GO:0005515;GO:0009897;GO:0005886;GO:0033209;GO:0007165;GO:0045785;GO:0043066;GO:0042531;GO:0045589;GO:0005031;GO:0002687;GO:0045785;GO:0005515;GO:0005887;GO:0043066;GO:0005031;GO:0016020;GO:0016021;GO:0005886;GO:0006915;GO:0005576;GO:0005515;GO:0009897;GO:0005886;GO:0033209;GO:0007165;GO:0045785;GO:0043066;GO:…	CC;BP;MF;CC;CC;CC;BP;CC;MF;CC;CC;BP;BP;BP;BP;BP;BP;MF;BP;BP;MF;CC;BP;MF;CC;CC;CC;BP;CC;MF;CC;CC;BP;BP;BP;BP;BP;BP;MF;BP;BP;MF;CC;BP;MF;CC;CC;BP;MF;CC;BP;MF;CC;CC;CC;BP;CC;MF;CC;CC;BP;BP;BP;BP;BP;BP;MF;BP;BP	integral component of plasma membrane;negative regulation of apoptotic process;tumor necrosis factor-activated receptor activity;membrane;integral component of membrane;plasma membrane;apoptotic process;extracellular region;protein binding;external side of plasma membrane;plasma membrane;tumor necrosis factor-mediated signaling pathway;signal transduction;positive regulation of cell adhesion;nega…	hsa:8784	hsa04060	Cytokine-cytokine receptor interaction
ENSG00000123095	BHLHE41	basic helix-loop-helix family member e41 [Source:HGNC Symbol;Acc:HGNC:16617]	50.27	0.5	6.7426	9.1e-10	7.97e-09	GO:0003677;GO:0006355;GO:0046983;GO:0010832;GO:0005634;GO:0005515;GO:0048511;GO:0000978;GO:0000981;GO:0001102;GO:0001227;GO:0042803;GO:0042826;GO:0043425;GO:0043426;GO:0046982;GO:0070888;GO:0000122;GO:0007623;GO:0010832;GO:0010944;GO:0032922;GO:0045892;GO:0005634;GO:0006357;GO:0000981;GO:0001227;GO:0000978;GO:0000981;GO:0000785;GO:1990837;GO:0009952;GO:0050767;GO:0042803;GO:0046982;GO:0043425;GO:…	MF;BP;MF;BP;CC;MF;BP;MF;MF;MF;MF;MF;MF;MF;MF;MF;MF;BP;BP;BP;BP;BP;BP;CC;BP;MF;MF;MF;MF;CC;MF;BP;BP;MF;MF;MF;MF;BP;BP;MF;MF;MF;MF;MF;MF;MF;BP;BP;MF	DNA binding;regulation of transcription, DNA-templated;protein dimerization activity;negative regulation of myotube differentiation;nucleus;protein binding;rhythmic process;RNA polymerase II proximal promoter sequence-specific DNA binding;DNA-binding transcription factor activity, RNA polymerase II-specific;RNA polymerase II activating transcription factor binding;DNA-binding transcription repres…	hsa:79365	hsa04710	Circadian rhythm
ENSG00000248187	-	novel transcript	149.11	1.33	6.7413	5.46e-26	1.31e-24
ENSG00000172236	TPSAB1	tryptase alpha/beta 1 [Source:HGNC Symbol;Acc:HGNC:12019]	127.23	1.25	6.7149	2.15e-08	1.65e-07	GO:0006508;GO:0004252;GO:0006508;GO:0004252;GO:0008233;GO:0016787;GO:0008236;GO:0006508;GO:0004252;GO:0005615;GO:0008233;GO:0016787;GO:0005576;GO:0005515;GO:0008236;GO:0004252;GO:0005615;GO:0005576;GO:0042802;GO:0004252;GO:0006508;GO:0062023;GO:0006952;GO:0022617;GO:0008236;GO:0005576;GO:0022617;GO:0006508;GO:0004252;GO:0008233;GO:0016787;GO:0008236	BP;MF;BP;MF;MF;MF;MF;BP;MF;CC;MF;MF;CC;MF;MF;MF;CC;CC;MF;MF;BP;CC;BP;BP;MF;CC;BP;BP;MF;MF;MF;MF	proteolysis;serine-type endopeptidase activity;proteolysis;serine-type endopeptidase activity;peptidase activity;hydrolase activity;serine-type peptidase activity;proteolysis;serine-type endopeptidase activity;extracellular space;peptidase activity;hydrolase activity;extracellular region;protein binding;serine-type peptidase activity;serine-type endopeptidase activity;extracellular space;extracel…	hsa:7177	hsa05164	Influenza A
ENSG00000137968	SLC44A5	solute carrier family 44 member 5 [Source:HGNC Symbol;Acc:HGNC:28524]	26.12	0.27	6.6986	2.13e-07	1.46e-06	GO:0022857;GO:0055085;GO:0016020;GO:0016021;GO:0005515;GO:0005886;GO:0016020;GO:0055085;GO:0055085;GO:0022857;GO:0006656;GO:0022857;GO:0055085;GO:0016020;GO:0016021;GO:0005515;GO:0005886;GO:0016020;GO:0055085;GO:0055085;GO:0022857;GO:0006656	MF;BP;CC;CC;MF;CC;CC;BP;BP;MF;BP;MF;BP;CC;CC;MF;CC;CC;BP;BP;MF;BP	transmembrane transporter activity;transmembrane transport;membrane;integral component of membrane;protein binding;plasma membrane;membrane;transmembrane transport;transmembrane transport;transmembrane transporter activity;phosphatidylcholine biosynthetic process;transmembrane transporter activity;transmembrane transport;membrane;integral component of membrane;protein binding;plasma membrane;memb…	hsa:204962	hsa05231	Choline metabolism in cancer
ENSG00000241749	RPSAP52	ribosomal protein SA pseudogene 52 [Source:HGNC Symbol;Acc:HGNC:35752]	13.3	0	6.6745	1.89e-06	1.17e-05
ENSG00000070031	SCT	secretin [Source:HGNC Symbol;Acc:HGNC:10607]	47.61	0.46	6.6731	4.63e-09	3.8e-08	GO:0005576;GO:0005179;GO:0005615;GO:0005515;GO:0005179;GO:0005179;GO:0005615;GO:0002862;GO:0005576;GO:0005102;GO:0005575;GO:0001664;GO:0007186;GO:0007420;GO:0048167;GO:0032098;GO:0005102;GO:0046659;GO:0046659;GO:0047485;GO:0002024;GO:0007420;GO:0009992;GO:0009992;GO:0021766;GO:0030157;GO:0031667;GO:0043950;GO:0048566;GO:0050996;GO:0090187;GO:0090187;GO:0090274;GO:0090274;GO:1903640;GO:1903640;GO:…	CC;MF;CC;MF;MF;MF;CC;BP;CC;MF;CC;MF;BP;BP;BP;BP;MF;MF;MF;MF;BP;BP;BP;BP;BP;BP;BP;BP;BP;BP;BP;BP;BP;BP;BP;BP;CC	extracellular region;hormone activity;extracellular space;protein binding;hormone activity;hormone activity;extracellular space;negative regulation of inflammatory response to antigenic stimulus;extracellular region;signaling receptor binding;cellular_component;G protein-coupled receptor binding;G protein-coupled receptor signaling pathway;brain development;regulation of synaptic plasticity;regul…	hsa:6343;hsa:6343;hsa:6343	hsa04080;hsa04972;hsa04976	Neuroactive ligand-receptor interaction ;Pancreatic secretion ;Bile secretion
ENSG00000120129	DUSP1	dual specificity phosphatase 1 [Source:HGNC Symbol;Acc:HGNC:3064]	3407.65	33.19	6.6724	1.48e-238	2.01e-235	GO:0016791;GO:0004725;GO:0006470;GO:0016311;GO:0017017;GO:0008138;GO:0007162;GO:1903753;GO:0005634;GO:0005634;GO:0005737;GO:0016787;GO:0004721;GO:0004722;GO:0004722;GO:0005515;GO:0007049;GO:0004725;GO:0005634;GO:0005737;GO:0035335;GO:0035335;GO:0006470;GO:0008138;GO:1990869;GO:0004721;GO:0051019;GO:0051019;GO:0035970;GO:0043407;GO:0043409;GO:0090027;GO:0035335;GO:0008330;GO:0008330;GO:0017017;GO:…	MF;MF;BP;BP;MF;MF;BP;BP;CC;CC;CC;MF;MF;MF;MF;MF;BP;MF;CC;CC;BP;BP;BP;MF;BP;MF;MF;MF;BP;BP;BP;BP;BP;MF;MF;MF;MF;MF;BP;BP;BP;BP;BP;BP;BP;BP;BP;BP;BP;BP;BP;BP;BP;BP;BP;BP;BP;BP;BP;BP;BP;BP	phosphatase activity;protein tyrosine phosphatase activity;protein dephosphorylation;dephosphorylation;MAP kinase tyrosine/serine/threonine phosphatase activity;protein tyrosine/serine/threonine phosphatase activity;negative regulation of cell adhesion;negative regulation of p38MAPK cascade;nucleus;nucleus;cytoplasm;hydrolase activity;phosphoprotein phosphatase activity;protein serine/threonine p…	hsa:1843;hsa:1843;hsa:1843;hsa:1843	hsa04010;hsa04726;hsa05012;hsa05418	MAPK signaling pathway ;Serotonergic synapse ;Parkinson disease ;Fluid shear stress and atherosclerosis
ENSG00000163568	AIM2	absent in melanoma 2 [Source:HGNC Symbol;Acc:HGNC:357]	70.98	0.67	6.6691	5.35e-13	6.09e-12	GO:0002218;GO:0035458;GO:0005634;GO:0005737;GO:0005737;GO:0005654;GO:0005829;GO:0005739;GO:0006915;GO:0003677;GO:0005515;GO:0002376;GO:0045087;GO:0006954;GO:0042802;GO:0005829;GO:0035458;GO:0032731;GO:0032088;GO:0003690;GO:0006955;GO:0051092;GO:0003690;GO:0003690;GO:0042802;GO:0002218;GO:0002218;GO:0002230;GO:0002230;GO:0032731;GO:0033209;GO:0035690;GO:0044546;GO:0070269;GO:0070269;GO:1904270;GO:…	BP;BP;CC;CC;CC;CC;CC;CC;BP;MF;MF;BP;BP;BP;MF;CC;BP;BP;BP;MF;BP;BP;MF;MF;MF;BP;BP;BP;BP;BP;BP;BP;BP;BP;BP;BP;BP;BP;CC;CC;CC;BP;BP;CC;CC	activation of innate immune response;cellular response to interferon-beta;nucleus;cytoplasm;cytoplasm;nucleoplasm;cytosol;mitochondrion;apoptotic process;DNA binding;protein binding;immune system process;innate immune response;inflammatory response;identical protein binding;cytosol;cellular response to interferon-beta;positive regulation of interleukin-1 beta production;negative regulation of NF-…	hsa:9447;hsa:9447	hsa04621;hsa04623	NOD-like receptor signaling pathway ;Cytosolic DNA-sensing pathway
ENSG00000090339	ICAM1	intercellular adhesion molecule 1 [Source:HGNC Symbol;Acc:HGNC:5344]	12143.9	119.18	6.6668	2e-106	4.13e-104	GO:0016020;GO:0016021;GO:0016020;GO:0098609;GO:0007155;GO:0016020;GO:0098609;GO:0005615;GO:2000352;GO:1904646;GO:0070374;GO:0016020;GO:0016021;GO:0007155;GO:0005925;GO:0005515;GO:0016032;GO:0009986;GO:0046718;GO:0050776;GO:0005886;GO:0005887;GO:0005178;GO:0044877;GO:0001541;GO:0001666;GO:0001975;GO:0002438;GO:0002457;GO:0007159;GO:0007569;GO:0007605;GO:0008360;GO:0010212;GO:0010477;GO:0014070;GO:…	CC;CC;CC;BP;BP;CC;BP;CC;BP;BP;BP;CC;CC;BP;CC;MF;BP;CC;BP;BP;CC;CC;MF;MF;BP;BP;BP;BP;BP;BP;BP;BP;BP;BP;BP;BP;BP;BP;BP;BP;BP;BP;BP;BP;BP;BP;BP;BP;BP;BP;BP;BP;BP;BP;BP;BP;BP;BP;BP;BP;BP;BP;BP;BP;BP;BP;BP;BP;CC;CC;CC;CC;CC;CC;CC;CC;BP;CC;MF;CC;CC;MF;BP;BP;BP;BP;MF;MF;BP;BP;MF;MF;BP;BP;BP;BP;BP;BP;BP;BP;BP	membrane;integral component of membrane;membrane;cell-cell adhesion;cell adhesion;membrane;cell-cell adhesion;extracellular space;negative regulation of endothelial cell apoptotic process;cellular response to amyloid-beta;positive regulation of ERK1 and ERK2 cascade;membrane;integral component of membrane;cell adhesion;focal adhesion;protein binding;viral process;cell surface;viral entry into hos…	hsa:3383;hsa:3383;hsa:3383;hsa:3383;hsa:3383;hsa:3383;hsa:3383;hsa:3383;hsa:3383;hsa:3383;hsa:3383;hsa:3383;hsa:3383;hsa:3383;hsa:3383;hsa:3383;hsa:3383	hsa04064;hsa04514;hsa04650;hsa04668;hsa04670;hsa04933;hsa05143;hsa05144;hsa05150;hsa05164;hsa05166;hsa05167;hsa05169;hsa05323;hsa05416;hsa05417;hsa05418	NF-kappa B signaling pathway ;Cell adhesion molecules ;Natural killer cell mediated cytotoxicity ;TNF signaling pathway ;Leukocyte transendothelial migration ;AGE-RAGE signaling pathway in diabetic complications ;African trypanosomiasis ;Malaria ;Staphylococcus aureus infection ;Influenza A ;Human T-cell leukemia virus 1 infection ;Kaposi sarcoma-associated herpesvirus infection ;Epstein-Barr vir…
ENSG00000102760	RGCC	regulator of cell cycle [Source:HGNC Symbol;Acc:HGNC:20369]	8346.27	82.51	6.6646	6.61e-272	1.16e-268	GO:0051726;GO:0010628;GO:0043537;GO:2000353;GO:1900087;GO:0008285;GO:0001937;GO:0016525;GO:0051091;GO:0071158;GO:0010718;GO:0010718;GO:0045944;GO:0005737;GO:0071456;GO:0005634;GO:0090272;GO:0005634;GO:0005737;GO:0005654;GO:0005730;GO:0005856;GO:0007049;GO:0005815;GO:0005737;GO:0032147;GO:0019901;GO:0006977;GO:0005829;GO:0005515;GO:0070412;GO:0019901;GO:0019901;GO:0051496;GO:0005813;GO:0001819;GO:…	BP;BP;BP;BP;BP;BP;BP;BP;BP;BP;BP;BP;BP;CC;BP;CC;BP;CC;CC;CC;CC;CC;BP;CC;CC;BP;MF;BP;CC;MF;MF;MF;MF;BP;CC;BP;BP;BP;BP;BP;BP;BP;BP;MF;BP;BP;BP;MF;MF;BP;BP;BP;BP;BP;BP	regulation of cell cycle;positive regulation of gene expression;negative regulation of blood vessel endothelial cell migration;positive regulation of endothelial cell apoptotic process;positive regulation of G1/S transition of mitotic cell cycle;negative regulation of cell proliferation;negative regulation of endothelial cell proliferation;negative regulation of angiogenesis;positive regulation o…
ENSG00000135547	HEY2	hes related family bHLH transcription factor with YRPW motif 2 [Source:HGNC Symbol;Acc:HGNC:4881]	12.86	0	6.6368	2.63e-06	1.6e-05	GO:0003677;GO:0006355;GO:0046983;GO:0003677;GO:0006355;GO:0046983;GO:0010628;GO:0045944;GO:0060412;GO:0003151;GO:0005634;GO:0005634;GO:0005737;GO:0003700;GO:0007275;GO:0005515;GO:0007219;GO:0007219;GO:0005634;GO:0006357;GO:0000981;GO:0000978;GO:0000122;GO:0000981;GO:0000785;GO:1990837;GO:0005654;GO:0009952;GO:0050767;GO:0010629;GO:0008134;GO:0000122;GO:0045892;GO:0000981;GO:0007219;GO:0001102;GO:…	MF;BP;MF;MF;BP;MF;BP;BP;BP;BP;CC;CC;CC;MF;BP;MF;BP;BP;CC;BP;MF;MF;BP;MF;CC;MF;CC;BP;BP;BP;MF;BP;BP;MF;BP;MF;MF;BP;MF;CC;MF;BP;BP;BP;BP;BP;BP;BP;BP;BP;CC;BP;BP;BP;BP;BP;BP;BP;BP;BP;BP;BP;BP;BP;BP;BP;BP;BP;MF;MF;MF;MF;MF;BP;BP;BP;BP;BP;BP;BP;BP;BP;BP;BP;BP;BP;BP;BP;BP;BP;BP;BP;BP;BP;BP;BP;BP;BP;BP;BP;BP;BP;BP;BP;BP;BP;BP;BP;BP;BP;BP;BP;BP;BP;BP;BP;BP;BP;BP;BP;BP;BP;BP;BP;BP;BP;BP;BP;BP;BP;BP;BP;BP;…	DNA binding;regulation of transcription, DNA-templated;protein dimerization activity;DNA binding;regulation of transcription, DNA-templated;protein dimerization activity;positive regulation of gene expression;positive regulation of transcription by RNA polymerase II;ventricular septum morphogenesis;outflow tract morphogenesis;nucleus;nucleus;cytoplasm;DNA-binding transcription factor activity;mul…	hsa:23493;hsa:23493;hsa:23493;hsa:23493	hsa04330;hsa05165;hsa05200;hsa05224	Notch signaling pathway ;Human papillomavirus infection ;Pathways in cancer ;Breast cancer
ENSG00000157680	DGKI	diacylglycerol kinase iota [Source:HGNC Symbol;Acc:HGNC:2855]	12.71	0	6.6117	2.42e-06	1.48e-05	GO:0005515;GO:0007165;GO:0004143;GO:0007205;GO:0016301;GO:0003951;GO:0016020;GO:0046872;GO:0000166;GO:0005524;GO:0016740;GO:0016310;GO:0046486;GO:0005515;GO:0007165;GO:0035556;GO:0004143;GO:0007205;GO:0016301;GO:0003951;GO:0016020;GO:0046872;GO:0000166;GO:0005524;GO:0016740;GO:0016310;GO:0046486;GO:0005095;GO:0031267;GO:0006654;GO:0007269;GO:0043087;GO:0046339;GO:0046579;GO:0046834;GO:0046959;GO:…	MF;BP;MF;BP;MF;MF;CC;MF;MF;MF;MF;BP;BP;MF;BP;BP;MF;BP;MF;MF;CC;MF;MF;MF;MF;BP;BP;MF;MF;BP;BP;BP;BP;BP;BP;BP;BP;BP;BP;BP;CC;CC;CC;CC;CC;CC;CC;CC;CC;CC;CC;CC;CC;CC;CC;MF;BP;BP;MF;BP;MF;MF;CC;CC;CC;CC;CC;MF;MF;MF;MF;BP;CC;CC;CC;CC;CC;CC;MF;CC;CC;CC;BP;CC;CC;CC;CC;CC;BP;BP;CC;CC;BP;MF;MF;BP;BP;BP;CC;CC;MF;BP;BP;MF;BP;MF;MF;CC;MF;MF;MF;MF;BP;BP;BP;MF;BP;BP;MF;BP;MF;MF;CC;MF;MF;MF;MF;BP;BP	protein binding;signal transduction;diacylglycerol kinase activity;protein kinase C-activating G protein-coupled receptor signaling pathway;kinase activity;NAD+ kinase activity;membrane;metal ion binding;nucleotide binding;ATP binding;transferase activity;phosphorylation;glycerolipid metabolic process;protein binding;signal transduction;intracellular signal transduction;diacylglycerol kinase acti…	hsa:9162;hsa:9162;hsa:9162;hsa:9162;hsa:9162;hsa:9162	hsa00561;hsa00564;hsa01100;hsa04070;hsa04072;hsa05231	Glycerolipid metabolism ;Glycerophospholipid metabolism ;Metabolic pathways ;Phosphatidylinositol signaling system ;Phospholipase D signaling pathway ;Choline metabolism in cancer
ENSG00000122574	WIPF3	WAS/WASL interacting protein family member 3 [Source:HGNC Symbol;Acc:HGNC:22004]	1128.89	11.75	6.6113	3.05e-100	5.82e-98	GO:0003779;GO:0017124;GO:0003779;GO:0005737;GO:0007275;GO:0030154;GO:0007283;GO:0038096;GO:0005829;GO:0030048;GO:0005884	MF;MF;MF;CC;BP;BP;BP;BP;CC;BP;CC	actin binding;SH3 domain binding;actin binding;cytoplasm;multicellular organism development;cell differentiation;spermatogenesis;Fc-gamma receptor signaling pathway involved in phagocytosis;cytosol;actin filament-based movement;actin filament	hsa:644150;hsa:644150;hsa:644150	hsa04144;hsa05130;hsa05135	Endocytosis ;Pathogenic Escherichia coli infection ;Yersinia infection
ENSG00000113600	C9	complement C9 [Source:HGNC Symbol;Acc:HGNC:1358]	24.57	0.23	6.6063	3.12e-07	2.11e-06	GO:0005515;GO:0006955;GO:0005579;GO:0016020;GO:0016021;GO:0005886;GO:0005576;GO:0005615;GO:0005515;GO:0002376;GO:0045087;GO:0006956;GO:0030449;GO:0005576;GO:0019835;GO:0006957;GO:0006958;GO:0070062;GO:0072562;GO:0051260;GO:0005579;GO:0001906;GO:0044218	MF;BP;CC;CC;CC;CC;CC;CC;MF;BP;BP;BP;BP;CC;BP;BP;BP;CC;CC;BP;CC;BP;CC	protein binding;immune response;membrane attack complex;membrane;integral component of membrane;plasma membrane;extracellular region;extracellular space;protein binding;immune system process;innate immune response;complement activation;regulation of complement activation;extracellular region;cytolysis;complement activation, alternative pathway;complement activation, classical pathway;extracellula…	hsa:735;hsa:735;hsa:735;hsa:735;hsa:735	hsa04610;hsa05020;hsa05146;hsa05171;hsa05322	Complement and coagulation cascades ;Prion disease ;Amoebiasis ;Coronavirus disease - COVID-19 ;Systemic lupus erythematosus
ENSG00000224563	LPP-AS1	LPP antisense RNA 1 [Source:HGNC Symbol;Acc:HGNC:40346]	12.61	0	6.603	1.94e-06	1.2e-05
ENSG00000256915	-	novel transcript	12.61	0	6.603	1.94e-06	1.2e-05
ENSG00000235385	LINC02154	long intergenic non-protein coding RNA 2154 [Source:HGNC Symbol;Acc:HGNC:53015]	12.4	0	6.5846	2.79e-06	1.69e-05
ENSG00000178568	ERBB4	erb-b2 receptor tyrosine kinase 4 [Source:HGNC Symbol;Acc:HGNC:3432]	43.94	0.44	6.5636	2.18e-09	1.85e-08	GO:0016021;GO:0005524;GO:0006468;GO:0004672;GO:0007169;GO:0004713;GO:0005634;GO:0005634;GO:0016020;GO:0000166;GO:0016301;GO:0016740;GO:0016310;GO:0043066;GO:0005886;GO:0006915;GO:0004713;GO:0004714;GO:0004714;GO:0005739;GO:0005739;GO:0007275;GO:0042803;GO:0005515;GO:0007165;GO:0007399;GO:0045211;GO:0045893;GO:0005576;GO:0005886;GO:0005887;GO:0001755;GO:0005654;GO:0005829;GO:0001934;GO:0007507;GO:…	CC;MF;BP;MF;BP;MF;CC;CC;CC;MF;MF;MF;BP;BP;CC;BP;MF;MF;MF;CC;CC;BP;MF;MF;BP;BP;CC;BP;CC;CC;CC;BP;CC;CC;BP;BP;BP;CC;BP;BP;BP;BP;BP;CC;MF;BP;BP;BP;BP;BP;BP;BP;BP;MF;MF;MF;BP;BP;BP;CC;BP;BP;BP;BP;CC;CC;BP;BP;BP;MF;BP;BP;BP;BP;BP;BP;BP;BP;BP;BP;BP;BP;BP;BP;BP;BP;BP;BP;BP;BP;BP;BP;BP;BP;BP;BP;CC;CC;CC;CC;BP;CC;MF;BP;MF;BP;MF;CC;CC;CC;MF;MF;MF;BP;CC;BP;MF;MF;MF;CC;CC;BP;MF;MF;BP;BP;CC;BP;CC;CC;CC;BP;CC;…	integral component of membrane;ATP binding;protein phosphorylation;protein kinase activity;transmembrane receptor protein tyrosine kinase signaling pathway;protein tyrosine kinase activity;nucleus;nucleus;membrane;nucleotide binding;kinase activity;transferase activity;phosphorylation;negative regulation of apoptotic process;plasma membrane;apoptotic process;protein tyrosine kinase activity;trans…	hsa:2066;hsa:2066;hsa:2066;hsa:2066;hsa:2066;hsa:2066	hsa04010;hsa04012;hsa04020;hsa04151;hsa05014;hsa05205	MAPK signaling pathway ;ErbB signaling pathway ;Calcium signaling pathway ;PI3K-Akt signaling pathway ;Amyotrophic lateral sclerosis ;Proteoglycans in cancer
ENSG00000176177	ENTHD1	ENTH domain containing 1 [Source:HGNC Symbol;Acc:HGNC:26352]	12.3	0	6.5633	3.78e-06	2.25e-05	GO:0005515;GO:0005886;GO:0043231;GO:0006897;GO:0030276;GO:0005543;GO:0005768;GO:0030125	MF;CC;CC;BP;MF;MF;CC;CC	protein binding;plasma membrane;intracellular membrane-bounded organelle;endocytosis;clathrin binding;phospholipid binding;endosome;clathrin vesicle coat
ENSG00000172399	MYOZ2	myozenin 2 [Source:HGNC Symbol;Acc:HGNC:1330]	12.09	0	6.5439	2.68e-06	1.63e-05	GO:0030018;GO:0070885;GO:0005737;GO:0005515;GO:0030017;GO:0008150;GO:0015629;GO:0003779;GO:0030018;GO:0000122;GO:0030018;GO:0030018;GO:0045214;GO:0007519;GO:0031433;GO:0030346;GO:0031433;GO:0051373;GO:0043503;GO:0003779;GO:0000122;GO:0007519;GO:0043503;GO:0045214;GO:0070885;GO:0015629	CC;BP;CC;MF;CC;BP;CC;MF;CC;BP;CC;CC;BP;BP;MF;MF;MF;MF;BP;MF;BP;BP;BP;BP;BP;CC	Z disc;negative regulation of calcineurin-NFAT signaling cascade;cytoplasm;protein binding;sarcomere;biological_process;actin cytoskeleton;actin binding;Z disc;negative regulation of transcription by RNA polymerase II;Z disc;Z disc;sarcomere organization;skeletal muscle tissue development;telethonin binding;protein phosphatase 2B binding;telethonin binding;FATZ binding;skeletal muscle fiber adapt…
ENSG00000162896	PIGR	polymeric immunoglobulin receptor [Source:HGNC Symbol;Acc:HGNC:8968]	106.47	1.06	6.5238	2.69e-19	4.61e-18	GO:0016020;GO:0016021;GO:0005886;GO:0005886;GO:0005576;GO:0005615;GO:0005615;GO:0005886;GO:0005886;GO:0004888;GO:0070062;GO:0001895;GO:0043312;GO:0005887;GO:0007173;GO:0035577;GO:0043113;GO:0043235;GO:0001580;GO:0071751;GO:0001792;GO:0002415;GO:0002415;GO:0038093	CC;CC;CC;CC;CC;CC;CC;CC;CC;MF;CC;BP;BP;CC;BP;CC;BP;CC;BP;CC;MF;BP;BP;BP	membrane;integral component of membrane;plasma membrane;plasma membrane;extracellular region;extracellular space;extracellular space;plasma membrane;plasma membrane;transmembrane signaling receptor activity;extracellular exosome;retina homeostasis;neutrophil degranulation;integral component of plasma membrane;epidermal growth factor receptor signaling pathway;azurophil granule membrane;receptor c…	hsa:5284	hsa04672	Intestinal immune network for IgA production
ENSG00000090530	P3H2	prolyl 3-hydroxylase 2 [Source:HGNC Symbol;Acc:HGNC:19317]	874.94	9.43	6.5215	2.03e-93	3.46e-91	GO:0005515;GO:0055114;GO:0016491;GO:0005506;GO:0016705;GO:0031418;GO:0032963;GO:0019797;GO:0005794;GO:0043231;GO:0046872;GO:0005783;GO:0005783;GO:0005654;GO:0005829;GO:0005794;GO:0051213;GO:0005604;GO:0016529;GO:0005783;GO:0008285;GO:0005788;GO:0030199;GO:0032963;GO:0019797;GO:0019797;GO:0032963;GO:0019511;GO:0005604;GO:0005515;GO:0055114;GO:0016491;GO:0005506;GO:0016705;GO:0031418;GO:0032963;GO:…	MF;BP;MF;MF;MF;MF;BP;MF;CC;CC;MF;CC;CC;CC;CC;CC;MF;CC;CC;CC;BP;CC;BP;BP;MF;MF;BP;BP;CC;MF;BP;MF;MF;MF;MF;BP;MF;CC;CC;MF;CC;CC;CC;CC;CC;MF;CC;CC;CC;BP;CC;BP;BP;MF;MF;BP;BP;BP;MF;CC;CC;CC;CC;BP;BP;MF;CC;CC;CC;CC;BP	protein binding;oxidation-reduction process;oxidoreductase activity;iron ion binding;oxidoreductase activity, acting on paired donors, with incorporation or reduction of molecular oxygen;L-ascorbic acid binding;collagen metabolic process;procollagen-proline 3-dioxygenase activity;Golgi apparatus;intracellular membrane-bounded organelle;metal ion binding;endoplasmic reticulum;endoplasmic reticulum…
ENSG00000108688	CCL7	C-C motif chemokine ligand 7 [Source:HGNC Symbol;Acc:HGNC:10634]	42.93	0.48	6.5205	2.79e-09	2.34e-08	GO:0005576;GO:0006955;GO:0008009;GO:0005615;GO:0006935;GO:0005515;GO:0008201;GO:0005125;GO:0006954;GO:0005615;GO:0005576;GO:0007186;GO:0030335;GO:0007010;GO:0008360;GO:0008009;GO:0008009;GO:0008009;GO:0048020;GO:0002548;GO:0006935;GO:0006954;GO:0007165;GO:0007267;GO:0030593;GO:0043547;GO:0048245;GO:0048245;GO:0048247;GO:0070098;GO:0070374;GO:0071346;GO:0071347;GO:0071356;GO:0005615;GO:0031726;GO:…	CC;BP;MF;CC;BP;MF;MF;MF;BP;CC;CC;BP;BP;BP;BP;MF;MF;MF;MF;BP;BP;BP;BP;BP;BP;BP;BP;BP;BP;BP;BP;BP;BP;BP;CC;MF;BP;BP;BP;MF;BP;BP	extracellular region;immune response;chemokine activity;extracellular space;chemotaxis;protein binding;heparin binding;cytokine activity;inflammatory response;extracellular space;extracellular region;G protein-coupled receptor signaling pathway;positive regulation of cell migration;cytoskeleton organization;regulation of cell shape;chemokine activity;chemokine activity;chemokine activity;CCR chem…	hsa:6354;hsa:6354;hsa:6354;hsa:6354	hsa04060;hsa04061;hsa04062;hsa04657	Cytokine-cytokine receptor interaction ;Viral protein interaction with cytokine and cytokine receptor ;Chemokine signaling pathway ;IL-17 signaling pathway
ENSG00000269583	-	novel transcript, antisense to XRCC1	11.81	0	6.5178	6.79e-06	3.9e-05
ENSG00000156206	CFAP161	cilia and flagella associated protein 161 [Source:HGNC Symbol;Acc:HGNC:26782]	11.8	0	6.5161	1.02e-05	5.74e-05	GO:0005515	MF	protein binding
ENSG00000250748	-	novel transcript	63.7	0.68	6.5153	1.09e-12	1.22e-11
ENSG00000179046	TRIML2	tripartite motif family like 2 [Source:HGNC Symbol;Acc:HGNC:26378]	22.97	0.21	6.5052	6.24e-07	4.08e-06	GO:0008270;GO:0005515;GO:0016740;GO:0016567;GO:0005515;GO:0005737;GO:0045087;GO:0019901;GO:0042802;GO:0005829;GO:0005654;GO:0016567;GO:0000209;GO:0042803;GO:0061630;GO:0010468;GO:0010508;GO:0032880;GO:0043123;GO:0046596;GO:0051092;GO:0005515;GO:0008270;GO:0005515;GO:0010033;GO:0032526	MF;MF;MF;BP;MF;CC;BP;MF;MF;CC;CC;BP;BP;MF;MF;BP;BP;BP;BP;BP;BP;MF;MF;MF;BP;BP	zinc ion binding;protein binding;transferase activity;protein ubiquitination;protein binding;cytoplasm;innate immune response;protein kinase binding;identical protein binding;cytosol;nucleoplasm;protein ubiquitination;protein polyubiquitination;protein homodimerization activity;ubiquitin protein ligase activity;regulation of gene expression;positive regulation of autophagy;regulation of protein l…
ENSG00000287494	-	novel transcript	41.74	0.44	6.4891	4.72e-09	3.87e-08
ENSG00000267607	-	novel transcript, antisense to ICAM4 and ICAM1	11.63	0	6.4876	4.49e-06	2.65e-05
ENSG00000236915	CLCA4-AS1	CLCA4 antisense RNA 1 [Source:HGNC Symbol;Acc:HGNC:54055]	11.62	0	6.4872	1.17e-05	6.5e-05
ENSG00000148926	ADM	adrenomedullin [Source:HGNC Symbol;Acc:HGNC:259]	490.03	5.27	6.4824	7.31e-50	4.3e-48	GO:0005576;GO:0005179;GO:0007165;GO:0005576;GO:0005179;GO:0005615;GO:0005737;GO:0002862;GO:0005576;GO:0007186;GO:0031623;GO:0006954;GO:0007165;GO:0005102;GO:0007189;GO:0007189;GO:0097647;GO:0001570;GO:1990410;GO:0002031;GO:0031700;GO:0031700;GO:0001666;GO:0001843;GO:0002026;GO:0003073;GO:0007204;GO:0007507;GO:0007565;GO:0007568;GO:0008209;GO:0008284;GO:0008285;GO:0009409;GO:0009611;GO:0010033;GO:…	CC;MF;BP;CC;MF;CC;CC;BP;CC;BP;BP;BP;BP;MF;BP;BP;BP;BP;BP;BP;MF;MF;BP;BP;BP;BP;BP;BP;BP;BP;BP;BP;BP;BP;BP;BP;BP;BP;BP;BP;BP;BP;BP;BP;BP;BP;BP;BP;BP;BP;BP;BP;BP;BP;BP;BP;BP;BP;BP;CC;CC;MF;BP;CC;MF;BP;CC;MF;CC;CC;BP;CC;BP;BP;BP;BP;MF;BP;BP;BP;BP;BP;BP;MF;BP;BP;BP;BP;BP;CC;MF;BP;CC;MF;CC;CC;BP;CC;BP;BP;BP;BP;MF;BP;BP;BP;BP;BP;BP;MF;BP;BP;BP;BP;BP;CC;MF;BP	extracellular region;hormone activity;signal transduction;extracellular region;hormone activity;extracellular space;cytoplasm;negative regulation of inflammatory response to antigenic stimulus;extracellular region;G protein-coupled receptor signaling pathway;receptor internalization;inflammatory response;signal transduction;signaling receptor binding;adenylate cyclase-activating G protein-coupled…	hsa:133;hsa:133	hsa04080;hsa04270	Neuroactive ligand-receptor interaction ;Vascular smooth muscle contraction
ENSG00000145911	N4BP3	NEDD4 binding protein 3 [Source:HGNC Symbol;Acc:HGNC:29852]	821.06	9.24	6.4617	7.99e-119	2.14e-116	GO:0031410;GO:0007275;GO:0042995;GO:0030425;GO:0005515;GO:0007399;GO:0030424;GO:0031410	CC;BP;CC;CC;MF;BP;CC;CC	cytoplasmic vesicle;multicellular organism development;cell projection;dendrite;protein binding;nervous system development;axon;cytoplasmic vesicle
ENSG00000236938	-	novel transcript	11.36	0	6.4617	7.33e-06	4.2e-05
ENSG00000230834	-	novel transcript	22	0.21	6.4432	7.76e-07	5.02e-06
ENSG00000078081	LAMP3	lysosomal associated membrane protein 3 [Source:HGNC Symbol;Acc:HGNC:14582]	380.26	4.22	6.4356	1.17e-55	8.04e-54	GO:0016020;GO:0016021;GO:0043231;GO:0005765;GO:0031410;GO:0005764;GO:0002376;GO:0002250;GO:0030659;GO:0005886;GO:0005765;GO:0031902;GO:0048471;GO:0005886;GO:0005769;GO:0031982;GO:0010628;GO:0010506;GO:0005765;GO:0072594;GO:0043154;GO:0035455;GO:1901799;GO:1903900;GO:0097233;GO:0016020;GO:0016021;GO:0043231;GO:0005765;GO:0005764;GO:0016020;GO:0016021;GO:0005765;GO:0005764;GO:0016020;GO:0016021;GO:…	CC;CC;CC;CC;CC;CC;BP;BP;CC;CC;CC;CC;CC;CC;CC;CC;BP;BP;CC;BP;BP;BP;BP;BP;CC;CC;CC;CC;CC;CC;CC;CC;CC;CC;CC;CC;CC;CC	membrane;integral component of membrane;intracellular membrane-bounded organelle;lysosomal membrane;cytoplasmic vesicle;lysosome;immune system process;adaptive immune response;cytoplasmic vesicle membrane;plasma membrane;lysosomal membrane;late endosome membrane;perinuclear region of cytoplasm;plasma membrane;early endosome;vesicle;positive regulation of gene expression;regulation of autophagy;ly…	hsa:27074	hsa04142	Lysosome
ENSG00000159167	STC1	stanniocalcin 1 [Source:HGNC Symbol;Acc:HGNC:11373]	21.5	0.23	6.4111	1.2e-06	7.58e-06	GO:0005576;GO:0005179;GO:0005634;GO:0005737;GO:0007165;GO:0005515;GO:0060348;GO:0005615;GO:0042802;GO:0010596;GO:0006874;GO:0030336;GO:0090280;GO:0006874;GO:0044070;GO:0001886;GO:0035988;GO:0001503;GO:0003421;GO:0007566;GO:0014070;GO:0033280;GO:0046697;GO:0051926;GO:0071320;GO:0071385;GO:0071456;GO:0086004;GO:1903403;GO:0005615;GO:0005737;GO:0016324;GO:0005576;GO:0005179;GO:0005634;GO:0005737;GO:…	CC;MF;CC;CC;BP;MF;BP;CC;MF;BP;BP;BP;BP;BP;BP;BP;BP;BP;BP;BP;BP;BP;BP;BP;BP;BP;BP;BP;BP;CC;CC;CC;CC;MF;CC;CC;BP;MF;BP;CC;MF;BP;BP;BP;BP;BP;BP;BP;BP;BP;BP;BP;BP	extracellular region;hormone activity;nucleus;cytoplasm;signal transduction;protein binding;bone development;extracellular space;identical protein binding;negative regulation of endothelial cell migration;cellular calcium ion homeostasis;negative regulation of cell migration;positive regulation of calcium ion import;cellular calcium ion homeostasis;regulation of anion transport;endothelial cell m…
ENSG00000105278	ZFR2	zinc finger RNA binding protein 2 [Source:HGNC Symbol;Acc:HGNC:29189]	10.79	0	6.3766	9.09e-06	5.14e-05	GO:0008270;GO:0003676;GO:0003727;GO:0003725;GO:0003676;GO:0008270;GO:0003727;GO:0003725;GO:0003676;GO:0008270;GO:0003727;GO:0003725	MF;MF;MF;MF;MF;MF;MF;MF;MF;MF;MF;MF	zinc ion binding;nucleic acid binding;single-stranded RNA binding;double-stranded RNA binding;nucleic acid binding;zinc ion binding;single-stranded RNA binding;double-stranded RNA binding;nucleic acid binding;zinc ion binding;single-stranded RNA binding;double-stranded RNA binding
ENSG00000246763	RGMB-AS1	RGMB antisense RNA 1 [Source:HGNC Symbol;Acc:HGNC:48666]	10.68	0	6.3656	7.58e-06	4.33e-05
ENSG00000260941	LINC00622	long intergenic non-protein coding RNA 622 [Source:HGNC Symbol;Acc:HGNC:44251]	287.59	3.49	6.3604	7.41e-49	4.24e-47
ENSG00000010278	CD9	CD9 molecule [Source:HGNC Symbol;Acc:HGNC:1709]	7073.72	86.53	6.3457	1.77e-118	4.69e-116	GO:0016021;GO:0005515;GO:0016020;GO:0016020;GO:0005886;GO:0005886;GO:0007155;GO:0007155;GO:0005576;GO:0005925;GO:0005615;GO:0005886;GO:0005887;GO:0005887;GO:0007338;GO:0014905;GO:0070062;GO:0070062;GO:0007342;GO:0035036;GO:0031623;GO:0005886;GO:0005887;GO:0002576;GO:0005178;GO:0030666;GO:1903561;GO:0030669;GO:0030168;GO:0031092;GO:0032991;GO:0071404;GO:0051271;GO:0090331;GO:0007342;GO:0008347;GO:…	CC;MF;CC;CC;CC;CC;BP;BP;CC;CC;CC;CC;CC;CC;BP;BP;CC;CC;BP;BP;BP;CC;CC;BP;MF;CC;CC;CC;BP;CC;CC;BP;BP;BP;BP;BP;BP;CC;CC;CC;CC;BP;CC;MF;CC;CC;CC;CC;BP;BP;CC;CC;CC;CC;CC;CC;BP;BP;CC;CC;BP;BP;BP;CC;CC;BP;MF;CC;CC;CC;BP;CC;CC;BP;BP;BP;BP;BP;BP;CC;CC;CC;CC;CC;CC;CC;BP;CC;MF;CC;CC;CC;CC;BP;BP;CC;CC;CC;CC;CC;CC;BP;BP;CC;CC;BP;BP;BP;CC;CC;BP;MF;CC;CC;CC;BP;CC;CC;BP;BP;BP;MF;BP;BP;BP;BP;BP;BP;BP;BP;BP;BP;BP;…	integral component of membrane;protein binding;membrane;membrane;plasma membrane;plasma membrane;cell adhesion;cell adhesion;extracellular region;focal adhesion;extracellular space;plasma membrane;integral component of plasma membrane;integral component of plasma membrane;single fertilization;myoblast fusion involved in skeletal muscle regeneration;extracellular exosome;extracellular exosome;fusi…	hsa:928	hsa04640	Hematopoietic cell lineage
ENSG00000231131	LNCAROD	lncRNA activating regulator of DKK1 [Source:HGNC Symbol;Acc:HGNC:50913]	283	3.48	6.3409	1.71e-45	8.61e-44
ENSG00000147044	CASK	calcium/calmodulin dependent serine protein kinase [Source:HGNC Symbol;Acc:HGNC:1497]	37.99	0.5	6.3343	1.73e-08	1.34e-07	GO:0005524;GO:0005515;GO:0006468;GO:0004672;GO:0005737;GO:0010839;GO:0001953;GO:0061045;GO:0005634;GO:0005737;GO:0016020;GO:0000166;GO:0004674;GO:0016301;GO:0016740;GO:0016310;GO:0005886;GO:0005925;GO:0005515;GO:0005516;GO:0005829;GO:0046037;GO:0046710;GO:0005886;GO:0007155;GO:0006836;GO:0015629;GO:0005730;GO:0005604;GO:0004385;GO:0004674;GO:0010839;GO:0090288;GO:0005652;GO:0005911;GO:0016363;GO:…	MF;MF;BP;MF;CC;BP;BP;BP;CC;CC;CC;MF;MF;MF;MF;BP;CC;CC;MF;MF;CC;BP;BP;CC;BP;BP;CC;CC;CC;MF;MF;BP;BP;CC;CC;CC;CC;CC;MF;MF;BP;MF;CC;BP;BP;BP;CC;CC;CC;MF;MF;MF;MF;BP;CC;CC;MF;MF;CC;BP;BP;CC;BP;BP;CC;CC;CC;MF;MF;BP;BP;CC;CC;CC;CC;CC;MF;MF;BP;MF;MF;MF;BP;MF;MF;MF;BP;MF;CC;BP;BP;BP;CC;CC;CC;MF;MF;MF;MF;BP;CC;CC;MF;MF;CC;BP;BP;CC;BP;BP;CC;CC;CC;MF;MF;MF;BP;BP;BP;BP;BP;BP;CC;CC;CC;CC;CC;CC;CC;CC;CC;CC;CC;…	ATP binding;protein binding;protein phosphorylation;protein kinase activity;cytoplasm;negative regulation of keratinocyte proliferation;negative regulation of cell-matrix adhesion;negative regulation of wound healing;nucleus;cytoplasm;membrane;nucleotide binding;protein serine/threonine kinase activity;kinase activity;transferase activity;phosphorylation;plasma membrane;focal adhesion;protein bin…
ENSG00000095397	WHRN	whirlin [Source:HGNC Symbol;Acc:HGNC:16361]	1389.31	17.15	6.3227	1.47e-131	4.89e-129	GO:0005515;GO:0050953;GO:0007605;GO:0005737;GO:0030054;GO:0042995;GO:0005515;GO:0045202;GO:0005886;GO:0030426;GO:0001917;GO:0001917;GO:0001895;GO:0001917;GO:0007605;GO:0032420;GO:0032420;GO:0060122;GO:0032426;GO:0005737;GO:0032391;GO:0045184;GO:0043025;GO:0007605;GO:0050953;GO:0002141;GO:0002142;GO:1990075;GO:1990696;GO:0050910;GO:0032391;GO:0032426;GO:0060088;GO:0002142;GO:0001895;GO:0005515;GO:…	MF;BP;BP;CC;CC;CC;MF;CC;CC;CC;CC;CC;BP;CC;BP;CC;CC;BP;CC;CC;CC;BP;CC;BP;BP;CC;CC;CC;CC;BP;CC;CC;BP;CC;BP;MF;BP;BP;CC;CC;CC;MF;CC;CC;CC;CC;CC;BP;CC;BP;CC;CC;BP;CC;CC;CC;BP;CC;BP;BP;CC;CC;CC;CC;BP;CC;CC;BP;CC;MF;BP;BP;BP;BP;BP;BP;BP;BP;BP;CC;CC;CC;CC;CC;CC;CC;CC;CC;CC;MF;BP;BP;MF;BP;BP;CC;CC;CC;MF;CC;CC;CC;CC;CC;BP;CC;BP;CC;CC;BP;CC;CC;CC;BP;CC;BP;BP;CC;CC;CC;CC;BP;CC;CC;BP;CC;BP	protein binding;sensory perception of light stimulus;sensory perception of sound;cytoplasm;cell junction;cell projection;protein binding;synapse;plasma membrane;growth cone;photoreceptor inner segment;photoreceptor inner segment;retina homeostasis;photoreceptor inner segment;sensory perception of sound;stereocilium;stereocilium;inner ear receptor cell stereocilium organization;stereocilium tip;cy…
ENSG00000164484	TMEM200A	transmembrane protein 200A [Source:HGNC Symbol;Acc:HGNC:21075]	322.57	4.21	6.3215	4.2e-43	1.95e-41	GO:0016020;GO:0016021;GO:0005515;GO:0016020;GO:0016021;GO:0005515;GO:0016020;GO:0016021;GO:0005515;GO:0016020;GO:0016021;GO:0005515	CC;CC;MF;CC;CC;MF;CC;CC;MF;CC;CC;MF	membrane;integral component of membrane;protein binding;membrane;integral component of membrane;protein binding;membrane;integral component of membrane;protein binding;membrane;integral component of membrane;protein binding
ENSG00000157510	AFAP1L1	actin filament associated protein 1 like 1 [Source:HGNC Symbol;Acc:HGNC:26714]	167.43	2.06	6.3184	4.52e-32	1.38e-30	GO:0005737;GO:0005856;GO:0030054;GO:0042995;GO:0005515;GO:0005829;GO:0002102;GO:0017124;GO:0005737;GO:0005856;GO:0030054;GO:0042995;GO:0005515;GO:0005829;GO:0002102;GO:0017124	CC;CC;CC;CC;MF;CC;CC;MF;CC;CC;CC;CC;MF;CC;CC;MF	cytoplasm;cytoskeleton;cell junction;cell projection;protein binding;cytosol;podosome;SH3 domain binding;cytoplasm;cytoskeleton;cell junction;cell projection;protein binding;cytosol;podosome;SH3 domain binding
ENSG00000133135	RNF128	ring finger protein 128 [Source:HGNC Symbol;Acc:HGNC:21153]	10.36	0	6.3173	2.02e-05	0.00010934	GO:0016020;GO:0016021;GO:0046872;GO:0005737;GO:0016020;GO:0016021;GO:0046872;GO:0016740;GO:0016567;GO:0005856;GO:0012505;GO:0005515;GO:0048471;GO:0005737;GO:0005794;GO:0005783;GO:0006511;GO:0061630;GO:0005829;GO:0016579;GO:0031647;GO:0061630;GO:0005770;GO:0006511;GO:0061462;GO:1904352;GO:0005737;GO:0016020;GO:0016021;GO:0046872;GO:0016740;GO:0016567;GO:0005856;GO:0012505;GO:0005515;GO:0048471;GO:…	CC;CC;MF;CC;CC;CC;MF;MF;BP;CC;CC;MF;CC;CC;CC;CC;BP;MF;CC;BP;BP;MF;CC;BP;BP;BP;CC;CC;CC;MF;MF;BP;CC;CC;MF;CC;CC;CC;CC;BP;MF;CC;BP;BP;MF;CC;BP;BP;BP;MF;BP;CC;CC;CC	membrane;integral component of membrane;metal ion binding;cytoplasm;membrane;integral component of membrane;metal ion binding;transferase activity;protein ubiquitination;cytoskeleton;endomembrane system;protein binding;perinuclear region of cytoplasm;cytoplasm;Golgi apparatus;endoplasmic reticulum;ubiquitin-dependent protein catabolic process;ubiquitin protein ligase activity;cytosol;protein deub…
ENSG00000146038	DCDC2	doublecortin domain containing 2 [Source:HGNC Symbol;Acc:HGNC:18141]	19.82	0.21	6.2987	1.57e-06	9.83e-06	GO:0007605;GO:0030111;GO:0005929;GO:1902017;GO:0005737;GO:0005737;GO:0005654;GO:0005829;GO:0005929;GO:0035556;GO:0005856;GO:0007605;GO:0042995;GO:0015630;GO:0005515;GO:0072686;GO:0007399;GO:0034451;GO:0030030;GO:0060271;GO:0060271;GO:0005874;GO:0030864;GO:0005815;GO:1902017;GO:0005930;GO:0060091;GO:0060091;GO:0060091;GO:0005930;GO:0001764;GO:0001764;GO:0001764;GO:0006968;GO:0030111;GO:0048813;GO:…	BP;BP;CC;BP;CC;CC;CC;CC;CC;BP;CC;BP;CC;CC;MF;CC;BP;CC;BP;BP;BP;CC;CC;CC;BP;CC;CC;CC;CC;CC;BP;BP;BP;BP;BP;BP;BP;BP;BP;BP;BP;CC;BP;CC;CC;CC;CC;CC;CC;BP;CC;CC;MF;CC;BP;CC;BP;BP;BP;CC;CC;CC;BP;CC;CC;CC;CC;CC;BP;BP;BP;BP;BP;BP;BP;BP;MF;BP;BP;BP;BP;CC;BP	sensory perception of sound;regulation of Wnt signaling pathway;cilium;regulation of cilium assembly;cytoplasm;cytoplasm;nucleoplasm;cytosol;cilium;intracellular signal transduction;cytoskeleton;sensory perception of sound;cell projection;microtubule cytoskeleton;protein binding;mitotic spindle;nervous system development;centriolar satellite;cell projection organization;cilium assembly;cilium ass…
ENSG00000183696	UPP1	uridine phosphorylase 1 [Source:HGNC Symbol;Acc:HGNC:12576]	8590.75	109.61	6.2913	2.7e-279	5.39e-276	GO:0003824;GO:0009116;GO:0016763;GO:0016740;GO:0005654;GO:0016757;GO:0005737;GO:0003824;GO:0009116;GO:0016763;GO:0009166;GO:0004850;GO:0016740;GO:0005654;GO:0016757;GO:0042802;GO:0044206;GO:0004850;GO:0005829;GO:0006139;GO:0043097;GO:0006218;GO:0046135;GO:0005737;GO:0016740;GO:0005654;GO:0009116;GO:0003824;GO:0016757;GO:0042802;GO:0044206;GO:0004850;GO:0004850;GO:0016763;GO:0009166;GO:0005829;GO:…	MF;BP;MF;MF;CC;MF;CC;MF;BP;MF;BP;MF;MF;CC;MF;MF;BP;MF;CC;BP;BP;BP;BP;CC;MF;CC;BP;MF;MF;MF;BP;MF;MF;MF;BP;CC;BP;BP;BP;BP;MF;BP;MF;MF;MF;CC;MF;BP;MF;BP;MF;MF;CC;MF;MF;BP;MF;CC;BP;BP;BP;BP;MF;MF;BP;BP;BP;BP;BP;BP;BP;BP;BP;CC;MF;BP;MF;MF;CC;MF;CC;MF;CC;BP;MF;MF;MF;BP;MF;MF;MF;BP;CC;BP;BP;BP;BP;BP;MF;CC;MF;CC;BP;MF;MF;MF;BP;MF;MF;MF;BP;CC;BP;BP;BP;BP	catalytic activity;nucleoside metabolic process;transferase activity, transferring pentosyl groups;transferase activity;nucleoplasm;transferase activity, transferring glycosyl groups;cytoplasm;catalytic activity;nucleoside metabolic process;transferase activity, transferring pentosyl groups;nucleotide catabolic process;uridine phosphorylase activity;transferase activity;nucleoplasm;transferase ac…	hsa:7378;hsa:7378;hsa:7378	hsa00240;hsa00983;hsa01100	Pyrimidine metabolism ;Drug metabolism - other enzymes ;Metabolic pathways
ENSG00000186439	TRDN	triadin [Source:HGNC Symbol;Acc:HGNC:12261]	10.09	0	6.2879	1.25e-05	6.93e-05	GO:0016021;GO:0016020;GO:0005102;GO:0016529;GO:0010880;GO:0005829;GO:0005886;GO:0005886;GO:0005886;GO:0044325;GO:0033017;GO:0034220;GO:0005515;GO:0010880;GO:0016021;GO:0005783;GO:0044325;GO:0006936;GO:0086036;GO:1903779;GO:0010649;GO:0060315;GO:0014701;GO:0014701;GO:0016529;GO:0033018;GO:0033017;GO:0030674;GO:0051279;GO:0006874;GO:0060047;GO:0060316;GO:0060316;GO:0060316;GO:0060047;GO:0009617;GO:…	CC;CC;MF;CC;BP;CC;CC;CC;CC;MF;CC;BP;MF;BP;CC;CC;MF;BP;BP;BP;BP;BP;CC;CC;CC;CC;CC;MF;BP;BP;BP;BP;BP;BP;BP;BP;BP;BP;BP;BP;BP;BP;BP;CC;CC;CC;CC;MF;CC;CC;CC;CC;MF;CC;BP;CC;CC;CC;MF;CC;MF;CC;BP;BP;CC;CC;MF;BP;BP;BP;BP;BP;CC;CC;CC;CC;CC;MF;BP;BP;BP;BP;BP;BP;BP;BP;BP;BP;BP;BP;CC;CC;CC;MF;CC;CC;CC;CC;MF;CC;BP;CC;CC;CC;CC;CC;MF;CC;BP;MF;BP;CC;CC;MF;BP;BP;BP;BP;BP;CC;CC;CC;CC;CC;MF;BP;BP;BP;BP;BP;BP;BP;BP;…	integral component of membrane;membrane;signaling receptor binding;sarcoplasmic reticulum;regulation of release of sequestered calcium ion into cytosol by sarcoplasmic reticulum;cytosol;plasma membrane;plasma membrane;plasma membrane;ion channel binding;sarcoplasmic reticulum membrane;ion transmembrane transport;protein binding;regulation of release of sequestered calcium ion into cytosol by sarc…	hsa:10345;hsa:10345	hsa04020;hsa04260	Calcium signaling pathway ;Cardiac muscle contraction
ENSG00000229400	CNIH3-AS1	CNIH3 antisense RNA 1 [Source:HGNC Symbol;Acc:HGNC:41163]	9.96	0	6.2728	2.34e-05	0.0001255
ENSG00000144339	TMEFF2	transmembrane protein with EGF like and two follistatin like domains 2 [Source:HGNC Symbol;Acc:HGNC:11867]	9.9	0	6.2654	3.26e-05	0.00017103	GO:0005515;GO:0016020;GO:0016021;GO:0016021;GO:0005576;GO:0005515;GO:0005886;GO:0003674;GO:0016477;GO:0009887;GO:0009888;GO:0034446;GO:0005604;GO:0030336;GO:0044319;GO:0051497;GO:0045720;GO:0005515;GO:0016020;GO:0016021;GO:0016021;GO:0005576;GO:0005515;GO:0005886;GO:0003674;GO:0016477;GO:0009887;GO:0009888;GO:0034446;GO:0005604;GO:0030336;GO:0044319;GO:0051497;GO:0045720;GO:0005515;GO:0016020;GO:…	MF;CC;CC;CC;CC;MF;CC;MF;BP;BP;BP;BP;CC;BP;BP;BP;BP;MF;CC;CC;CC;CC;MF;CC;MF;BP;BP;BP;BP;CC;BP;BP;BP;BP;MF;CC;CC;CC;CC;MF;CC;MF;BP;BP;BP;BP;CC;BP;BP;BP;BP	protein binding;membrane;integral component of membrane;integral component of membrane;extracellular region;protein binding;plasma membrane;molecular_function;cell migration;animal organ morphogenesis;tissue development;substrate adhesion-dependent cell spreading;basement membrane;negative regulation of cell migration;wound healing, spreading of cells;negative regulation of stress fiber assembly;…
ENSG00000056291	NPFFR2	neuropeptide FF receptor 2 [Source:HGNC Symbol;Acc:HGNC:4525]	71.7	0.91	6.2636	6.06e-15	8.02e-14	GO:0007186;GO:0016021;GO:0004930;GO:0008188;GO:0031628;GO:0043408;GO:0045761;GO:2000479;GO:0016020;GO:0005886;GO:0005886;GO:0015629;GO:0007165;GO:0005886;GO:0007218;GO:0005887;GO:0007186;GO:0004930;GO:0007186;GO:0004930;GO:0005887;GO:0042277;GO:0009582;GO:0007186;GO:0016021;GO:0004930;GO:0008188;GO:0031628;GO:0043408;GO:0045761;GO:2000479;GO:0016020;GO:0005886;GO:0005886;GO:0015629;GO:0007165;GO:…	BP;CC;MF;MF;MF;BP;BP;BP;CC;CC;CC;CC;BP;CC;BP;CC;BP;MF;BP;MF;CC;MF;BP;BP;CC;MF;MF;MF;BP;BP;BP;CC;CC;CC;CC;BP;CC;BP;CC;BP;MF;BP;MF;CC;MF;BP;BP;CC;MF;MF;MF;BP;BP;BP;CC;CC;CC;CC;MF;BP;CC;BP;CC;BP;MF;BP;MF;CC;MF;BP;BP;CC;MF;MF;MF;BP;BP;BP;CC;CC;CC;CC;BP;CC;BP;CC;BP;MF;BP;MF;CC;MF;BP	G protein-coupled receptor signaling pathway;integral component of membrane;G protein-coupled receptor activity;neuropeptide receptor activity;opioid receptor binding;regulation of MAPK cascade;regulation of adenylate cyclase activity;regulation of cAMP-dependent protein kinase activity;membrane;plasma membrane;plasma membrane;actin cytoskeleton;signal transduction;plasma membrane;neuropeptide si…	hsa:10886	hsa04080	Neuroactive ligand-receptor interaction
ENSG00000145358	DDIT4L	DNA damage inducible transcript 4 like [Source:HGNC Symbol;Acc:HGNC:30555]	1532.1	20.07	6.2539	2.88e-124	8.54e-122	GO:0005737;GO:0009968;GO:0005737;GO:0005515;GO:0005737;GO:0009968;GO:0005737;GO:0009968	CC;BP;CC;MF;CC;BP;CC;BP	cytoplasm;negative regulation of signal transduction;cytoplasm;protein binding;cytoplasm;negative regulation of signal transduction;cytoplasm;negative regulation of signal transduction
ENSG00000131203	IDO1	indoleamine 2,3-dioxygenase 1 [Source:HGNC Symbol;Acc:HGNC:6059]	9.87	0	6.2476	1.67e-05	9.11e-05	GO:0046872;GO:0020037;GO:0019441;GO:0046872;GO:0020037;GO:0019441;GO:0046872;GO:0020037;GO:0019441;GO:0005737;GO:0016491;GO:0005829;GO:0051213;GO:0002376;GO:0022900;GO:0005737;GO:0005829;GO:0070234;GO:0009055;GO:0006569;GO:0006569;GO:0007565;GO:0004833;GO:0004833;GO:0033754;GO:0033754;GO:0033754;GO:0019441;GO:0034354;GO:0046872;GO:0020037;GO:0019441;GO:0046872;GO:0020037;GO:0019441;GO:0005737;GO:…	MF;MF;BP;MF;MF;BP;MF;MF;BP;CC;MF;CC;MF;BP;BP;CC;CC;BP;MF;BP;BP;BP;MF;MF;MF;MF;MF;BP;BP;MF;MF;BP;MF;MF;BP;CC;MF;CC;MF;BP;BP;CC;CC;BP;MF;BP;BP;BP;MF;MF;MF;MF;MF;BP;BP;MF;MF;BP	metal ion binding;heme binding;tryptophan catabolic process to kynurenine;metal ion binding;heme binding;tryptophan catabolic process to kynurenine;metal ion binding;heme binding;tryptophan catabolic process to kynurenine;cytoplasm;oxidoreductase activity;cytosol;dioxygenase activity;immune system process;electron transport chain;cytoplasm;cytosol;positive regulation of T cell apoptotic process;e…	hsa:3620;hsa:3620;hsa:3620;hsa:3620	hsa00380;hsa01100;hsa01240;hsa05143	Tryptophan metabolism ;Metabolic pathways ;Biosynthesis of cofactors ;African trypanosomiasis
ENSG00000283422	LINC02452	long intergenic non-protein coding RNA 2452 [Source:HGNC Symbol;Acc:HGNC:53384]	9.84	0	6.2446	2.85e-05	0.00015094
ENSG00000120337	TNFSF18	TNF superfamily member 18 [Source:HGNC Symbol;Acc:HGNC:11932]	19	0.21	6.2421	5.31e-06	3.09e-05	GO:0005515;GO:0033209;GO:0032813;GO:0002309;GO:0016020;GO:0016021;GO:0005886;GO:0005615;GO:0005515;GO:0002376;GO:0002250;GO:0009986;GO:0005125;GO:0005886;GO:0042802;GO:0033209;GO:0009986;GO:0007165;GO:0007267;GO:0051092;GO:0045785;GO:0005102;GO:0043066;GO:0033209;GO:0033209;GO:0042531;GO:0042129;GO:0002687;GO:0032813;GO:0032813;GO:0042129;GO:0002309;GO:0042802;GO:0002309;GO:0010759;GO:0042129;GO:…	MF;BP;MF;BP;CC;CC;CC;CC;MF;BP;BP;CC;MF;CC;MF;BP;CC;BP;BP;BP;BP;MF;BP;BP;BP;BP;BP;BP;MF;MF;BP;BP;MF;BP;BP;BP;BP;BP;BP;BP;BP;BP;BP;CC	protein binding;tumor necrosis factor-mediated signaling pathway;tumor necrosis factor receptor superfamily binding;T cell proliferation involved in immune response;membrane;integral component of membrane;plasma membrane;extracellular space;protein binding;immune system process;adaptive immune response;cell surface;cytokine activity;plasma membrane;identical protein binding;tumor necrosis factor-…	hsa:8995	hsa04060	Cytokine-cytokine receptor interaction
ENSG00000273706	LHX1	LIM homeobox 1 [Source:HGNC Symbol;Acc:HGNC:6593]	9.79	0	6.2386	1.74e-05	9.47e-05	GO:0003677;GO:0006355;GO:0000981;GO:0005634;GO:0005634;GO:0046872;GO:0003700;GO:0007275;GO:0030154;GO:0005515;GO:0007399;GO:0001822;GO:0045893;GO:0005634;GO:0006357;GO:0000977;GO:0000981;GO:0000981;GO:0000785;GO:1990837;GO:0006366;GO:0010842;GO:0032991;GO:0030182;GO:0007399;GO:0045892;GO:0009653;GO:0003700;GO:0009887;GO:0007267;GO:0010468;GO:0040019;GO:0007389;GO:0009952;GO:0048703;GO:2000768;GO:…	MF;BP;MF;CC;CC;MF;MF;BP;BP;MF;BP;BP;BP;CC;BP;MF;MF;MF;CC;MF;BP;BP;CC;BP;BP;BP;BP;MF;BP;BP;BP;BP;BP;BP;BP;BP;BP;BP;BP;BP;BP;BP;BP;BP;BP;BP;BP;BP;BP;BP;MF;MF;BP;BP;BP;BP;BP;BP;BP;BP;BP;BP;BP;BP;BP;BP;BP;BP;BP;BP;BP;BP;BP;BP;BP;BP;BP;BP;BP;BP;BP;BP;BP;BP;BP;BP;BP;BP;BP;BP;BP;BP;BP;BP;BP;BP;BP;BP;BP;BP;BP;BP;BP;BP;BP;BP;BP;BP;BP;BP;BP;BP;BP;BP;BP;BP;BP;BP;BP;BP;BP;BP;BP;BP;BP;BP;BP;BP;BP;BP;BP;BP;BP;…	DNA binding;regulation of transcription, DNA-templated;DNA-binding transcription factor activity, RNA polymerase II-specific;nucleus;nucleus;metal ion binding;DNA-binding transcription factor activity;multicellular organism development;cell differentiation;protein binding;nervous system development;kidney development;positive regulation of transcription, DNA-templated;nucleus;regulation of transc…
ENSG00000271856	LINC01215	long intergenic non-protein coding RNA 1215 [Source:HGNC Symbol;Acc:HGNC:49651]	18.86	0.21	6.2276	2.34e-06	1.43e-05
ENSG00000257932	-	novel transcript	9.57	0	6.1993	8.84e-05	0.00043339
Novel.2162	-	-	67.53	0.85	6.1869	8.62e-15	1.13e-13
ENSG00000253484	-	novel transcript	9.4	0	6.177	3.72e-05	0.00019318
ENSG00000164692	COL1A2	collagen type I alpha 2 chain [Source:HGNC Symbol;Acc:HGNC:2198]	18.3	0.23	6.1764	3.04e-06	1.83e-05	GO:0005201;GO:0046872;GO:0005783;GO:0005576;GO:0005581;GO:0005615;GO:0005515;GO:0042802;GO:0005615;GO:0050776;GO:0050900;GO:0005576;GO:0007266;GO:0046332;GO:0030282;GO:0032963;GO:0070208;GO:0071230;GO:0085029;GO:0005584;GO:0005615;GO:0005201;GO:0030198;GO:0031012;GO:0070062;GO:0062023;GO:0001501;GO:0030020;GO:0030020;GO:0030168;GO:0008217;GO:0030674;GO:0005788;GO:0019221;GO:0030198;GO:0030199;GO:…	MF;MF;CC;CC;CC;CC;MF;MF;CC;BP;BP;CC;BP;MF;BP;BP;BP;BP;BP;CC;CC;MF;BP;CC;CC;CC;BP;MF;MF;BP;BP;MF;CC;BP;BP;BP;BP;BP;BP;BP;CC;MF;MF;MF;BP;CC;CC;CC;CC;BP;MF;CC	extracellular matrix structural constituent;metal ion binding;endoplasmic reticulum;extracellular region;collagen trimer;extracellular space;protein binding;identical protein binding;extracellular space;regulation of immune response;leukocyte migration;extracellular region;Rho protein signal transduction;SMAD binding;bone mineralization;collagen metabolic process;protein heterotrimerization;cellu…	hsa:1278;hsa:1278;hsa:1278;hsa:1278;hsa:1278;hsa:1278;hsa:1278;hsa:1278;hsa:1278;hsa:1278;hsa:1278	hsa04151;hsa04510;hsa04512;hsa04611;hsa04926;hsa04933;hsa04974;hsa05146;hsa05165;hsa05205;hsa05415	PI3K-Akt signaling pathway ;Focal adhesion ;ECM-receptor interaction ;Platelet activation ;Relaxin signaling pathway ;AGE-RAGE signaling pathway in diabetic complications ;Protein digestion and absorption ;Amoebiasis ;Human papillomavirus infection ;Proteoglycans in cancer ;Diabetic cardiomyopathy
ENSG00000198691	ABCA4	ATP binding cassette subfamily A member 4 [Source:HGNC Symbol;Acc:HGNC:34]	9.29	0	6.164	2.21e-05	0.00011881	GO:0016021;GO:0005524;GO:0006869;GO:0055085;GO:0005887;GO:0007601;GO:0042626;GO:0016887;GO:0016020;GO:0000166;GO:0005783;GO:0005783;GO:0050896;GO:0043231;GO:0055085;GO:0007601;GO:0042626;GO:0005319;GO:0016020;GO:0001523;GO:0005524;GO:0042626;GO:0006869;GO:0005215;GO:0045332;GO:0097381;GO:0007603;GO:0090555;GO:0005548;GO:0006649;GO:0045494;GO:0001750;GO:0016021;GO:0055085;GO:0042626;GO:0016020;GO:…	CC;MF;BP;BP;CC;BP;MF;MF;CC;MF;CC;CC;BP;CC;BP;BP;MF;MF;CC;BP;MF;MF;BP;MF;BP;CC;BP;MF;MF;BP;BP;CC;CC;BP;MF;CC;CC;MF;BP;MF;CC;MF	integral component of membrane;ATP binding;lipid transport;transmembrane transport;integral component of plasma membrane;visual perception;ATPase activity, coupled to transmembrane movement of substances;ATPase activity;membrane;nucleotide binding;endoplasmic reticulum;endoplasmic reticulum;response to stimulus;intracellular membrane-bounded organelle;transmembrane transport;visual perception;ATP…	hsa:24	hsa02010	ABC transporters
ENSG00000253775	-	novel transcript	9.27	0	6.1621	2.58e-05	0.00013741
ENSG00000175946	KLHL38	kelch like family member 38 [Source:HGNC Symbol;Acc:HGNC:34435]	9.26	0	6.16	4.22e-05	0.00021722	GO:0005515;GO:0005515;GO:0005515	MF;MF;MF	protein binding;protein binding;protein binding
ENSG00000107249	GLIS3	GLIS family zinc finger 3 [Source:HGNC Symbol;Acc:HGNC:28510]	645.44	9.22	6.1597	1.55e-59	1.19e-57	GO:0005634;GO:0006357;GO:0000977;GO:0005634;GO:0046872;GO:0003677;GO:0005634;GO:0006357;GO:0000981;GO:0000978;GO:0000122;GO:0045944;GO:0006366;GO:0005634;GO:0006357;GO:0000977;GO:0005634;GO:0046872;GO:0003677;GO:0005515;GO:0005634;GO:0006357;GO:0000981;GO:0000978;GO:0000122;GO:0045944;GO:0006366;GO:0005634;GO:0006357;GO:0000977;GO:0046872;GO:0003677;GO:0005634;GO:0006357;GO:0000977;GO:0046872;GO:…	CC;BP;MF;CC;MF;MF;CC;BP;MF;MF;BP;BP;BP;CC;BP;MF;CC;MF;MF;MF;CC;BP;MF;MF;BP;BP;BP;CC;BP;MF;MF;MF;CC;BP;MF;MF;MF;CC;BP;MF;MF;MF;CC;BP;MF;MF;MF;CC;BP;MF;MF;MF;CC;BP;MF;MF;MF;CC;BP;MF;MF;MF;CC;BP;MF	nucleus;regulation of transcription by RNA polymerase II;RNA polymerase II regulatory region sequence-specific DNA binding;nucleus;metal ion binding;DNA binding;nucleus;regulation of transcription by RNA polymerase II;DNA-binding transcription factor activity, RNA polymerase II-specific;RNA polymerase II proximal promoter sequence-specific DNA binding;negative regulation of transcription by RNA p…
ENSG00000259760	-	novel transcript, antisense to LRRC28	33	0.41	6.159	5.49e-08	4.04e-07
ENSG00000177575	CD163	CD163 molecule [Source:HGNC Symbol;Acc:HGNC:1631]	130.95	1.7	6.1585	3.4e-22	6.77e-21	GO:0016020;GO:0005044;GO:0016021;GO:0005886;GO:0005886;GO:0005576;GO:0005515;GO:0006954;GO:0009897;GO:0002862;GO:0006898;GO:0005576;GO:0005886;GO:0006953;GO:0005829;GO:0005044;GO:0005887;GO:0030666;GO:0009897;GO:0005044;GO:0016020;GO:0005044;GO:0006897;GO:0016020;GO:0005044;GO:0016021;GO:0006897;GO:0016020;GO:0005044;GO:0016021;GO:0006897;GO:0016020;GO:0005044;GO:0016021;GO:0006897;GO:0016020;GO:…	CC;MF;CC;CC;CC;CC;MF;BP;CC;BP;BP;CC;CC;BP;CC;MF;CC;CC;CC;MF;CC;MF;BP;CC;MF;CC;BP;CC;MF;CC;BP;CC;MF;CC;BP;CC;MF;CC;CC;CC;CC;MF;BP;CC;BP;BP;CC;CC;BP;CC;MF;CC;CC;CC;MF	membrane;scavenger receptor activity;integral component of membrane;plasma membrane;plasma membrane;extracellular region;protein binding;inflammatory response;external side of plasma membrane;negative regulation of inflammatory response to antigenic stimulus;receptor-mediated endocytosis;extracellular region;plasma membrane;acute-phase response;cytosol;scavenger receptor activity;integral compone…
ENSG00000102271	KLHL4	kelch like family member 4 [Source:HGNC Symbol;Acc:HGNC:6355]	9.2	0	6.1535	2.6e-05	0.00013877	GO:0005737;GO:0005737;GO:0003779;GO:0005856;GO:0015630;GO:0034451;GO:0003674;GO:0008150;GO:0005515;GO:0005737;GO:0005737;GO:0003779;GO:0005856;GO:0015630;GO:0034451;GO:0003674;GO:0008150;GO:0005515;GO:0005737;GO:0005737;GO:0003779;GO:0005856;GO:0015630;GO:0034451;GO:0003674;GO:0008150	CC;CC;MF;CC;CC;CC;MF;BP;MF;CC;CC;MF;CC;CC;CC;MF;BP;MF;CC;CC;MF;CC;CC;CC;MF;BP	cytoplasm;cytoplasm;actin binding;cytoskeleton;microtubule cytoskeleton;centriolar satellite;molecular_function;biological_process;protein binding;cytoplasm;cytoplasm;actin binding;cytoskeleton;microtubule cytoskeleton;centriolar satellite;molecular_function;biological_process;protein binding;cytoplasm;cytoplasm;actin binding;cytoskeleton;microtubule cytoskeleton;centriolar satellite;molecular_fu…
ENSG00000081041	CXCL2	C-X-C motif chemokine ligand 2 [Source:HGNC Symbol;Acc:HGNC:4603]	300.02	4.26	6.1515	2.19e-34	7.42e-33	GO:0005576;GO:0006935;GO:0006955;GO:0006952;GO:0008009;GO:0007165;GO:0005615;GO:0005515;GO:0005125;GO:0006954;GO:0060326;GO:0005615;GO:0005576;GO:0071222;GO:0007186;GO:0008009;GO:0008009;GO:0006935;GO:0006954;GO:0006954;GO:0030593;GO:0070098;GO:0005615;GO:0019221;GO:0045236;GO:0061844;GO:0002237	CC;BP;BP;BP;MF;BP;CC;MF;MF;BP;BP;CC;CC;BP;BP;MF;MF;BP;BP;BP;BP;BP;CC;BP;MF;BP;BP	extracellular region;chemotaxis;immune response;defense response;chemokine activity;signal transduction;extracellular space;protein binding;cytokine activity;inflammatory response;cell chemotaxis;extracellular space;extracellular region;cellular response to lipopolysaccharide;G protein-coupled receptor signaling pathway;chemokine activity;chemokine activity;chemotaxis;inflammatory response;inflam…	hsa:2920;hsa:2920;hsa:2920;hsa:2920;hsa:2920;hsa:2920;hsa:2920;hsa:2920;hsa:2920;hsa:2920;hsa:2920;hsa:2920;hsa:2920	hsa04060;hsa04061;hsa04062;hsa04064;hsa04621;hsa04657;hsa04668;hsa05120;hsa05134;hsa05146;hsa05167;hsa05323;hsa05417	Cytokine-cytokine receptor interaction ;Viral protein interaction with cytokine and cytokine receptor ;Chemokine signaling pathway ;NF-kappa B signaling pathway ;NOD-like receptor signaling pathway ;IL-17 signaling pathway ;TNF signaling pathway ;Epithelial cell signaling in Helicobacter pylori infection ;Legionellosis ;Amoebiasis ;Kaposi sarcoma-associated herpesvirus infection ;Rheumatoid arthr…
ENSG00000237541	HLA-DQA2	major histocompatibility complex, class II, DQ alpha 2 [Source:HGNC Symbol;Acc:HGNC:4943]	9.11	0	6.1423	3.76e-05	0.00019491	GO:0016020;GO:0006955;GO:0019882;GO:0042613;GO:0016021;GO:0005783;GO:0005789;GO:0005886;GO:0005794;GO:0005768;GO:0005765;GO:0010008;GO:0005515;GO:0005764;GO:0002376;GO:0006955;GO:0002250;GO:0005886;GO:0005887;GO:0050852;GO:0002504;GO:0019886;GO:0032588;GO:0000139;GO:0030666;GO:0060333;GO:0012507;GO:0005765;GO:0030669;GO:0071556;GO:0032395;GO:0030658;GO:0016020;GO:0006955;GO:0019882;GO:0042613;GO:…	CC;BP;BP;CC;CC;CC;CC;CC;CC;CC;CC;CC;MF;CC;BP;BP;BP;CC;CC;BP;BP;BP;CC;CC;CC;BP;CC;CC;CC;CC;MF;CC;CC;BP;BP;CC;CC;CC;CC;CC;CC;CC;CC;CC;MF;CC;BP;BP;BP;CC;CC;BP;BP;BP;CC;CC;CC;BP;CC;CC;CC;CC;MF;CC	membrane;immune response;antigen processing and presentation;MHC class II protein complex;integral component of membrane;endoplasmic reticulum;endoplasmic reticulum membrane;plasma membrane;Golgi apparatus;endosome;lysosomal membrane;endosome membrane;protein binding;lysosome;immune system process;immune response;adaptive immune response;plasma membrane;integral component of plasma membrane;T cel…	hsa:3117;hsa:3117;hsa:3117;hsa:3117;hsa:3117;hsa:3117;hsa:3117;hsa:3117;hsa:3117;hsa:3117;hsa:3117;hsa:3117;hsa:3117;hsa:3117;hsa:3117;hsa:3117;hsa:3117;hsa:3117;hsa:3117;hsa:3117;hsa:3117;hsa:3117;hsa:3117;hsa:3117	hsa04145;hsa04514;hsa04612;hsa04640;hsa04658;hsa04659;hsa04672;hsa04940;hsa05140;hsa05145;hsa05150;hsa05152;hsa05164;hsa05166;hsa05168;hsa05169;hsa05310;hsa05320;hsa05321;hsa05322;hsa05323;hsa05330;hsa05332;hsa05416	Phagosome ;Cell adhesion molecules ;Antigen processing and presentation ;Hematopoietic cell lineage ;Th1 and Th2 cell differentiation ;Th17 cell differentiation ;Intestinal immune network for IgA production ;Type I diabetes mellitus ;Leishmaniasis ;Toxoplasmosis ;Staphylococcus aureus infection ;Tuberculosis ;Influenza A ;Human T-cell leukemia virus 1 infection ;Herpes simplex virus 1 infection ;…
ENSG00000163739	CXCL1	C-X-C motif chemokine ligand 1 [Source:HGNC Symbol;Acc:HGNC:4602]	452.48	6.61	6.1415	9.68e-52	6e-50	GO:0005576;GO:0006935;GO:0006955;GO:0006952;GO:0008009;GO:0005615;GO:0005515;GO:0005125;GO:0006954;GO:0008083;GO:0005615;GO:0005576;GO:0071222;GO:0008083;GO:0007186;GO:0043312;GO:0007399;GO:0008009;GO:0008009;GO:0006935;GO:0006954;GO:0006954;GO:0007165;GO:0030593;GO:0070098;GO:0005615;GO:0005102;GO:0019221;GO:0035580;GO:1904724;GO:0008285;GO:0045236;GO:0061844;GO:0035556;GO:0030036;GO:0008047	CC;BP;BP;BP;MF;CC;MF;MF;BP;MF;CC;CC;BP;MF;BP;BP;BP;MF;MF;BP;BP;BP;BP;BP;BP;CC;MF;BP;CC;CC;BP;MF;BP;BP;BP;MF	extracellular region;chemotaxis;immune response;defense response;chemokine activity;extracellular space;protein binding;cytokine activity;inflammatory response;growth factor activity;extracellular space;extracellular region;cellular response to lipopolysaccharide;growth factor activity;G protein-coupled receptor signaling pathway;neutrophil degranulation;nervous system development;chemokine activ…	hsa:2919;hsa:2919;hsa:2919;hsa:2919;hsa:2919;hsa:2919;hsa:2919;hsa:2919;hsa:2919;hsa:2919;hsa:2919;hsa:2919;hsa:2919	hsa04060;hsa04061;hsa04062;hsa04064;hsa04621;hsa04657;hsa04668;hsa05120;hsa05134;hsa05146;hsa05167;hsa05323;hsa05417	Cytokine-cytokine receptor interaction ;Viral protein interaction with cytokine and cytokine receptor ;Chemokine signaling pathway ;NF-kappa B signaling pathway ;NOD-like receptor signaling pathway ;IL-17 signaling pathway ;TNF signaling pathway ;Epithelial cell signaling in Helicobacter pylori infection ;Legionellosis ;Amoebiasis ;Kaposi sarcoma-associated herpesvirus infection ;Rheumatoid arthr…
ENSG00000255398	HCAR3	hydroxycarboxylic acid receptor 3 [Source:HGNC Symbol;Acc:HGNC:16824]	9.22	0	6.1412	7.44e-05	0.00036922	GO:0007186;GO:0016021;GO:0004930;GO:0016020;GO:0005886;GO:0030054;GO:0007165;GO:0005886;GO:0007186;GO:0004930;GO:0005887	BP;CC;MF;CC;CC;CC;BP;CC;BP;MF;CC	G protein-coupled receptor signaling pathway;integral component of membrane;G protein-coupled receptor activity;membrane;plasma membrane;cell junction;signal transduction;plasma membrane;G protein-coupled receptor signaling pathway;G protein-coupled receptor activity;integral component of plasma membrane	hsa:8843	hsa04024	cAMP signaling pathway
ENSG00000123700	KCNJ2	potassium inwardly rectifying channel subfamily J member 2 [Source:HGNC Symbol;Acc:HGNC:6263]	312.56	4.43	6.1408	4.42e-45	2.19e-43	GO:0016021;GO:0016020;GO:0006813;GO:0005242;GO:0060306;GO:0006811;GO:0005244;GO:0006813;GO:0034765;GO:0005515;GO:0005886;GO:0005886;GO:0042802;GO:1990573;GO:0005242;GO:0005242;GO:0034765;GO:0005887;GO:0061337;GO:0071805;GO:0051289;GO:0090076;GO:0031224;GO:1901381;GO:0008076;GO:0086002;GO:0086091;GO:1990573;GO:0086012;GO:0030007;GO:0055119;GO:0086013;GO:0086013;GO:0086008;GO:0071805;GO:0086011;GO:…	CC;CC;BP;MF;BP;BP;MF;BP;BP;MF;CC;CC;MF;BP;MF;MF;BP;CC;BP;BP;BP;BP;CC;BP;CC;BP;BP;BP;BP;BP;BP;BP;BP;MF;BP;BP;MF;BP;BP;CC;CC;BP;MF;BP;BP;MF;BP;BP;MF;CC;CC;MF;BP;MF;MF;BP;CC;BP;BP;BP;BP;CC;BP;CC;BP;BP;BP;BP;BP;BP;BP;BP;MF;BP;BP;MF;MF;BP;BP;BP;BP;BP;BP;BP;CC;CC;CC;CC;CC;CC;CC;CC;CC	integral component of membrane;membrane;potassium ion transport;inward rectifier potassium channel activity;regulation of membrane repolarization;ion transport;voltage-gated ion channel activity;potassium ion transport;regulation of ion transmembrane transport;protein binding;plasma membrane;plasma membrane;identical protein binding;potassium ion import across plasma membrane;inward rectifier pot…	hsa:3759;hsa:3759;hsa:3759;hsa:3759	hsa04725;hsa04921;hsa04924;hsa04971	Cholinergic synapse ;Oxytocin signaling pathway ;Renin secretion ;Gastric acid secretion
ENSG00000064195	DLX3	distal-less homeobox 3 [Source:HGNC Symbol;Acc:HGNC:2916]	1617.51	23.15	6.1352	8.73e-23	1.78e-21	GO:0003677;GO:0006355;GO:0000981;GO:0005634;GO:0003677;GO:0007275;GO:0005515;GO:0045944;GO:0006357;GO:0000981;GO:0000978;GO:0000981;GO:0000785;GO:0030154;GO:1990837;GO:0030855;GO:0003700;GO:0001228;GO:0003682;GO:0001568;GO:0001890;GO:0042475;GO:0071895;GO:0003677;GO:0006355;GO:0000981;GO:0005634;GO:0006357	MF;BP;MF;CC;MF;BP;MF;BP;BP;MF;MF;MF;CC;BP;MF;BP;MF;MF;MF;BP;BP;BP;BP;MF;BP;MF;CC;BP	DNA binding;regulation of transcription, DNA-templated;DNA-binding transcription factor activity, RNA polymerase II-specific;nucleus;DNA binding;multicellular organism development;protein binding;positive regulation of transcription by RNA polymerase II;regulation of transcription by RNA polymerase II;DNA-binding transcription factor activity, RNA polymerase II-specific;RNA polymerase II proximal…
ENSG00000248202	LINC02234	long intergenic non-protein coding RNA 2234 [Source:HGNC Symbol;Acc:HGNC:53105]	17.68	0.21	6.123	1.16e-05	6.49e-05
ENSG00000113916	BCL6	BCL6 transcription repressor [Source:HGNC Symbol;Acc:HGNC:1001]	9073.5	130.5	6.1146	7.24e-296	2.71e-292	GO:0005515;GO:0005634;GO:0005634;GO:0005794;GO:0046872;GO:0005654;GO:0005730;GO:0003677;GO:0003700;GO:0006974;GO:0005515;GO:0002376;GO:0006954;GO:0006357;GO:0042802;GO:0001227;GO:0000122;GO:0000978;GO:0005654;GO:0001817;GO:0000122;GO:0043565;GO:1990837;GO:0005654;GO:0030308;GO:0043065;GO:0045595;GO:0042127;GO:0042981;GO:0045892;GO:0045892;GO:0019221;GO:0005657;GO:0003682;GO:0045591;GO:0050776;GO:…	MF;CC;CC;CC;MF;CC;CC;MF;MF;BP;MF;BP;BP;BP;MF;MF;BP;MF;CC;BP;BP;MF;MF;CC;BP;BP;BP;BP;BP;BP;BP;BP;CC;MF;BP;BP;BP;BP;MF;MF;MF;MF;MF;MF;MF;BP;BP;BP;BP;BP;BP;BP;BP;BP;BP;BP;BP;BP;BP;BP;BP;BP;BP;BP;BP;BP;BP;BP;BP;BP;BP;BP;BP;BP;BP;BP;BP;BP;BP;MF;CC;CC;CC;MF;CC;CC;MF;MF;BP;MF;BP;BP;BP;MF;MF;BP;MF;CC;BP;BP;MF;MF;CC;BP;BP;BP;BP;BP;BP;BP;BP;CC;MF;BP;BP;BP;BP;BP;BP;BP;BP;MF;CC;CC;CC;MF;CC;CC;MF;MF;BP;MF;BP;…	protein binding;nucleus;nucleus;Golgi apparatus;metal ion binding;nucleoplasm;nucleolus;DNA binding;DNA-binding transcription factor activity;cellular response to DNA damage stimulus;protein binding;immune system process;inflammatory response;regulation of transcription by RNA polymerase II;identical protein binding;DNA-binding transcription repressor activity, RNA polymerase II-specific;negative…	hsa:604;hsa:604;hsa:604	hsa04068;hsa05202;hsa05207	FoxO signaling pathway ;Transcriptional misregulation in cancer ;Chemical carcinogenesis - receptor activation
ENSG00000154783	FGD5	FYVE, RhoGEF and PH domain containing 5 [Source:HGNC Symbol;Acc:HGNC:19117]	64.72	0.95	6.1129	1.69e-14	2.18e-13	GO:0046872;GO:0005085;GO:0005737;GO:0005737;GO:0016020;GO:0005783;GO:0005886;GO:0005886;GO:0005794;GO:0005794;GO:0005768;GO:0005856;GO:0042995;GO:0050790;GO:0005085;GO:0005515;GO:0005769;GO:0030027;GO:0005737;GO:0001726;GO:0032587;GO:0030036;GO:0007010;GO:0046847;GO:0008360;GO:0031267;GO:0043087;GO:0005085;GO:0005886;GO:0050790;GO:0046872;GO:0005085;GO:0005737;GO:0005886;GO:0005856;GO:0050790	MF;MF;CC;CC;CC;CC;CC;CC;CC;CC;CC;CC;CC;BP;MF;MF;CC;CC;CC;CC;CC;BP;BP;BP;BP;MF;BP;MF;CC;BP;MF;MF;CC;CC;CC;BP	metal ion binding;guanyl-nucleotide exchange factor activity;cytoplasm;cytoplasm;membrane;endoplasmic reticulum;plasma membrane;plasma membrane;Golgi apparatus;Golgi apparatus;endosome;cytoskeleton;cell projection;regulation of catalytic activity;guanyl-nucleotide exchange factor activity;protein binding;early endosome;lamellipodium;cytoplasm;ruffle;ruffle membrane;actin cytoskeleton organization…
ENSG00000110092	CCND1	cyclin D1 [Source:HGNC Symbol;Acc:HGNC:1582]	6756.36	98.26	6.1084	5.82e-213	4.98e-210	GO:0001934;GO:0005634;GO:0005634;GO:0005737;GO:0016020;GO:0005654;GO:0051301;GO:0006974;GO:0006974;GO:0031965;GO:0005515;GO:0007049;GO:0000079;GO:0005634;GO:0005737;GO:0000122;GO:0042826;GO:0005654;GO:0005829;GO:0019901;GO:0071157;GO:0019899;GO:0008134;GO:0070064;GO:0010971;GO:0019221;GO:0000082;GO:0003714;GO:0060260;GO:0017053;GO:0016538;GO:0000079;GO:0044772;GO:0000307;GO:0042493;GO:0045737;GO:…	BP;CC;CC;CC;CC;CC;BP;BP;BP;CC;MF;BP;BP;CC;CC;BP;MF;CC;CC;MF;BP;MF;MF;MF;BP;BP;BP;MF;BP;CC;MF;BP;BP;CC;BP;BP;BP;BP;BP;BP;CC;BP;BP;MF;MF;MF;MF;MF;BP;BP;BP;BP;BP;BP;BP;BP;BP;BP;BP;BP;BP;BP;BP;BP;BP;BP;BP;BP;BP;BP;BP;BP;BP;BP;BP;BP;BP;BP;BP;BP;BP;BP;BP;CC;CC	positive regulation of protein phosphorylation;nucleus;nucleus;cytoplasm;membrane;nucleoplasm;cell division;cellular response to DNA damage stimulus;cellular response to DNA damage stimulus;nuclear membrane;protein binding;cell cycle;regulation of cyclin-dependent protein serine/threonine kinase activity;nucleus;cytoplasm;negative regulation of transcription by RNA polymerase II;histone deacetyla…	hsa:595;hsa:595;hsa:595;hsa:595;hsa:595;hsa:595;hsa:595;hsa:595;hsa:595;hsa:595;hsa:595;hsa:595;hsa:595;hsa:595;hsa:595;hsa:595;hsa:595;hsa:595;hsa:595;hsa:595;hsa:595;hsa:595;hsa:595;hsa:595;hsa:595;hsa:595;hsa:595;hsa:595;hsa:595;hsa:595;hsa:595;hsa:595;hsa:595;hsa:595;hsa:595;hsa:595;hsa:595;hsa:595;hsa:595;hsa:595;hsa:595;hsa:595;hsa:595;hsa:595;hsa:595;hsa:595;hsa:595	hsa01522;hsa04068;hsa04110;hsa04115;hsa04151;hsa04152;hsa04218;hsa04310;hsa04340;hsa04371;hsa04390;hsa04510;hsa04530;hsa04630;hsa04917;hsa04919;hsa04921;hsa04933;hsa04934;hsa05160;hsa05162;hsa05163;hsa05165;hsa05166;hsa05167;hsa05169;hsa05200;hsa05203;hsa05205;hsa05206;hsa05207;hsa05210;hsa05212;hsa05213;hsa05214;hsa05215;hsa05216;hsa05218;hsa05219;hsa05220;hsa05221;hsa05222;hsa05223;hsa05224;hsa…	Endocrine resistance ;FoxO signaling pathway ;Cell cycle ;p53 signaling pathway ;PI3K-Akt signaling pathway ;AMPK signaling pathway ;Cellular senescence ;Wnt signaling pathway ;Hedgehog signaling pathway ;Apelin signaling pathway ;Hippo signaling pathway ;Focal adhesion ;Tight junction ;JAK-STAT signaling pathway ;Prolactin signaling pathway ;Thyroid hormone signaling pathway ;Oxytocin signaling …
ENSG00000224776	RPSAP50	ribosomal protein SA pseudogene 50 [Source:HGNC Symbol;Acc:HGNC:35896]	8.87	0	6.0956	4.17e-05	0.00021489
ENSG00000198125	MB	myoglobin [Source:HGNC Symbol;Acc:HGNC:6915]	427.04	6.09	6.0942	1.19e-68	1.18e-66	GO:0020037;GO:0019825;GO:0015671;GO:0046872;GO:0005344;GO:0020037;GO:0019825;GO:0015671;GO:0046872;GO:0005344;GO:0001666;GO:0007507;GO:0009725;GO:0031444;GO:0042542;GO:0043353;GO:0050873;GO:0005829;GO:0070062;GO:0019825;GO:0015671;GO:0015671;GO:0020037;GO:0019825;GO:0015671;GO:0046872;GO:0005344;GO:0005829;GO:0070062;GO:0019825;GO:0015671;GO:0015671;GO:0020037;GO:0019825;GO:0015671;GO:0046872;GO:…	MF;MF;BP;MF;MF;MF;MF;BP;MF;MF;BP;BP;BP;BP;BP;BP;BP;CC;CC;MF;BP;BP;MF;MF;BP;MF;MF;CC;CC;MF;BP;BP;MF;MF;BP;MF;MF;MF;MF;BP;MF;MF;MF;MF;BP;MF;MF;MF;MF;BP;MF;MF;MF;MF;BP;MF;MF;MF;MF;BP;MF;MF;CC;CC;MF;BP;BP;MF;MF;BP;MF;MF;CC;CC;MF;BP;BP	heme binding;oxygen binding;oxygen transport;metal ion binding;oxygen carrier activity;heme binding;oxygen binding;oxygen transport;metal ion binding;oxygen carrier activity;response to hypoxia;heart development;response to hormone;slow-twitch skeletal muscle fiber contraction;response to hydrogen peroxide;enucleate erythrocyte differentiation;brown fat cell differentiation;cytosol;extracellular …
ENSG00000225334	LINC02813	long intergenic non-protein coding RNA 2813 [Source:HGNC Symbol;Acc:HGNC:54345]	8.84	0	6.0923	3.25e-05	0.00017053
ENSG00000178462	TUBAL3	tubulin alpha like 3 [Source:HGNC Symbol;Acc:HGNC:23534]	8.81	0	6.0882	8.17e-05	0.00040245	GO:0005525;GO:0007017;GO:0005874;GO:0003924;GO:0005200;GO:0005737;GO:0000166;GO:0005856;GO:0005737;GO:0005525;GO:0000226;GO:0005874;GO:0000278;GO:0005200;GO:0005525;GO:0007017;GO:0005874;GO:0003924;GO:0005200;GO:0005737;GO:0000166;GO:0005856;GO:0005737;GO:0005525;GO:0000226;GO:0005874;GO:0000278;GO:0005200	MF;BP;CC;MF;MF;CC;MF;CC;CC;MF;BP;CC;BP;MF;MF;BP;CC;MF;MF;CC;MF;CC;CC;MF;BP;CC;BP;MF	GTP binding;microtubule-based process;microtubule;GTPase activity;structural constituent of cytoskeleton;cytoplasm;nucleotide binding;cytoskeleton;cytoplasm;GTP binding;microtubule cytoskeleton organization;microtubule;mitotic cell cycle;structural constituent of cytoskeleton;GTP binding;microtubule-based process;microtubule;GTPase activity;structural constituent of cytoskeleton;cytoplasm;nucleot…	hsa:79861;hsa:79861;hsa:79861;hsa:79861;hsa:79861;hsa:79861;hsa:79861;hsa:79861;hsa:79861;hsa:79861;hsa:79861;hsa:79861	hsa04145;hsa04210;hsa04530;hsa04540;hsa05010;hsa05012;hsa05014;hsa05016;hsa05020;hsa05022;hsa05130;hsa05132	Phagosome ;Apoptosis ;Tight junction ;Gap junction ;Alzheimer disease ;Parkinson disease ;Amyotrophic lateral sclerosis ;Huntington disease ;Prion disease ;Pathways of neurodegeneration - multiple diseases ;Pathogenic Escherichia coli infection ;Salmonella infection
ENSG00000095917	TPSD1	tryptase delta 1 [Source:HGNC Symbol;Acc:HGNC:14118]	63.13	0.88	6.0864	7.18e-14	8.79e-13	GO:0006508;GO:0004252;GO:0008233;GO:0016787;GO:0008236;GO:0006508;GO:0004252;GO:0008233;GO:0016787;GO:0005576;GO:0008236;GO:0005615;GO:0004252;GO:0006508;GO:0008236	BP;MF;MF;MF;MF;BP;MF;MF;MF;CC;MF;CC;MF;BP;MF	proteolysis;serine-type endopeptidase activity;peptidase activity;hydrolase activity;serine-type peptidase activity;proteolysis;serine-type endopeptidase activity;peptidase activity;hydrolase activity;extracellular region;serine-type peptidase activity;extracellular space;serine-type endopeptidase activity;proteolysis;serine-type peptidase activity	hsa:23430	hsa05164	Influenza A
ENSG00000285684	-	novel transcript	8.74	0	6.0786	0.00011575	0.00055838
ENSG00000123610	TNFAIP6	TNF alpha induced protein 6 [Source:HGNC Symbol;Acc:HGNC:11898]	62.48	0.89	6.077	1.15e-12	1.28e-11	GO:0007155;GO:0005540;GO:0005515;GO:0005615;GO:0005576;GO:0043312;GO:0006954;GO:0007165;GO:0007267;GO:1904813;GO:1904724;GO:0005540;GO:0050728;GO:0030335;GO:0030728;GO:0050728;GO:0005615	BP;MF;MF;CC;CC;BP;BP;BP;BP;CC;CC;MF;BP;BP;BP;BP;CC	cell adhesion;hyaluronic acid binding;protein binding;extracellular space;extracellular region;neutrophil degranulation;inflammatory response;signal transduction;cell-cell signaling;ficolin-1-rich granule lumen;tertiary granule lumen;hyaluronic acid binding;negative regulation of inflammatory response;positive regulation of cell migration;ovulation;negative regulation of inflammatory response;ext…
ENSG00000109321	AREG	amphiregulin [Source:HGNC Symbol;Acc:HGNC:651]	174.54	2.73	6.0713	5.21e-32	1.59e-30	GO:0005154;GO:0005615;GO:0008284;GO:0016020;GO:0016021;GO:0005615;GO:0005515;GO:0005125;GO:0008083;GO:0005615;GO:0005576;GO:0008083;GO:0005789;GO:0000165;GO:0009986;GO:0007267;GO:0005615;GO:0061024;GO:0051897;GO:0006888;GO:0008284;GO:0048208;GO:0012507;GO:0033116;GO:0008083;GO:0005154;GO:0007165;GO:0007173;GO:0007173;GO:0042059;GO:0045741;GO:0030669;GO:0007173;GO:0007186;GO:0007173;GO:0008284;GO:…	MF;CC;BP;CC;CC;CC;MF;MF;MF;CC;CC;MF;CC;BP;CC;BP;CC;BP;BP;BP;BP;BP;CC;CC;MF;MF;BP;BP;BP;BP;BP;CC;BP;BP;BP;BP;BP;BP;BP;BP;BP;BP;BP;BP;BP;BP;BP;BP;BP;BP;BP;BP;CC;CC;MF;CC;CC;MF	epidermal growth factor receptor binding;extracellular space;positive regulation of cell proliferation;membrane;integral component of membrane;extracellular space;protein binding;cytokine activity;growth factor activity;extracellular space;extracellular region;growth factor activity;endoplasmic reticulum membrane;MAPK cascade;cell surface;cell-cell signaling;extracellular space;membrane organizat…	hsa:374;hsa:374;hsa:374;hsa:374;hsa:374	hsa04010;hsa04012;hsa04151;hsa04390;hsa05210	MAPK signaling pathway ;ErbB signaling pathway ;PI3K-Akt signaling pathway ;Hippo signaling pathway ;Colorectal cancer
ENSG00000215182	MUC5AC	mucin 5AC, oligomeric mucus/gel-forming [Source:HGNC Symbol;Acc:HGNC:7515]	8.65	0	6.0672	8.03e-05	0.0003964	GO:0005515;GO:0005737;GO:0005576;GO:0005615;GO:0048015;GO:0005615;GO:0005886;GO:0031012;GO:0070062;GO:0002223;GO:0005796;GO:0016266;GO:0005201;GO:0070701	MF;CC;CC;CC;BP;CC;CC;CC;CC;BP;CC;BP;MF;CC	protein binding;cytoplasm;extracellular region;extracellular space;phosphatidylinositol-mediated signaling;extracellular space;plasma membrane;extracellular matrix;extracellular exosome;stimulatory C-type lectin receptor signaling pathway;Golgi lumen;O-glycan processing;extracellular matrix structural constituent;mucus layer	hsa:4586	hsa04657	IL-17 signaling pathway
ENSG00000156453	PCDH1	protocadherin 1 [Source:HGNC Symbol;Acc:HGNC:8655]	63.73	1.04	6.0661	2.52e-13	2.94e-12	GO:0005886;GO:0016020;GO:0005509;GO:0007156;GO:0007155;GO:0016021;GO:0043231;GO:0005654;GO:0005730;GO:0030054;GO:0030054;GO:0005887;GO:0007155;GO:0007399;GO:0005886;GO:0005887;GO:0007267;GO:0005911;GO:0005886;GO:0016020;GO:0005509;GO:0007156;GO:0007155;GO:0016021;GO:0005886;GO:0016020;GO:0005509;GO:0007156;GO:0007155;GO:0016021;GO:0043231;GO:0005654;GO:0005730;GO:0030054;GO:0030054;GO:0005887;GO:…	CC;CC;MF;BP;BP;CC;CC;CC;CC;CC;CC;CC;BP;BP;CC;CC;BP;CC;CC;CC;MF;BP;BP;CC;CC;CC;MF;BP;BP;CC;CC;CC;CC;CC;CC;CC;BP;BP;CC;CC;BP;CC;CC;MF;BP;BP;CC;CC;CC;MF;BP;BP;CC	plasma membrane;membrane;calcium ion binding;homophilic cell adhesion via plasma membrane adhesion molecules;cell adhesion;integral component of membrane;intracellular membrane-bounded organelle;nucleoplasm;nucleolus;cell junction;cell junction;integral component of plasma membrane;cell adhesion;nervous system development;plasma membrane;integral component of plasma membrane;cell-cell signaling;c…
ENSG00000128918	ALDH1A2	aldehyde dehydrogenase 1 family member A2 [Source:HGNC Symbol;Acc:HGNC:15472]	654.39	9.8	6.06	5.43e-76	6.15e-74	GO:0055114;GO:0016491;GO:0016620;GO:0005737;GO:0005737;GO:0042572;GO:0005829;GO:0008285;GO:0004029;GO:0016918;GO:0051289;GO:0042573;GO:0001758;GO:0001758;GO:0001758;GO:0004028;GO:0004028;GO:0016918;GO:0001568;GO:0001822;GO:0001889;GO:0001936;GO:0002138;GO:0002138;GO:0003007;GO:0006776;GO:0007494;GO:0008284;GO:0009855;GO:0009952;GO:0009954;GO:0010628;GO:0014032;GO:0016331;GO:0021915;GO:0021983;GO:…	BP;MF;MF;CC;CC;BP;CC;BP;MF;MF;BP;BP;MF;MF;MF;MF;MF;MF;BP;BP;BP;BP;BP;BP;BP;BP;BP;BP;BP;BP;BP;BP;BP;BP;BP;BP;BP;BP;BP;BP;BP;BP;BP;BP;BP;BP;BP;BP;BP;BP;BP;BP;BP;BP;BP;BP;BP;BP;BP;CC;CC;BP;MF;MF;CC;CC;BP;CC;BP;MF;MF;BP;BP;MF;MF;MF;MF;BP;BP;BP;BP;BP;MF;MF;BP;MF;MF;CC;CC;BP;CC;BP;MF;MF;BP;BP;MF;MF;MF;MF;BP;BP;BP;BP;BP;MF;BP;MF;MF;CC;CC;BP;CC;BP;MF;MF;BP;BP;MF;MF;MF;MF;BP;BP;BP;BP	oxidation-reduction process;oxidoreductase activity;oxidoreductase activity, acting on the aldehyde or oxo group of donors, NAD or NADP as acceptor;cytoplasm;cytoplasm;retinol metabolic process;cytosol;negative regulation of cell proliferation;aldehyde dehydrogenase (NAD) activity;retinal binding;protein homotetramerization;retinoic acid metabolic process;retinal dehydrogenase activity;retinal de…	hsa:8854;hsa:8854	hsa00830;hsa01100	Retinol metabolism ;Metabolic pathways
ENSG00000184384	MAML2	mastermind like transcriptional coactivator 2 [Source:HGNC Symbol;Acc:HGNC:16259]	1967.78	29.36	6.05	4.36e-97	7.68e-95	GO:0003713;GO:0007219;GO:0045944;GO:0016607;GO:0005634;GO:0005634;GO:0007219;GO:0003713;GO:0005654;GO:0003713;GO:0045944;GO:0005654;GO:0006367;GO:0007219;GO:0007221;GO:0045747;GO:0007221	MF;BP;BP;CC;CC;CC;BP;MF;CC;MF;BP;CC;BP;BP;BP;BP;BP	transcription coactivator activity;Notch signaling pathway;positive regulation of transcription by RNA polymerase II;nuclear speck;nucleus;nucleus;Notch signaling pathway;transcription coactivator activity;nucleoplasm;transcription coactivator activity;positive regulation of transcription by RNA polymerase II;nucleoplasm;transcription initiation from RNA polymerase II promoter;Notch signaling pat…	hsa:84441;hsa:84441;hsa:84441	hsa04330;hsa04658;hsa05165	Notch signaling pathway ;Th1 and Th2 cell differentiation ;Human papillomavirus infection
ENSG00000137819	PAQR5	progestin and adipoQ receptor family member 5 [Source:HGNC Symbol;Acc:HGNC:29645]	1184.48	17.79	6.0472	3.42e-133	1.15e-130	GO:0016021;GO:0016020;GO:0005886;GO:0007275;GO:0030154;GO:0005515;GO:0008289;GO:0005496;GO:0038023;GO:0048477;GO:0016021;GO:0016020;GO:0016021;GO:0016020;GO:0005886;GO:0007275;GO:0030154;GO:0005515;GO:0008289;GO:0005496;GO:0038023;GO:0048477;GO:0016021;GO:0016020;GO:0005886;GO:0007275;GO:0030154;GO:0005515;GO:0008289;GO:0005496;GO:0038023;GO:0048477	CC;CC;CC;BP;BP;MF;MF;MF;MF;BP;CC;CC;CC;CC;CC;BP;BP;MF;MF;MF;MF;BP;CC;CC;CC;BP;BP;MF;MF;MF;MF;BP	integral component of membrane;membrane;plasma membrane;multicellular organism development;cell differentiation;protein binding;lipid binding;steroid binding;signaling receptor activity;oogenesis;integral component of membrane;membrane;integral component of membrane;membrane;plasma membrane;multicellular organism development;cell differentiation;protein binding;lipid binding;steroid binding;signa…	hsa:54852	hsa05207	Chemical carcinogenesis - receptor activation
ENSG00000154645	CHODL	chondrolectin [Source:HGNC Symbol;Acc:HGNC:17807]	124.01	1.93	6.0456	6.29e-24	1.36e-22	GO:0005737;GO:0005737;GO:0016020;GO:0016021;GO:0005783;GO:0005789;GO:0005829;GO:0030246;GO:0005813;GO:0005515;GO:0007399;GO:0005737;GO:0048471;GO:0050772;GO:0007517;GO:0005829;GO:0005813;GO:0005829;GO:0005813;GO:0005737;GO:0005737;GO:0016020;GO:0016021;GO:0005783;GO:0005789;GO:0005829;GO:0030246;GO:0005813;GO:0005515;GO:0007399;GO:0005737;GO:0048471;GO:0050772;GO:0007517;GO:0005737;GO:0005737;GO:…	CC;CC;CC;CC;CC;CC;CC;MF;CC;MF;BP;CC;CC;BP;BP;CC;CC;CC;CC;CC;CC;CC;CC;CC;CC;CC;MF;CC;MF;BP;CC;CC;BP;BP;CC;CC;CC;CC;CC;CC;CC;MF;CC;MF;BP;CC;CC;BP;BP;BP;CC;CC;CC;CC;CC;CC;CC;MF;CC;MF;BP;CC;CC;BP;BP;CC;CC	cytoplasm;cytoplasm;membrane;integral component of membrane;endoplasmic reticulum;endoplasmic reticulum membrane;cytosol;carbohydrate binding;centrosome;protein binding;nervous system development;cytoplasm;perinuclear region of cytoplasm;positive regulation of axonogenesis;muscle organ development;cytosol;centrosome;cytosol;centrosome;cytoplasm;cytoplasm;membrane;integral component of membrane;en…
ENSG00000173227	SYT12	synaptotagmin 12 [Source:HGNC Symbol;Acc:HGNC:18381]	154.61	2.41	6.0422	5.75e-31	1.69e-29	GO:0016020;GO:0046928;GO:0060291;GO:0016021;GO:0031410;GO:0030054;GO:0045202;GO:0030672;GO:0005886;GO:0016192;GO:0005509;GO:0005544;GO:0019905;GO:0000149;GO:0001786;GO:0030276;GO:0014059;GO:0017156;GO:0017158;GO:0071277;GO:0070382;GO:0016020;GO:0046928;GO:0060291;GO:0016021;GO:0031410;GO:0030054;GO:0045202;GO:0030672;GO:0005886;GO:0016192;GO:0005509;GO:0005544;GO:0019905;GO:0000149;GO:0001786;GO:…	CC;BP;BP;CC;CC;CC;CC;CC;CC;BP;MF;MF;MF;MF;MF;MF;BP;BP;BP;BP;CC;CC;BP;BP;CC;CC;CC;CC;CC;CC;BP;MF;MF;MF;MF;MF;MF;BP;BP;BP;BP;CC;CC;BP;BP;CC;CC;CC;CC;CC;CC;BP;MF;MF;MF;MF;MF;MF;BP;BP;BP;BP;CC;BP;CC;CC;CC;CC;BP;BP;CC	membrane;regulation of neurotransmitter secretion;long-term synaptic potentiation;integral component of membrane;cytoplasmic vesicle;cell junction;synapse;synaptic vesicle membrane;plasma membrane;vesicle-mediated transport;calcium ion binding;calcium-dependent phospholipid binding;syntaxin binding;SNARE binding;phosphatidylserine binding;clathrin binding;regulation of dopamine secretion;calcium …
ENSG00000251538	LINC02201	long intergenic non-protein coding RNA 2201 [Source:HGNC Symbol;Acc:HGNC:53067]	8.49	0	6.0285	4.92e-05	0.00025076
ENSG00000103888	CEMIP	cell migration inducing hyaluronidase 1 [Source:HGNC Symbol;Acc:HGNC:29213]	401.9	6.06	6.0148	1.17e-48	6.65e-47	GO:0005634;GO:0005737;GO:0005737;GO:0005737;GO:0016020;GO:0005783;GO:0005783;GO:0005886;GO:0005886;GO:0016787;GO:0005576;GO:0007605;GO:0008152;GO:0016798;GO:0004415;GO:0004415;GO:0005540;GO:0005540;GO:0005905;GO:0005576;GO:0005515;GO:0010800;GO:0030335;GO:0090314;GO:0030213;GO:0051281;GO:0030214;GO:0045334;GO:0032050;GO:0046923;GO:1900020;GO:0005634;GO:0005737;GO:0005737;GO:0005737;GO:0016020;GO:…	CC;CC;CC;CC;CC;CC;CC;CC;CC;MF;CC;BP;BP;MF;MF;MF;MF;MF;CC;CC;MF;BP;BP;BP;BP;BP;BP;CC;MF;MF;BP;CC;CC;CC;CC;CC;CC;CC;CC;CC;MF;CC;BP;BP;MF;MF;MF;MF;MF;CC;CC;MF;BP;BP;BP;BP;BP;BP;CC;MF;MF;BP;BP;CC;CC;CC;CC;CC;CC;CC;CC;CC;CC;MF;CC;BP;BP;MF;MF;MF;MF;MF;CC;CC;MF;BP;BP;BP;BP;BP;BP;CC;MF;MF;BP	nucleus;cytoplasm;cytoplasm;cytoplasm;membrane;endoplasmic reticulum;endoplasmic reticulum;plasma membrane;plasma membrane;hydrolase activity;extracellular region;sensory perception of sound;metabolic process;hydrolase activity, acting on glycosyl bonds;hyalurononglucosaminidase activity;hyalurononglucosaminidase activity;hyaluronic acid binding;hyaluronic acid binding;clathrin-coated pit;extrace…
ENSG00000182492	BGN	biglycan [Source:HGNC Symbol;Acc:HGNC:1044]	8.33	0	6.0086	5.07e-05	0.00025785	GO:0005515;GO:0005576;GO:0005515;GO:0005615;GO:0005576;GO:0070062;GO:0008150;GO:0062023;GO:0062023;GO:0031012;GO:0043202;GO:0030198;GO:0005796;GO:0030206;GO:0030207;GO:0030208;GO:0009986;GO:0005576;GO:0005201;GO:0030021;GO:0030021;GO:0005539;GO:0050840;GO:0001974;GO:0019800;GO:0060348;GO:0061975;GO:0030133;GO:0031012;GO:0042383;GO:0005515;GO:0005576	MF;CC;MF;CC;CC;CC;BP;CC;CC;CC;CC;BP;CC;BP;BP;BP;CC;CC;MF;MF;MF;MF;MF;BP;BP;BP;BP;CC;CC;CC;MF;CC	protein binding;extracellular region;protein binding;extracellular space;extracellular region;extracellular exosome;biological_process;collagen-containing extracellular matrix;collagen-containing extracellular matrix;extracellular matrix;lysosomal lumen;extracellular matrix organization;Golgi lumen;chondroitin sulfate biosynthetic process;chondroitin sulfate catabolic process;dermatan sulfate bio…
ENSG00000105376	ICAM5	intercellular adhesion molecule 5 [Source:HGNC Symbol;Acc:HGNC:5348]	329.6	5.13	6.0048	6.85e-48	3.76e-46	GO:0016020;GO:0098609;GO:0016021;GO:0007155;GO:0005515;GO:0050776;GO:0005886;GO:0005887;GO:0007155;GO:0005178;GO:0005887;GO:0030198;GO:0006909;GO:0005886;GO:0016020;GO:0098609;GO:0007155	CC;BP;CC;BP;MF;BP;CC;CC;BP;MF;CC;BP;BP;CC;CC;BP;BP	membrane;cell-cell adhesion;integral component of membrane;cell adhesion;protein binding;regulation of immune response;plasma membrane;integral component of plasma membrane;cell adhesion;integrin binding;integral component of plasma membrane;extracellular matrix organization;phagocytosis;plasma membrane;membrane;cell-cell adhesion;cell adhesion
ENSG00000175264	CHST1	carbohydrate sulfotransferase 1 [Source:HGNC Symbol;Acc:HGNC:1969]	16.11	0.21	5.9899	1.06e-05	5.92e-05	GO:0005975;GO:0008146;GO:0000139;GO:0016020;GO:0016021;GO:0016021;GO:0016740;GO:0005794;GO:0005515;GO:0006954;GO:0006790;GO:0006012;GO:0005802;GO:0016021;GO:0008146;GO:0000139;GO:0018146;GO:0008146;GO:0001517;GO:0045130;GO:0045130;GO:0045130;GO:0005976;GO:0006044;GO:0006790;GO:0042339;GO:0042339	BP;MF;CC;CC;CC;CC;MF;CC;MF;BP;BP;BP;CC;CC;MF;CC;BP;MF;MF;MF;MF;MF;BP;BP;BP;BP;BP	carbohydrate metabolic process;sulfotransferase activity;Golgi membrane;membrane;integral component of membrane;integral component of membrane;transferase activity;Golgi apparatus;protein binding;inflammatory response;sulfur compound metabolic process;galactose metabolic process;trans-Golgi network;integral component of membrane;sulfotransferase activity;Golgi membrane;keratan sulfate biosyntheti…	hsa:8534	hsa00533	Glycosaminoglycan biosynthesis - keratan sulfate
ENSG00000226806	LCT-AS1	LCT antisense RNA 1 [Source:HGNC Symbol;Acc:HGNC:40337]	8.15	0	5.9842	8.73e-05	0.00042856
ENSG00000259590	LINC02244	long intergenic non-protein coding RNA 2244 [Source:HGNC Symbol;Acc:HGNC:53929]	58.75	0.9	5.981	1.12e-13	1.35e-12
ENSG00000144331	ZNF385B	zinc finger protein 385B [Source:HGNC Symbol;Acc:HGNC:26332]	8.18	0	5.9704	0.00013303	0.00063579	GO:0008270;GO:0003676;GO:0008270;GO:0003676;GO:0005634;GO:0005634;GO:0046872;GO:0006915;GO:0005634;GO:0002039;GO:0072332;GO:0008270;GO:0003676;GO:0005634;GO:0005634;GO:0046872;GO:0006915;GO:0005634;GO:0002039;GO:0072332;GO:0008270;GO:0003676;GO:0005634;GO:0005634;GO:0046872;GO:0006915;GO:0005634;GO:0002039;GO:0072332;GO:0008270;GO:0003676;GO:0008270;GO:0003676;GO:0008270;GO:0003676	MF;MF;MF;MF;CC;CC;MF;BP;CC;MF;BP;MF;MF;CC;CC;MF;BP;CC;MF;BP;MF;MF;CC;CC;MF;BP;CC;MF;BP;MF;MF;MF;MF;MF;MF	zinc ion binding;nucleic acid binding;zinc ion binding;nucleic acid binding;nucleus;nucleus;metal ion binding;apoptotic process;nucleus;p53 binding;intrinsic apoptotic signaling pathway by p53 class mediator;zinc ion binding;nucleic acid binding;nucleus;nucleus;metal ion binding;apoptotic process;nucleus;p53 binding;intrinsic apoptotic signaling pathway by p53 class mediator;zinc ion binding;nucl…
ENSG00000182132	KCNIP1	potassium voltage-gated channel interacting protein 1 [Source:HGNC Symbol;Acc:HGNC:15521]	15.5	0.23	5.9477	1.34e-05	7.43e-05	GO:0005509;GO:0005737;GO:0005737;GO:0016020;GO:0046872;GO:0005886;GO:0006811;GO:0005509;GO:0042995;GO:0005244;GO:0005267;GO:0006813;GO:0034765;GO:0071805;GO:0030425;GO:0005515;GO:0005886;GO:0031234;GO:0015459;GO:0061337;GO:0008076;GO:1901379;GO:0005509;GO:0005737;GO:0005737;GO:0016020;GO:0046872;GO:0005886;GO:0006811;GO:0005509;GO:0042995;GO:0005244;GO:0005267;GO:0006813;GO:0034765;GO:0071805;GO:…	MF;CC;CC;CC;MF;CC;BP;MF;CC;MF;MF;BP;BP;BP;CC;MF;CC;CC;MF;BP;CC;BP;MF;CC;CC;CC;MF;CC;BP;MF;CC;MF;MF;BP;BP;BP;CC;MF;CC;CC;MF;BP;CC;BP;MF;CC;CC;CC;MF;CC;BP;MF;CC;MF;MF;BP;BP;BP;CC;MF;CC;CC;MF;BP;CC;BP;MF;CC;CC;CC;MF;CC;BP;MF;CC;MF;MF;BP;BP;BP;CC;MF;CC;CC;MF;BP;CC;BP;MF;CC;CC;CC;MF;CC;BP;MF;CC;MF;MF;BP;BP;BP;CC;MF;CC;CC;MF;BP;CC;BP;MF;MF;MF;MF;MF;MF	calcium ion binding;cytoplasm;cytoplasm;membrane;metal ion binding;plasma membrane;ion transport;calcium ion binding;cell projection;voltage-gated ion channel activity;potassium channel activity;potassium ion transport;regulation of ion transmembrane transport;potassium ion transmembrane transport;dendrite;protein binding;plasma membrane;extrinsic component of cytoplasmic side of plasma membrane;…
ENSG00000182667	NTM	neurotrimin [Source:HGNC Symbol;Acc:HGNC:17941]	28.88	0.5	5.9435	2.33e-07	1.6e-06	GO:0016020;GO:0005886;GO:0007155;GO:0005515;GO:0031225;GO:0005576;GO:0005886;GO:0007155;GO:0008038;GO:0016020;GO:0005886;GO:0007155;GO:0005515;GO:0031225;GO:0005576;GO:0005886;GO:0007155;GO:0008038;GO:0016020;GO:0005886;GO:0007155;GO:0005515;GO:0031225;GO:0005576;GO:0005886;GO:0007155;GO:0008038;GO:0016020;GO:0005886;GO:0007155;GO:0005515;GO:0031225;GO:0005576;GO:0005886;GO:0007155;GO:0008038	CC;CC;BP;MF;CC;CC;CC;BP;BP;CC;CC;BP;MF;CC;CC;CC;BP;BP;CC;CC;BP;MF;CC;CC;CC;BP;BP;CC;CC;BP;MF;CC;CC;CC;BP;BP	membrane;plasma membrane;cell adhesion;protein binding;anchored component of membrane;extracellular region;plasma membrane;cell adhesion;neuron recognition;membrane;plasma membrane;cell adhesion;protein binding;anchored component of membrane;extracellular region;plasma membrane;cell adhesion;neuron recognition;membrane;plasma membrane;cell adhesion;protein binding;anchored component of membrane;e…
ENSG00000163032	VSNL1	visinin like 1 [Source:HGNC Symbol;Acc:HGNC:12722]	159.25	2.79	5.939	2.19e-32	6.8e-31	GO:0005509;GO:0046872;GO:0005515;GO:0005509;GO:0046872;GO:0005509;GO:0046872;GO:0005515;GO:0035774;GO:0045921;GO:0046676;GO:0005829;GO:0016020;GO:0005509;GO:0046872;GO:0005509;GO:0046872;GO:0005515	MF;MF;MF;MF;MF;MF;MF;MF;BP;BP;BP;CC;CC;MF;MF;MF;MF;MF	calcium ion binding;metal ion binding;protein binding;calcium ion binding;metal ion binding;calcium ion binding;metal ion binding;protein binding;positive regulation of insulin secretion involved in cellular response to glucose stimulus;positive regulation of exocytosis;negative regulation of insulin secretion;cytosol;membrane;calcium ion binding;metal ion binding;calcium ion binding;metal ion bi…
ENSG00000285106	-	novel transcript	42.74	0.71	5.927	8.44e-10	7.41e-09
ENSG00000180113	TDRD6	tudor domain containing 6 [Source:HGNC Symbol;Acc:HGNC:21339]	71.01	1.17	5.9265	2.77e-16	3.99e-15	GO:0005737;GO:0005737;GO:0007275;GO:0030154;GO:0007283;GO:0007283;GO:0033391;GO:0005737;GO:0005737;GO:0007275;GO:0030154;GO:0007283;GO:0007283;GO:0033391	CC;CC;BP;BP;BP;BP;CC;CC;CC;BP;BP;BP;BP;CC	cytoplasm;cytoplasm;multicellular organism development;cell differentiation;spermatogenesis;spermatogenesis;chromatoid body;cytoplasm;cytoplasm;multicellular organism development;cell differentiation;spermatogenesis;spermatogenesis;chromatoid body
ENSG00000287680	-	novel transcript, antisense to MBP	41.98	0.64	5.9192	2.14e-10	1.98e-09
ENSG00000185022	MAFF	MAF bZIP transcription factor F [Source:HGNC Symbol;Acc:HGNC:6780]	2328.58	38.73	5.9149	1.16e-225	1.28e-222	GO:0003677;GO:0006355;GO:0003700;GO:0005634;GO:0005654;GO:0005739;GO:0005515;GO:0005634;GO:0006357;GO:0000981;GO:0000978;GO:0000981;GO:0000785;GO:1990837;GO:0005654;GO:0001228;GO:0043565;GO:0045944;GO:0007596;GO:0045604;GO:0007567;GO:0001701;GO:0035914;GO:0045604;GO:0003677;GO:0006355;GO:0003700;GO:0005634;GO:0003677;GO:0006355;GO:0003700;GO:0005634;GO:0005654;GO:0005739;GO:0003677;GO:0006355;GO:…	MF;BP;MF;CC;CC;CC;MF;CC;BP;MF;MF;MF;CC;MF;CC;MF;MF;BP;BP;BP;BP;BP;BP;BP;MF;BP;MF;CC;MF;BP;MF;CC;CC;CC;MF;BP;MF;CC;CC;CC;MF;CC;BP;MF;MF;MF;CC;MF;CC;MF;MF;BP;BP;BP;BP;MF;BP;MF;CC;CC;CC;MF;CC;BP;MF;MF;MF;CC;MF;CC;MF;MF;BP;BP;BP;BP;MF;BP;MF;CC;CC;CC;MF;CC;BP;MF;MF;MF;CC;MF;CC;MF;MF;BP;BP;BP;BP;MF;BP;MF;CC;CC;CC;MF;CC;BP;MF;MF;MF;CC;MF;CC;MF;MF;BP;BP;BP;BP	DNA binding;regulation of transcription, DNA-templated;DNA-binding transcription factor activity;nucleus;nucleoplasm;mitochondrion;protein binding;nucleus;regulation of transcription by RNA polymerase II;DNA-binding transcription factor activity, RNA polymerase II-specific;RNA polymerase II proximal promoter sequence-specific DNA binding;DNA-binding transcription factor activity, RNA polymerase I…
ENSG00000163216	SPRR2D	small proline rich protein 2D [Source:HGNC Symbol;Acc:HGNC:11264]	7.75	0	5.909	0.00011627	0.00056072	GO:0001533;GO:0005737;GO:0005737;GO:0031424;GO:0005829;GO:0008544;GO:0070268;GO:0001533;GO:0001533;GO:0005737;GO:0005737;GO:0031424;GO:0005829;GO:0008544;GO:0070268;GO:0001533;GO:0001533;GO:0005737;GO:0005737;GO:0031424;GO:0005829;GO:0008544;GO:0070268;GO:0001533;GO:0001533;GO:0005737;GO:0005737;GO:0031424;GO:0005829;GO:0008544;GO:0070268;GO:0001533	CC;CC;CC;BP;CC;BP;BP;CC;CC;CC;CC;BP;CC;BP;BP;CC;CC;CC;CC;BP;CC;BP;BP;CC;CC;CC;CC;BP;CC;BP;BP;CC	cornified envelope;cytoplasm;cytoplasm;keratinization;cytosol;epidermis development;cornification;cornified envelope;cornified envelope;cytoplasm;cytoplasm;keratinization;cytosol;epidermis development;cornification;cornified envelope;cornified envelope;cytoplasm;cytoplasm;keratinization;cytosol;epidermis development;cornification;cornified envelope;cornified envelope;cytoplasm;cytoplasm;keratiniz…
ENSG00000157570	TSPAN18	tetraspanin 18 [Source:HGNC Symbol;Acc:HGNC:20660]	305.44	5.04	5.8995	1.45e-54	9.68e-53	GO:0016021;GO:0016020;GO:0016021;GO:0016020;GO:0016021;GO:0016020;GO:0016021;GO:0016020;GO:0005887;GO:0016021;GO:0016020;GO:0016021;GO:0016020;GO:0016021;GO:0016020;GO:0016021;GO:0016020;GO:0005887	CC;CC;CC;CC;CC;CC;CC;CC;CC;CC;CC;CC;CC;CC;CC;CC;CC;CC	integral component of membrane;membrane;integral component of membrane;membrane;integral component of membrane;membrane;integral component of membrane;membrane;integral component of plasma membrane;integral component of membrane;membrane;integral component of membrane;membrane;integral component of membrane;membrane;integral component of membrane;membrane;integral component of plasma membrane
ENSG00000263293	EFCAB13-DT	EFCAB13 divergent transcript [Source:HGNC Symbol;Acc:HGNC:55338]	7.68	0	5.8986	0.00020019	0.00092804
ENSG00000099250	NRP1	neuropilin 1 [Source:HGNC Symbol;Acc:HGNC:8004]	9033.17	152.15	5.8889	1.62e-79	2.02e-77	GO:0016020;GO:0001525;GO:0005021;GO:0048010;GO:0019838;GO:0017154;GO:0007411;GO:0038084;GO:0009887;GO:0035767;GO:0071526;GO:0016021;GO:0046872;GO:0007275;GO:0030154;GO:0007399;GO:0008201;GO:0016020;GO:0001525;GO:0005021;GO:0048010;GO:0019838;GO:0017154;GO:0007411;GO:0038084;GO:0009887;GO:0035767;GO:0071526;GO:0010595;GO:0010595;GO:0035924;GO:0048008;GO:0070374;GO:0001569;GO:0005737;GO:0016021;GO:…	CC;BP;MF;BP;MF;MF;BP;BP;BP;BP;BP;CC;MF;BP;BP;BP;MF;CC;BP;MF;BP;MF;MF;BP;BP;BP;BP;BP;BP;BP;BP;BP;BP;BP;CC;CC;MF;CC;CC;CC;CC;CC;BP;BP;BP;MF;MF;CC;BP;MF;CC;CC;BP;BP;BP;BP;BP;CC;CC;BP;BP;CC;BP;BP;BP;MF;MF;MF;MF;MF;MF;MF;MF;MF;BP;BP;BP;BP;BP;BP;BP;BP;BP;BP;BP;BP;BP;BP;BP;BP;BP;BP;BP;BP;BP;BP;BP;BP;BP;BP;BP;BP;BP;BP;BP;BP;BP;BP;BP;BP;BP;BP;BP;BP;BP;BP;BP;BP;BP;BP;BP;BP;BP;BP;CC;CC;CC;CC;CC;CC;BP;MF;BP;…	membrane;angiogenesis;vascular endothelial growth factor-activated receptor activity;vascular endothelial growth factor receptor signaling pathway;growth factor binding;semaphorin receptor activity;axon guidance;vascular endothelial growth factor signaling pathway;animal organ morphogenesis;endothelial cell chemotaxis;semaphorin-plexin signaling pathway;integral component of membrane;metal ion bi…	hsa:8829;hsa:8829;hsa:8829	hsa04360;hsa05166;hsa05171	Axon guidance ;Human T-cell leukemia virus 1 infection ;Coronavirus disease - COVID-19
ENSG00000147614	ATP6V0D2	ATPase H+ transporting V0 subunit d2 [Source:HGNC Symbol;Acc:HGNC:18266]	95.55	1.47	5.8878	2.25e-20	4.08e-19	GO:0015078;GO:1902600;GO:0033179;GO:0015078;GO:1902600;GO:0033179;GO:0015078;GO:1902600;GO:0033179;GO:0016020;GO:0006811;GO:0016324;GO:0005515;GO:0005768;GO:0016324;GO:0005765;GO:0070062;GO:0034220;GO:0010008;GO:0034198;GO:0005769;GO:0030670;GO:0005765;GO:0008286;GO:0016241;GO:0033572;GO:0090383;GO:0016471;GO:0016471;GO:0046961;GO:0007034;GO:0007035;GO:0033181	MF;BP;CC;MF;BP;CC;MF;BP;CC;CC;BP;CC;MF;CC;CC;CC;CC;BP;CC;BP;CC;CC;CC;BP;BP;BP;BP;CC;CC;MF;BP;BP;CC	proton transmembrane transporter activity;proton transmembrane transport;proton-transporting V-type ATPase, V0 domain;proton transmembrane transporter activity;proton transmembrane transport;proton-transporting V-type ATPase, V0 domain;proton transmembrane transporter activity;proton transmembrane transport;proton-transporting V-type ATPase, V0 domain;membrane;ion transport;apical plasma membrane…	hsa:245972;hsa:245972;hsa:245972;hsa:245972;hsa:245972;hsa:245972;hsa:245972;hsa:245972;hsa:245972;hsa:245972;hsa:245972;hsa:245972	hsa00190;hsa01100;hsa04142;hsa04145;hsa04721;hsa04966;hsa05110;hsa05120;hsa05152;hsa05165;hsa05203;hsa05323	Oxidative phosphorylation ;Metabolic pathways ;Lysosome ;Phagosome ;Synaptic vesicle cycle ;Collecting duct acid secretion ;Vibrio cholerae infection ;Epithelial cell signaling in Helicobacter pylori infection ;Tuberculosis ;Human papillomavirus infection ;Viral carcinogenesis ;Rheumatoid arthritis
ENSG00000145623	OSMR	oncostatin M receptor [Source:HGNC Symbol;Acc:HGNC:8507]	339.43	5.55	5.8846	1.1e-46	5.83e-45	GO:0005515;GO:0008284;GO:0002675;GO:0016020;GO:0016021;GO:0005515;GO:0004896;GO:0009897;GO:0005886;GO:0004896;GO:0019221;GO:0043235;GO:0019221;GO:0008284;GO:0019838;GO:0019955;GO:0034097;GO:0038165;GO:0004924;GO:0004923;GO:0005127;GO:0048861;GO:0016324;GO:0004924;GO:0005900;GO:0005515;GO:0016020;GO:0004896;GO:0008284;GO:0002675;GO:0016021;GO:0005515;GO:0009897;GO:0005886;GO:0004896;GO:0019221;GO:…	MF;BP;BP;CC;CC;MF;MF;CC;CC;MF;BP;CC;BP;BP;MF;MF;BP;BP;MF;MF;MF;BP;CC;MF;CC;MF;CC;MF;BP;BP;CC;MF;CC;CC;MF;BP;CC;BP;BP;MF;MF;BP;BP;MF;MF;MF;BP;CC;MF;CC;MF;CC;CC	protein binding;positive regulation of cell proliferation;positive regulation of acute inflammatory response;membrane;integral component of membrane;protein binding;cytokine receptor activity;external side of plasma membrane;plasma membrane;cytokine receptor activity;cytokine-mediated signaling pathway;receptor complex;cytokine-mediated signaling pathway;positive regulation of cell proliferation;…	hsa:9180;hsa:9180;hsa:9180	hsa04060;hsa04151;hsa04630	Cytokine-cytokine receptor interaction ;PI3K-Akt signaling pathway ;JAK-STAT signaling pathway
ENSG00000116031	CD207	CD207 molecule [Source:HGNC Symbol;Acc:HGNC:17935]	7.6	0	5.8834	0.00058318	0.0024942	GO:0016020;GO:0016021;GO:0030246;GO:0030246;GO:0005515;GO:0051607;GO:0006898;GO:0005886;GO:0002479;GO:0030139;GO:0030669;GO:0031901;GO:0005537	CC;CC;MF;MF;MF;BP;BP;CC;BP;CC;CC;CC;MF	membrane;integral component of membrane;carbohydrate binding;carbohydrate binding;protein binding;defense response to virus;receptor-mediated endocytosis;plasma membrane;antigen processing and presentation of exogenous peptide antigen via MHC class I, TAP-dependent;endocytic vesicle;clathrin-coated endocytic vesicle membrane;early endosome membrane;mannose binding
ENSG00000229921	KIF25-AS1	KIF25 antisense RNA 1 [Source:HGNC Symbol;Acc:HGNC:20953]	41.52	0.71	5.8805	8.31e-10	7.3e-09
ENSG00000185477	GPRIN3	GPRIN family member 3 [Source:HGNC Symbol;Acc:HGNC:27733]	737.37	12.6	5.8707	5.07e-100	9.61e-98	GO:0005886;GO:0031175;GO:0005886;GO:0031175	CC;BP;CC;BP	plasma membrane;neuron projection development;plasma membrane;neuron projection development
ENSG00000287421	-	novel transcript	7.6	0	5.8663	0.00012092	0.00058147
ENSG00000162496	DHRS3	dehydrogenase/reductase 3 [Source:HGNC Symbol;Acc:HGNC:17693]	3793.12	65.57	5.8582	5.76e-134	1.98e-131	GO:0055114;GO:0042572;GO:0004745;GO:0016020;GO:0016021;GO:0016491;GO:0052650;GO:0042572;GO:0022900;GO:0005789;GO:0016616;GO:0004745;GO:0007601;GO:0001523;GO:0009055;GO:0000166;GO:0005811;GO:0001523;GO:0001523;GO:0003151;GO:0030278;GO:0048385;GO:0048387;GO:0060021;GO:0060349;GO:0060411;GO:0042622;GO:0055114;GO:0042572;GO:0004745;GO:0016491	BP;BP;MF;CC;CC;MF;MF;BP;BP;CC;MF;MF;BP;BP;MF;MF;CC;BP;BP;BP;BP;BP;BP;BP;BP;BP;CC;BP;BP;MF;MF	oxidation-reduction process;retinol metabolic process;retinol dehydrogenase activity;membrane;integral component of membrane;oxidoreductase activity;NADP-retinol dehydrogenase activity;retinol metabolic process;electron transport chain;endoplasmic reticulum membrane;oxidoreductase activity, acting on the CH-OH group of donors, NAD or NADP as acceptor;retinol dehydrogenase activity;visual percepti…	hsa:9249;hsa:9249;hsa:9249	hsa00830;hsa01100;hsa01240	Retinol metabolism ;Metabolic pathways ;Biosynthesis of cofactors
ENSG00000260265	LINC02562	long intergenic non-protein coding RNA 2562 [Source:HGNC Symbol;Acc:HGNC:53602]	7.52	0	5.8544	0.00011857	0.00057126
ENSG00000115718	PROC	protein C, inactivator of coagulation factors Va and VIIIa [Source:HGNC Symbol;Acc:HGNC:9451]	310.65	5.41	5.8521	3.54e-44	1.71e-42	GO:0005576;GO:0006508;GO:0005509;GO:0007596;GO:0004252;GO:0043066;GO:0005783;GO:0005783;GO:0005794;GO:0005794;GO:0008233;GO:0006508;GO:0016787;GO:0005576;GO:0005515;GO:0008236;GO:0007599;GO:0004252;GO:0004252;GO:0005615;GO:0005576;GO:0004252;GO:0043687;GO:0050728;GO:0044267;GO:0005788;GO:0006888;GO:0005796;GO:1903142;GO:0007596;GO:0030195;GO:0030195;GO:0050819;GO:0005576;GO:0005509;GO:0005576;GO:…	CC;BP;MF;BP;MF;BP;CC;CC;CC;CC;MF;BP;MF;CC;MF;MF;BP;MF;MF;CC;CC;MF;BP;BP;BP;CC;BP;CC;BP;BP;BP;BP;BP;CC;MF;CC;MF;CC;MF;CC;BP;MF;BP;MF;MF;MF;MF;BP;BP;MF;MF;MF;MF	extracellular region;proteolysis;calcium ion binding;blood coagulation;serine-type endopeptidase activity;negative regulation of apoptotic process;endoplasmic reticulum;endoplasmic reticulum;Golgi apparatus;Golgi apparatus;peptidase activity;proteolysis;hydrolase activity;extracellular region;protein binding;serine-type peptidase activity;hemostasis;serine-type endopeptidase activity;serine-type …	hsa:5624	hsa04610	Complement and coagulation cascades
ENSG00000106089	STX1A	syntaxin 1A [Source:HGNC Symbol;Acc:HGNC:11433]	1555.37	26.94	5.8486	5.03e-113	1.19e-110	GO:0016021;GO:0016020;GO:0016192;GO:0000149;GO:0017157;GO:0006886;GO:0005886;GO:0005886;GO:0006887;GO:0005576;GO:0031410;GO:0030054;GO:0005515;GO:0045202;GO:0043005;GO:0016925;GO:0030672;GO:0005886;GO:0005886;GO:0042802;GO:0006886;GO:0005484;GO:0006836;GO:0006887;GO:0016021;GO:0006906;GO:0005829;GO:0012505;GO:0005484;GO:0031201;GO:0031629;GO:0031201;GO:0050796;GO:0019221;GO:0006836;GO:0000149;GO:…	CC;CC;BP;MF;BP;BP;CC;CC;BP;CC;CC;CC;MF;CC;CC;BP;CC;CC;CC;MF;BP;MF;BP;BP;CC;BP;CC;CC;MF;CC;BP;CC;BP;BP;BP;MF;CC;BP;BP;MF;MF;CC;BP;BP;BP;CC;CC;CC;BP;BP;BP;BP;CC;CC;BP;BP;MF;MF;BP;CC;CC;BP;CC;CC;CC;MF;CC;CC;BP;CC;CC;CC;MF;BP;BP;BP;CC;BP;CC;CC;MF;CC;BP;CC;BP;BP;BP;MF;CC;BP;BP;MF;MF;CC;BP;BP;BP;CC;CC;CC;BP;BP;BP;BP;MF;MF;MF;MF;MF;MF;MF;MF;MF;MF;BP;BP;BP;BP;BP;BP;BP;BP;BP;BP;BP;BP;BP;BP;BP;BP;BP;BP;BP;…	integral component of membrane;membrane;vesicle-mediated transport;SNARE binding;regulation of exocytosis;intracellular protein transport;plasma membrane;plasma membrane;exocytosis;extracellular region;cytoplasmic vesicle;cell junction;protein binding;synapse;neuron projection;protein sumoylation;synaptic vesicle membrane;plasma membrane;plasma membrane;identical protein binding;intracellular pro…	hsa:6804;hsa:6804;hsa:6804;hsa:6804;hsa:6804;hsa:6804	hsa04130;hsa04721;hsa04911;hsa05016;hsa05022;hsa05031	SNARE interactions in vesicular transport ;Synaptic vesicle cycle ;Insulin secretion ;Huntington disease ;Pathways of neurodegeneration - multiple diseases ;Amphetamine addiction
ENSG00000286333	-	novel transcript, antisense to RGS6	7.34	0	5.829	0.00018293	0.00085425
ENSG00000250777	-	novel transcript	7.3	0	5.8233	0.00016003	0.00075604
ENSG00000165685	TMEM52B	transmembrane protein 52B [Source:HGNC Symbol;Acc:HGNC:26438]	79.32	1.42	5.8227	2.75e-18	4.48e-17	GO:0016020;GO:0016021;GO:0005515;GO:0070062;GO:0003674;GO:0008150;GO:0016020;GO:0016021;GO:0005515;GO:0070062;GO:0003674;GO:0008150;GO:0016020;GO:0016021	CC;CC;MF;CC;MF;BP;CC;CC;MF;CC;MF;BP;CC;CC	membrane;integral component of membrane;protein binding;extracellular exosome;molecular_function;biological_process;membrane;integral component of membrane;protein binding;extracellular exosome;molecular_function;biological_process;membrane;integral component of membrane
ENSG00000181036	FCRL6	Fc receptor like 6 [Source:HGNC Symbol;Acc:HGNC:31910]	236.76	4.11	5.8197	1.74e-45	8.79e-44	GO:0016020;GO:0016021;GO:0005886;GO:0005886;GO:0005515;GO:0007166;GO:0005887;GO:0004888;GO:0019902;GO:0019903;GO:0009897;GO:0042289;GO:0016020;GO:0016021;GO:0005886;GO:0005886;GO:0005515;GO:0007166;GO:0005887;GO:0004888;GO:0019902;GO:0019903;GO:0009897;GO:0042289;GO:0016020;GO:0016021;GO:0005886;GO:0005886;GO:0005515;GO:0007166;GO:0005887;GO:0004888;GO:0019902;GO:0019903;GO:0009897;GO:0042289;GO:…	CC;CC;CC;CC;MF;BP;CC;MF;MF;MF;CC;MF;CC;CC;CC;CC;MF;BP;CC;MF;MF;MF;CC;MF;CC;CC;CC;CC;MF;BP;CC;MF;MF;MF;CC;MF;CC;CC;CC;CC;MF;BP;CC;MF;MF;MF;CC;MF	membrane;integral component of membrane;plasma membrane;plasma membrane;protein binding;cell surface receptor signaling pathway;integral component of plasma membrane;transmembrane signaling receptor activity;phosphatase binding;protein phosphatase binding;external side of plasma membrane;MHC class II protein binding;membrane;integral component of membrane;plasma membrane;plasma membrane;protein b…
ENSG00000103710	RASL12	RAS like family 12 [Source:HGNC Symbol;Acc:HGNC:30289]	7.28	0	5.8195	0.00016114	0.00076066	GO:0007165;GO:0016020;GO:0005525;GO:0003924;GO:0000166;GO:0016787;GO:0005515;GO:0005886;GO:0005525;GO:0003924;GO:0019003;GO:0007165;GO:0016020;GO:0005525;GO:0003924;GO:0000166;GO:0016787;GO:0005515;GO:0005886;GO:0005525;GO:0003924;GO:0019003;GO:0007165;GO:0016020;GO:0005525;GO:0003924;GO:0000166;GO:0016787;GO:0005515;GO:0005886;GO:0005525;GO:0003924;GO:0019003	BP;CC;MF;MF;MF;MF;MF;CC;MF;MF;MF;BP;CC;MF;MF;MF;MF;MF;CC;MF;MF;MF;BP;CC;MF;MF;MF;MF;MF;CC;MF;MF;MF	signal transduction;membrane;GTP binding;GTPase activity;nucleotide binding;hydrolase activity;protein binding;plasma membrane;GTP binding;GTPase activity;GDP binding;signal transduction;membrane;GTP binding;GTPase activity;nucleotide binding;hydrolase activity;protein binding;plasma membrane;GTP binding;GTPase activity;GDP binding;signal transduction;membrane;GTP binding;GTPase activity;nucleoti…
ENSG00000162772	ATF3	activating transcription factor 3 [Source:HGNC Symbol;Acc:HGNC:785]	4471.2	79.33	5.8123	7.92e-235	1.03e-231	GO:0003677;GO:0006355;GO:0005634;GO:0003700;GO:0006357;GO:0005654;GO:0005730;GO:0003677;GO:0006355;GO:0005634;GO:0003700;GO:0006357;GO:0005654;GO:0005730;GO:0005515;GO:0005634;GO:0006357;GO:0042802;GO:0000981;GO:0000978;GO:0000981;GO:0000785;GO:1990837;GO:0005654;GO:0001227;GO:0001228;GO:0001228;GO:0045944;GO:0045944;GO:0005634;GO:0042803;GO:0046982;GO:0000977;GO:0000977;GO:1990440;GO:0000122;GO:…	MF;BP;CC;MF;BP;CC;CC;MF;BP;CC;MF;BP;CC;CC;MF;CC;BP;MF;MF;MF;MF;CC;MF;CC;MF;MF;MF;BP;BP;CC;MF;MF;MF;MF;BP;BP;MF;BP;MF;MF;MF;MF;MF;BP;BP;BP;BP;BP;BP;BP;BP;BP;BP;BP;BP;CC;MF;BP;CC;MF;BP;MF;BP;CC;MF;BP;CC;CC;MF;CC;BP;MF;MF;MF;MF;CC;MF;CC;MF;MF;MF;BP;BP;CC;MF;MF;MF;MF;BP;BP;MF;BP;MF;BP;BP;CC;CC;CC;CC;BP;MF;BP;MF;MF;CC;BP;MF;MF;MF;MF;CC;MF;CC;MF;MF;MF;BP;BP;CC;MF;MF;MF;MF;BP;BP;MF;BP;MF;BP;BP;CC;MF;BP;…	DNA binding;regulation of transcription, DNA-templated;nucleus;DNA-binding transcription factor activity;regulation of transcription by RNA polymerase II;nucleoplasm;nucleolus;DNA binding;regulation of transcription, DNA-templated;nucleus;DNA-binding transcription factor activity;regulation of transcription by RNA polymerase II;nucleoplasm;nucleolus;protein binding;nucleus;regulation of transcrip…
ENSG00000080573	COL5A3	collagen type V alpha 3 chain [Source:HGNC Symbol;Acc:HGNC:14864]	39.49	0.71	5.8118	5.26e-10	4.71e-09	GO:0005201;GO:0005576;GO:0005581;GO:0005615;GO:0005576;GO:0005201;GO:0030198;GO:0031012;GO:0030020;GO:0030020;GO:0062023;GO:0005788;GO:0030198;GO:0030199;GO:0030199;GO:0005518;GO:0005201;GO:0043588;GO:0005588;GO:0008201;GO:0043394;GO:0007160;GO:0005588;GO:0062023	MF;CC;CC;CC;CC;MF;BP;CC;MF;MF;CC;CC;BP;BP;BP;MF;MF;BP;CC;MF;MF;BP;CC;CC	extracellular matrix structural constituent;extracellular region;collagen trimer;extracellular space;extracellular region;extracellular matrix structural constituent;extracellular matrix organization;extracellular matrix;extracellular matrix structural constituent conferring tensile strength;extracellular matrix structural constituent conferring tensile strength;collagen-containing extracellular …	hsa:50509	hsa04974	Protein digestion and absorption
ENSG00000054793	ATP9A	ATPase phospholipid transporting 9A (putative) [Source:HGNC Symbol;Acc:HGNC:13540]	3322.96	59.91	5.7898	7.92e-134	2.7e-131	GO:0016021;GO:0005524;GO:0000287;GO:0005768;GO:0000166;GO:0015914;GO:0005802;GO:0016020;GO:0016887;GO:0034204;GO:0016021;GO:0005524;GO:0000287;GO:0005768;GO:0000166;GO:0015914;GO:0005802;GO:0016020;GO:0046872;GO:0005886;GO:0005886;GO:0005794;GO:0016887;GO:0005802;GO:0048471;GO:0005769;GO:0055037;GO:0055038;GO:0055038;GO:0031901;GO:0031901;GO:0005886;GO:0005515;GO:0005802;GO:0006897;GO:0002020;GO:…	CC;MF;MF;CC;MF;BP;CC;CC;MF;BP;CC;MF;MF;CC;MF;BP;CC;CC;MF;CC;CC;CC;MF;CC;CC;CC;CC;CC;CC;CC;CC;CC;MF;CC;BP;MF;CC;CC;BP;BP;BP;BP;BP;BP	integral component of membrane;ATP binding;magnesium ion binding;endosome;nucleotide binding;phospholipid transport;trans-Golgi network;membrane;ATPase activity;lipid translocation;integral component of membrane;ATP binding;magnesium ion binding;endosome;nucleotide binding;phospholipid transport;trans-Golgi network;membrane;metal ion binding;plasma membrane;plasma membrane;Golgi apparatus;ATPase …
ENSG00000276085	CCL3L1	C-C motif chemokine ligand 3 like 1 [Source:HGNC Symbol;Acc:HGNC:10628]	3043.4	55.1	5.788	2.02e-92	3.39e-90	GO:0005576;GO:0006955;GO:0008009;GO:0005615;GO:0006935;GO:0005515;GO:0005125;GO:0006954;GO:0005615;GO:0005576;GO:0007186;GO:0008285;GO:0008009;GO:0048020;GO:0002548;GO:0006954;GO:0030593;GO:0043547;GO:0048247;GO:0070098;GO:0070374;GO:0071346;GO:0071347;GO:0071356;GO:0019221;GO:0005576;GO:0006955;GO:0008009;GO:0005615;GO:0006935;GO:0005515;GO:0005125;GO:0006954;GO:0005615;GO:0005576;GO:0007186;GO:…	CC;BP;MF;CC;BP;MF;MF;BP;CC;CC;BP;BP;MF;MF;BP;BP;BP;BP;BP;BP;BP;BP;BP;BP;BP;CC;BP;MF;CC;BP;MF;MF;BP;CC;CC;BP;BP;MF;MF;BP;BP;BP;BP;BP;BP;BP;BP;BP;BP;BP	extracellular region;immune response;chemokine activity;extracellular space;chemotaxis;protein binding;cytokine activity;inflammatory response;extracellular space;extracellular region;G protein-coupled receptor signaling pathway;negative regulation of cell proliferation;chemokine activity;CCR chemokine receptor binding;monocyte chemotaxis;inflammatory response;neutrophil chemotaxis;positive regul…	hsa:6349;hsa:6349;hsa:6349;hsa:6349;hsa:6349;hsa:6349;hsa:6349;hsa:6349	hsa04060;hsa04061;hsa04062;hsa04620;hsa05142;hsa05163;hsa05323;hsa05417	Cytokine-cytokine receptor interaction ;Viral protein interaction with cytokine and cytokine receptor ;Chemokine signaling pathway ;Toll-like receptor signaling pathway ;Chagas disease ;Human cytomegalovirus infection ;Rheumatoid arthritis ;Lipid and atherosclerosis
ENSG00000287278	-	novel transcript	7.15	0	5.778	0.00020818	0.00096196
ENSG00000013619	MAMLD1	mastermind like domain containing 1 [Source:HGNC Symbol;Acc:HGNC:2568]	455.96	8.07	5.7756	9.35e-76	1.05e-73	GO:0005634;GO:0005794;GO:0005654;GO:0016604;GO:0005813;GO:0006357;GO:0003674;GO:0008584;GO:0016604;GO:0005634;GO:0005794;GO:0005654;GO:0016604;GO:0005813;GO:0006357;GO:0003674;GO:0008584;GO:0016604;GO:0005634;GO:0005794;GO:0005654;GO:0016604;GO:0005813;GO:0006357;GO:0003674;GO:0008584;GO:0016604;GO:0006357;GO:0005634;GO:0005794;GO:0005654;GO:0016604;GO:0005813;GO:0006357;GO:0003674;GO:0008584;GO:…	CC;CC;CC;CC;CC;BP;MF;BP;CC;CC;CC;CC;CC;CC;BP;MF;BP;CC;CC;CC;CC;CC;CC;BP;MF;BP;CC;BP;CC;CC;CC;CC;CC;BP;MF;BP;CC	nucleus;Golgi apparatus;nucleoplasm;nuclear body;centrosome;regulation of transcription by RNA polymerase II;molecular_function;male gonad development;nuclear body;nucleus;Golgi apparatus;nucleoplasm;nuclear body;centrosome;regulation of transcription by RNA polymerase II;molecular_function;male gonad development;nuclear body;nucleus;Golgi apparatus;nucleoplasm;nuclear body;centrosome;regulation …
ENSG00000126353	CCR7	C-C motif chemokine receptor 7 [Source:HGNC Symbol;Acc:HGNC:1608]	126.29	2.24	5.7641	2.06e-27	5.3e-26	GO:0007186;GO:0016021;GO:0006935;GO:0004930;GO:0006955;GO:0006954;GO:0004950;GO:0016493;GO:0051897;GO:0070374;GO:0071345;GO:0016020;GO:0005886;GO:0005739;GO:0007165;GO:0070098;GO:0009986;GO:0006955;GO:0009897;GO:0005886;GO:0002606;GO:0002885;GO:0002922;GO:0032496;GO:0032649;GO:0032651;GO:0032695;GO:0032735;GO:0045060;GO:0048872;GO:0050862;GO:0090023;GO:0097029;GO:2000510;GO:2000522;GO:2000525;GO:…	BP;CC;BP;MF;BP;BP;MF;MF;BP;BP;BP;CC;CC;CC;BP;BP;CC;BP;CC;CC;BP;BP;BP;BP;BP;BP;BP;BP;BP;BP;BP;BP;BP;BP;BP;BP;BP;CC;CC;BP;BP;BP;CC;BP;MF;MF;BP;BP;BP;BP;BP;BP;BP;BP;BP;BP;BP;BP;BP;BP;BP;BP;BP;BP;BP;BP;BP;BP;BP;MF;MF;MF;MF;MF;MF;MF;MF;MF;BP;BP;BP;BP;BP;BP;BP;BP;BP;BP;BP;BP;BP;BP;BP;BP;BP;CC;BP;MF;BP;BP;MF;MF;CC;CC;CC;BP;BP;BP;CC;BP;MF;BP;BP;MF;MF;CC;CC;BP;BP	G protein-coupled receptor signaling pathway;integral component of membrane;chemotaxis;G protein-coupled receptor activity;immune response;inflammatory response;chemokine receptor activity;C-C chemokine receptor activity;positive regulation of protein kinase B signaling;positive regulation of ERK1 and ERK2 cascade;cellular response to cytokine stimulus;membrane;plasma membrane;mitochondrion;signa…	hsa:1236;hsa:1236;hsa:1236	hsa04060;hsa04061;hsa04062	Cytokine-cytokine receptor interaction ;Viral protein interaction with cytokine and cytokine receptor ;Chemokine signaling pathway
ENSG00000249942	-	novel transcript	7.04	0	5.7611	0.00047524	0.0020662
ENSG00000103569	AQP9	aquaporin 9 [Source:HGNC Symbol;Acc:HGNC:643]	13.75	0.23	5.7606	3.09e-05	0.00016262	GO:0016020;GO:0055085;GO:0015267;GO:0016021;GO:0016020;GO:0055085;GO:0015267;GO:0016021;GO:0016021;GO:0005886;GO:0043231;GO:1905039;GO:0005515;GO:0005886;GO:0015204;GO:0005887;GO:0071320;GO:0015250;GO:0015254;GO:0015254;GO:0006833;GO:0006833;GO:0015793;GO:0015793;GO:0006970;GO:0072531;GO:0005275;GO:0005345;GO:0005350;GO:0005372;GO:0015166;GO:0015250;GO:0015265;GO:0046943;GO:0006833;GO:0006863;GO:…	CC;BP;MF;CC;CC;BP;MF;CC;CC;CC;CC;BP;MF;CC;MF;CC;BP;MF;MF;MF;BP;BP;BP;BP;BP;BP;MF;MF;MF;MF;MF;MF;MF;MF;BP;BP;BP;BP;BP;BP;BP;BP;BP;BP;BP;BP;BP;CC;CC;CC;BP;MF;CC;CC;CC;CC;BP;MF;CC;MF;CC;BP;MF;MF;MF;BP;BP;BP;BP;BP;BP;MF;MF;MF;MF;MF;MF;MF;BP;BP;BP;BP;BP;BP;BP;BP;BP;BP;BP	membrane;transmembrane transport;channel activity;integral component of membrane;membrane;transmembrane transport;channel activity;integral component of membrane;integral component of membrane;plasma membrane;intracellular membrane-bounded organelle;carboxylic acid transmembrane transport;protein binding;plasma membrane;urea transmembrane transporter activity;integral component of plasma membrane…	hsa:366;hsa:366	hsa04613;hsa04976	Neutrophil extracellular trap formation ;Bile secretion
ENSG00000118257	NRP2	neuropilin 2 [Source:HGNC Symbol;Acc:HGNC:8005]	638.05	11.65	5.7578	4.39e-63	3.74e-61	GO:0016020;GO:0001525;GO:0005021;GO:0017154;GO:0007411;GO:0038084;GO:0010595;GO:0016021;GO:0016021;GO:0046872;GO:0007155;GO:0005576;GO:0007275;GO:0030154;GO:0005515;GO:0016032;GO:0007399;GO:0008201;GO:0001525;GO:0005886;GO:0001938;GO:0038023;GO:0016020;GO:0048010;GO:0005021;GO:0005021;GO:0017154;GO:0019838;GO:0019955;GO:0003148;GO:0007411;GO:0007411;GO:0021675;GO:0048846;GO:0061549;GO:0097490;GO:…	CC;BP;MF;MF;BP;BP;BP;CC;CC;MF;BP;CC;BP;BP;MF;BP;BP;MF;BP;CC;BP;MF;CC;BP;MF;MF;MF;MF;MF;BP;BP;BP;BP;BP;BP;BP;BP;BP;CC;BP;MF;MF;BP;BP;BP;CC;CC;CC;MF;BP;CC;BP;BP;MF;BP;BP;MF;BP;CC;MF;MF;BP;MF;CC;BP;MF;MF;MF;MF;MF;BP;BP;BP;BP;BP;BP;BP;BP;BP;CC;CC;BP;MF;MF;BP;BP;BP;CC;CC;MF;BP;CC;BP;BP;MF;BP;BP;MF;BP;CC;BP;MF;CC;BP;MF;MF;MF;MF;MF;BP;BP;BP;BP;BP;BP;BP;BP;BP;CC;CC;BP;MF;MF;BP;BP;BP;CC;CC;MF;BP;CC;BP;BP;…	membrane;angiogenesis;vascular endothelial growth factor-activated receptor activity;semaphorin receptor activity;axon guidance;vascular endothelial growth factor signaling pathway;positive regulation of endothelial cell migration;integral component of membrane;integral component of membrane;metal ion binding;cell adhesion;extracellular region;multicellular organism development;cell differentiati…
ENSG00000235994	-	novel transcript	7.02	0	5.7577	0.00021611	0.00099614
ENSG00000114529	C3orf52	chromosome 3 open reading frame 52 [Source:HGNC Symbol;Acc:HGNC:26255]	13.7	0.27	5.7568	3.56e-05	0.00018541	GO:0016020;GO:0016021;GO:0005783;GO:0005789;GO:0005515;GO:0016020;GO:0016021;GO:0005783;GO:0005789;GO:0005515;GO:0016020;GO:0016021;GO:0016020;GO:0016021;GO:0005783;GO:0005789;GO:0005515	CC;CC;CC;CC;MF;CC;CC;CC;CC;MF;CC;CC;CC;CC;CC;CC;MF	membrane;integral component of membrane;endoplasmic reticulum;endoplasmic reticulum membrane;protein binding;membrane;integral component of membrane;endoplasmic reticulum;endoplasmic reticulum membrane;protein binding;membrane;integral component of membrane;membrane;integral component of membrane;endoplasmic reticulum;endoplasmic reticulum membrane;protein binding
ENSG00000197696	NMB	neuromedin B [Source:HGNC Symbol;Acc:HGNC:7842]	12961.2	240.96	5.7497	1.94e-136	7.16e-134	GO:0007218;GO:0005576;GO:0005515;GO:0005576;GO:0043005;GO:0007186;GO:0007165;GO:0007267;GO:0005184;GO:0005179;GO:0031710;GO:0031710;GO:0007204;GO:0008284;GO:0042593;GO:0046887;GO:0046887;GO:0046888;GO:0050482;GO:0043005;GO:0007218;GO:0005576;GO:0005515;GO:0005576;GO:0043005;GO:0007186;GO:0007165;GO:0007267;GO:0005184;GO:0005179;GO:0031710;GO:0046887	BP;CC;MF;CC;CC;BP;BP;BP;MF;MF;MF;MF;BP;BP;BP;BP;BP;BP;BP;CC;BP;CC;MF;CC;CC;BP;BP;BP;MF;MF;MF;BP	neuropeptide signaling pathway;extracellular region;protein binding;extracellular region;neuron projection;G protein-coupled receptor signaling pathway;signal transduction;cell-cell signaling;neuropeptide hormone activity;hormone activity;neuromedin B receptor binding;neuromedin B receptor binding;positive regulation of cytosolic calcium ion concentration;positive regulation of cell proliferation…	hsa:4828	hsa04080	Neuroactive ligand-receptor interaction
ENSG00000226621	-	ribosomal protein L13a (RPL13A) pseudogene	6.95	0	5.7462	0.00024867	0.0011342
ENSG00000236069	-	novel transcript	6.93	0	5.7437	0.00018816	0.00087605
ENSG00000237009	GLIS3-AS1	GLIS3 antisense RNA 1 [Source:HGNC Symbol;Acc:HGNC:28260]	6.93	0	5.7437	0.00018816	0.00087605
ENSG00000130222	GADD45G	growth arrest and DNA damage inducible gamma [Source:HGNC Symbol;Acc:HGNC:4097]	189.55	3.63	5.7431	3.45e-28	9.17e-27	GO:0005634;GO:0051726;GO:0005634;GO:0005737;GO:0006915;GO:0007275;GO:0030154;GO:0005515;GO:0005634;GO:0005737;GO:0043065;GO:0051726;GO:0120162;GO:0046330;GO:1900745;GO:0000185;GO:0000185;GO:0005634;GO:0051726	CC;BP;CC;CC;BP;BP;BP;MF;CC;CC;BP;BP;BP;BP;BP;BP;BP;CC;BP	nucleus;regulation of cell cycle;nucleus;cytoplasm;apoptotic process;multicellular organism development;cell differentiation;protein binding;nucleus;cytoplasm;positive regulation of apoptotic process;regulation of cell cycle;positive regulation of cold-induced thermogenesis;positive regulation of JNK cascade;positive regulation of p38MAPK cascade;activation of MAPKKK activity;activation of MAPKKK…	hsa:10912;hsa:10912;hsa:10912;hsa:10912;hsa:10912;hsa:10912;hsa:10912;hsa:10912;hsa:10912;hsa:10912;hsa:10912;hsa:10912;hsa:10912;hsa:10912;hsa:10912;hsa:10912;hsa:10912;hsa:10912;hsa:10912;hsa:10912;hsa:10912;hsa:10912;hsa:10912	hsa04010;hsa04064;hsa04068;hsa04110;hsa04115;hsa04210;hsa04218;hsa05169;hsa05200;hsa05202;hsa05210;hsa05212;hsa05213;hsa05214;hsa05216;hsa05217;hsa05218;hsa05220;hsa05222;hsa05223;hsa05224;hsa05225;hsa05226	MAPK signaling pathway ;NF-kappa B signaling pathway ;FoxO signaling pathway ;Cell cycle ;p53 signaling pathway ;Apoptosis ;Cellular senescence ;Epstein-Barr virus infection ;Pathways in cancer ;Transcriptional misregulation in cancer ;Colorectal cancer ;Pancreatic cancer ;Endometrial cancer ;Glioma ;Thyroid cancer ;Basal cell carcinoma ;Melanoma ;Chronic myeloid leukemia ;Small cell lung cancer …
ENSG00000103089	FA2H	fatty acid 2-hydroxylase [Source:HGNC Symbol;Acc:HGNC:21197]	62.8	1.18	5.7418	5.44e-13	6.18e-12	GO:0016021;GO:0055114;GO:0016491;GO:0020037;GO:0005506;GO:0006629;GO:0008610;GO:0080132;GO:0016020;GO:0016020;GO:0046872;GO:0005783;GO:0005789;GO:0043231;GO:0006631;GO:0006665;GO:0006633;GO:0005515;GO:0005783;GO:0005789;GO:0006631;GO:0061436;GO:0030148;GO:0046513;GO:0044857;GO:0006679;GO:0006682;GO:0006682;GO:0080132;GO:0080132;GO:0080132;GO:0001949;GO:0006679;GO:0030258;GO:0032286;GO:0032287;GO:…	CC;BP;MF;MF;MF;BP;BP;MF;CC;CC;MF;CC;CC;CC;BP;BP;BP;MF;CC;CC;BP;BP;BP;BP;BP;BP;BP;BP;MF;MF;MF;BP;BP;BP;BP;BP;BP;BP;BP;BP;MF;MF;CC;CC	integral component of membrane;oxidation-reduction process;oxidoreductase activity;heme binding;iron ion binding;lipid metabolic process;lipid biosynthetic process;fatty acid alpha-hydroxylase activity;membrane;membrane;metal ion binding;endoplasmic reticulum;endoplasmic reticulum membrane;intracellular membrane-bounded organelle;fatty acid metabolic process;sphingolipid metabolic process;fatty a…
ENSG00000137033	IL33	interleukin 33 [Source:HGNC Symbol;Acc:HGNC:16028]	13.42	0.21	5.7344	2.64e-05	0.00014048	GO:0005125;GO:0050729;GO:0010628;GO:0045944;GO:0150078;GO:0043032;GO:0032760;GO:0032755;GO:0043032;GO:0005634;GO:0005737;GO:0043231;GO:0005654;GO:0005576;GO:0031410;GO:0005694;GO:0005615;GO:0005515;GO:0005576;GO:0005654;GO:0016579;GO:0030133;GO:0032722;GO:0005125;GO:0005125;GO:0005634;GO:0005737;GO:0051770;GO:0010186;GO:0120042;GO:0000122;GO:0001819;GO:0038172;GO:0038172;GO:0050729;GO:0005125;GO:…	MF;BP;BP;BP;BP;BP;BP;BP;BP;CC;CC;CC;CC;CC;CC;CC;CC;MF;CC;CC;BP;CC;BP;MF;MF;CC;CC;BP;BP;BP;BP;BP;BP;BP;BP;MF;BP;BP;BP;BP;BP;BP;BP;BP;CC;CC;CC;CC;CC;CC;CC;CC;MF;CC;CC;BP;CC;BP;MF;MF;CC;CC;BP;BP;BP;BP;BP;BP;BP;BP;MF;BP;BP;BP;BP;BP;BP;BP;BP;CC;CC;CC;CC;CC;CC;CC;CC;MF;CC;CC;BP;CC;BP;MF;MF;CC;CC;BP;BP;BP;BP;BP;BP;BP;BP;MF;BP;BP;BP;BP;BP;BP;BP;BP;CC;CC;CC;CC;CC;CC;CC;CC;MF;CC;CC;BP;CC;BP;MF;MF;CC;CC;BP;…	cytokine activity;positive regulation of inflammatory response;positive regulation of gene expression;positive regulation of transcription by RNA polymerase II;positive regulation of neuroinflammatory response;positive regulation of macrophage activation;positive regulation of tumor necrosis factor production;positive regulation of interleukin-6 production;positive regulation of macrophage activa…	hsa:90865;hsa:90865;hsa:90865;hsa:90865	hsa04060;hsa04217;hsa04623;hsa05164	Cytokine-cytokine receptor interaction ;Necroptosis ;Cytosolic DNA-sensing pathway ;Influenza A
ENSG00000162745	OLFML2B	olfactomedin like 2B [Source:HGNC Symbol;Acc:HGNC:24558]	62.03	1.15	5.7337	6.63e-15	8.76e-14	GO:0005576;GO:0042802;GO:0050840;GO:0030198;GO:0031012;GO:0005576	CC;MF;MF;BP;CC;CC	extracellular region;identical protein binding;extracellular matrix binding;extracellular matrix organization;extracellular matrix;extracellular region
ENSG00000136052	SLC41A2	solute carrier family 41 member 2 [Source:HGNC Symbol;Acc:HGNC:31045]	633.21	11.92	5.7327	1.23e-106	2.58e-104	GO:0008324;GO:0006812;GO:0016020;GO:0016021;GO:0005886;GO:0006811;GO:0098655;GO:0005515;GO:0005886;GO:0005886;GO:0022890;GO:0030001;GO:0008324;GO:0006812;GO:0016020;GO:0016021;GO:0098655	MF;BP;CC;CC;CC;BP;BP;MF;CC;CC;MF;BP;MF;BP;CC;CC;BP	cation transmembrane transporter activity;cation transport;membrane;integral component of membrane;plasma membrane;ion transport;cation transmembrane transport;protein binding;plasma membrane;plasma membrane;inorganic cation transmembrane transporter activity;metal ion transport;cation transmembrane transporter activity;cation transport;membrane;integral component of membrane;cation transmembrane…
ENSG00000144810	COL8A1	collagen type VIII alpha 1 chain [Source:HGNC Symbol;Acc:HGNC:2215]	6.85	0	5.7308	0.00021929	0.0010088	GO:0005515;GO:0007155;GO:0005576;GO:0005581;GO:0005515;GO:0005604;GO:0001525;GO:0005615;GO:0005576;GO:0005201;GO:0030198;GO:0031012;GO:0030020;GO:0062023;GO:0005788;GO:0030198;GO:0030199;GO:0035987;GO:0005591;GO:0005515;GO:0007155;GO:0005576;GO:0005581;GO:0005515;GO:0005604;GO:0001525;GO:0005615;GO:0005576;GO:0005201;GO:0030198;GO:0031012;GO:0030020;GO:0062023;GO:0005788;GO:0030198;GO:0030199;GO:…	MF;BP;CC;CC;MF;CC;BP;CC;CC;MF;BP;CC;MF;CC;CC;BP;BP;BP;CC;MF;BP;CC;CC;MF;CC;BP;CC;CC;MF;BP;CC;MF;CC;CC;BP;BP;BP;BP;BP;BP;CC;MF;BP;CC;CC;MF;CC;BP;CC;CC;MF;BP;CC;MF;CC;CC;BP;BP;BP;CC	protein binding;cell adhesion;extracellular region;collagen trimer;protein binding;basement membrane;angiogenesis;extracellular space;extracellular region;extracellular matrix structural constituent;extracellular matrix organization;extracellular matrix;extracellular matrix structural constituent conferring tensile strength;collagen-containing extracellular matrix;endoplasmic reticulum lumen;extr…	hsa:1295	hsa04974	Protein digestion and absorption
ENSG00000166396	SERPINB7	serpin family B member 7 [Source:HGNC Symbol;Acc:HGNC:13902]	6.85	0	5.7308	0.00021929	0.0010088	GO:0005615;GO:0005615;GO:0005737;GO:0005615;GO:0004867;GO:0030414;GO:0010466;GO:0004867;GO:0010951;GO:0004867;GO:0032914;GO:0032967;GO:0072126;GO:0090362;GO:0005615;GO:0005615;GO:0005615;GO:0005737;GO:0005615;GO:0004867;GO:0030414;GO:0010466;GO:0004867;GO:0010951;GO:0004867;GO:0005615;GO:0005737;GO:0005615;GO:0004867;GO:0030414;GO:0010466;GO:0004867;GO:0010951;GO:0004867;GO:0005615;GO:0005737;GO:…	CC;CC;CC;CC;MF;MF;BP;MF;BP;MF;BP;BP;BP;BP;CC;CC;CC;CC;CC;MF;MF;BP;MF;BP;MF;CC;CC;CC;MF;MF;BP;MF;BP;MF;CC;CC;CC;MF;MF;BP;MF;BP;MF	extracellular space;extracellular space;cytoplasm;extracellular space;serine-type endopeptidase inhibitor activity;peptidase inhibitor activity;negative regulation of peptidase activity;serine-type endopeptidase inhibitor activity;negative regulation of endopeptidase activity;serine-type endopeptidase inhibitor activity;positive regulation of transforming growth factor beta1 production;positive r…
ENSG00000058335	RASGRF1	Ras protein specific guanine nucleotide releasing factor 1 [Source:HGNC Symbol;Acc:HGNC:9875]	2368.57	44.68	5.7166	3.31e-186	2.26e-183	GO:0005515;GO:0005085;GO:0035556;GO:0007264;GO:0035023;GO:0046578;GO:0005886;GO:0043005;GO:0005886;GO:0000165;GO:0007616;GO:0005829;GO:0007165;GO:0048167;GO:0005085;GO:0034976;GO:0046579;GO:0005085;GO:0046579;GO:0043547;GO:0030426;GO:0031175;GO:0035254;GO:0008283;GO:0031175;GO:0035020;GO:0035020;GO:0043547;GO:0046578;GO:0048168;GO:0090630;GO:0090630;GO:2000310;GO:0005829;GO:0030426;GO:0005515;GO:…	MF;MF;BP;BP;BP;BP;CC;CC;CC;BP;BP;CC;BP;BP;MF;BP;BP;MF;BP;BP;CC;BP;MF;BP;BP;BP;BP;BP;BP;BP;BP;BP;BP;CC;CC;MF;MF;BP;BP;BP;BP;CC;CC;CC;BP;BP;CC;BP;BP;MF;BP;BP;MF;BP;BP;CC;BP;BP;BP;BP;MF;BP;BP;BP;CC;BP;CC;CC;BP;BP;CC;BP;BP;MF;BP;BP;MF;BP;BP;CC;BP;BP;BP;BP	protein binding;guanyl-nucleotide exchange factor activity;intracellular signal transduction;small GTPase mediated signal transduction;regulation of Rho protein signal transduction;regulation of Ras protein signal transduction;plasma membrane;neuron projection;plasma membrane;MAPK cascade;long-term memory;cytosol;signal transduction;regulation of synaptic plasticity;guanyl-nucleotide exchange fac…	hsa:5923;hsa:5923;hsa:5923	hsa04010;hsa04014;hsa04510	MAPK signaling pathway ;Ras signaling pathway ;Focal adhesion
ENSG00000091831	ESR1	estrogen receptor 1 [Source:HGNC Symbol;Acc:HGNC:3467]	24.68	0.5	5.7153	1.12e-06	7.11e-06	GO:0003677;GO:0006355;GO:0005634;GO:0005496;GO:0043401;GO:0030284;GO:0003677;GO:0003707;GO:0008270;GO:0006355;GO:0005634;GO:0005496;GO:0043401;GO:0003700;GO:0043565;GO:0030284;GO:0045944;GO:0005634;GO:0005737;GO:0005737;GO:0016020;GO:0016020;GO:0016021;GO:0046872;GO:0005886;GO:0005886;GO:0005794;GO:0005515;GO:0030522;GO:0008289;GO:0045893;GO:0006338;GO:0006355;GO:0005886;GO:0006357;GO:0042802;GO:…	MF;BP;CC;MF;BP;MF;MF;MF;MF;BP;CC;MF;BP;MF;MF;MF;BP;CC;CC;CC;CC;CC;CC;MF;CC;CC;CC;MF;BP;MF;BP;BP;BP;CC;BP;MF;MF;MF;MF;CC;MF;MF;MF;CC;CC;MF;BP;MF;CC;MF;MF;BP;BP;MF;BP;BP;CC;BP;CC;BP;MF;MF;BP;BP;BP;BP;BP;BP;BP;MF;MF;BP;BP;MF;MF;BP;BP;CC;MF;BP;BP;MF;MF;MF;MF;MF;MF;MF;MF;BP;BP;BP;BP;BP;BP;CC;MF;BP;CC;MF;BP;MF;MF;MF;MF;BP;CC;MF;BP;MF;MF;MF;BP;CC;CC;CC;CC;CC;CC;MF;CC;CC;CC;MF;BP;MF;BP;BP;BP;CC;BP;MF;MF;…	DNA binding;regulation of transcription, DNA-templated;nucleus;steroid binding;steroid hormone mediated signaling pathway;estrogen receptor activity;DNA binding;steroid hormone receptor activity;zinc ion binding;regulation of transcription, DNA-templated;nucleus;steroid binding;steroid hormone mediated signaling pathway;DNA-binding transcription factor activity;sequence-specific DNA binding;estro…	hsa:2099;hsa:2099;hsa:2099;hsa:2099;hsa:2099;hsa:2099;hsa:2099;hsa:2099;hsa:2099	hsa01522;hsa04915;hsa04917;hsa04919;hsa04961;hsa05200;hsa05205;hsa05207;hsa05224	Endocrine resistance ;Estrogen signaling pathway ;Prolactin signaling pathway ;Thyroid hormone signaling pathway ;Endocrine and other factor-regulated calcium reabsorption ;Pathways in cancer ;Proteoglycans in cancer ;Chemical carcinogenesis - receptor activation ;Breast cancer
ENSG00000155265	GOLGA7B	golgin A7 family member B [Source:HGNC Symbol;Acc:HGNC:31668]	256.79	4.93	5.7104	3.62e-48	2.01e-46	GO:0016020;GO:0005794;GO:0018215;GO:0000139;GO:0005515;GO:0006612;GO:0019899;GO:0019706;GO:0018230;GO:0019899;GO:0002178;GO:0016020	CC;CC;BP;CC;MF;BP;MF;MF;BP;MF;CC;CC	membrane;Golgi apparatus;protein phosphopantetheinylation;Golgi membrane;protein binding;protein targeting to membrane;enzyme binding;protein-cysteine S-palmitoyltransferase activity;peptidyl-L-cysteine S-palmitoylation;enzyme binding;palmitoyltransferase complex;membrane
ENSG00000137252	HCRTR2	hypocretin receptor 2 [Source:HGNC Symbol;Acc:HGNC:4849]	36.41	0.67	5.7091	1.36e-09	1.17e-08	GO:0007186;GO:0016021;GO:0004930;GO:0016499;GO:0007631;GO:0022410;GO:0016020;GO:0005886;GO:0005515;GO:0007165;GO:0045202;GO:0007218;GO:0005886;GO:0005887;GO:0005887;GO:0007186;GO:0004930;GO:0007186;GO:0051480;GO:0005887;GO:0007218;GO:0007218;GO:0007631;GO:0007268;GO:0016499;GO:0008188;GO:0016499;GO:0017046;GO:0007200;GO:0007218;GO:0010840;GO:0007186;GO:0016021;GO:0004930;GO:0016499;GO:0007631;GO:…	BP;CC;MF;MF;BP;BP;CC;CC;MF;BP;CC;BP;CC;CC;CC;BP;MF;BP;BP;CC;BP;BP;BP;BP;MF;MF;MF;MF;BP;BP;BP;BP;CC;MF;MF;BP;BP;CC;CC;MF;BP;CC;BP;CC;CC;CC;BP;MF;BP;BP;CC;BP;BP;BP;BP;MF;MF;MF;BP	G protein-coupled receptor signaling pathway;integral component of membrane;G protein-coupled receptor activity;orexin receptor activity;feeding behavior;circadian sleep/wake cycle process;membrane;plasma membrane;protein binding;signal transduction;synapse;neuropeptide signaling pathway;plasma membrane;integral component of plasma membrane;integral component of plasma membrane;G protein-coupled …	hsa:3062	hsa04080	Neuroactive ligand-receptor interaction
ENSG00000153976	HS3ST3A1	heparan sulfate-glucosamine 3-sulfotransferase 3A1 [Source:HGNC Symbol;Acc:HGNC:5196]	229.85	4.3	5.7064	3.58e-41	1.57e-39	GO:0008146;GO:0016020;GO:0016021;GO:0016740;GO:0005794;GO:0000139;GO:0016021;GO:0008146;GO:0000139;GO:0006024;GO:0008467;GO:0033872;GO:0008146;GO:0016740;GO:0005794	MF;CC;CC;MF;CC;CC;CC;MF;CC;BP;MF;MF;MF;MF;CC	sulfotransferase activity;membrane;integral component of membrane;transferase activity;Golgi apparatus;Golgi membrane;integral component of membrane;sulfotransferase activity;Golgi membrane;glycosaminoglycan biosynthetic process;[heparan sulfate]-glucosamine 3-sulfotransferase 1 activity;[heparan sulfate]-glucosamine 3-sulfotransferase 3 activity;sulfotransferase activity;transferase activity;Gol…	hsa:9955	hsa00534	Glycosaminoglycan biosynthesis - heparan sulfate / heparin
ENSG00000236212	-	novel transcript	6.81	0	5.7014	0.00041983	0.001843
ENSG00000109654	TRIM2	tripartite motif containing 2 [Source:HGNC Symbol;Acc:HGNC:15974]	266.16	5.1	5.7003	1.09e-41	4.83e-40	GO:0008270;GO:0005515;GO:0008270;GO:0005515;GO:0008270;GO:0005515;GO:0008270;GO:0005515;GO:0005737;GO:0046872;GO:0008270;GO:0005515;GO:0008270;GO:0005515;GO:0008270;GO:0005515;GO:0008270;GO:0005515;GO:0005737;GO:0046872;GO:0008270;GO:0005515;GO:0005737;GO:0005737;GO:0046872;GO:0016740;GO:0016567;GO:0008270;GO:0005515;GO:0004842;GO:0000209;GO:0061630;GO:0043161;GO:0043523;GO:0046872;GO:0046872;GO:…	MF;MF;MF;MF;MF;MF;MF;MF;CC;MF;MF;MF;MF;MF;MF;MF;MF;MF;CC;MF;MF;MF;CC;CC;MF;MF;BP;MF;MF;MF;BP;MF;BP;BP;MF;MF;MF;MF;CC;MF;MF;MF;MF;CC;MF;MF;MF;CC;MF;CC;MF;MF;MF;MF;MF;MF;MF;CC;MF;MF;MF;MF;MF;CC;CC;MF;MF;BP;MF;MF;MF;BP;MF;BP;BP;MF;MF;MF;MF;MF;MF;MF;CC;MF;MF;CC;MF;MF;MF;CC;MF;MF;MF;MF;MF;CC;MF;MF;MF;CC;MF;MF;MF;MF;MF;MF;MF;MF;MF;MF;CC;MF;MF;MF;MF;MF;MF;MF;MF;CC;MF;MF;MF;MF;MF;MF;MF;MF;CC;MF;MF;MF;CC;…	zinc ion binding;protein binding;zinc ion binding;protein binding;zinc ion binding;protein binding;zinc ion binding;protein binding;cytoplasm;metal ion binding;zinc ion binding;protein binding;zinc ion binding;protein binding;zinc ion binding;protein binding;zinc ion binding;protein binding;cytoplasm;metal ion binding;zinc ion binding;protein binding;cytoplasm;cytoplasm;metal ion binding;transfer…
ENSG00000229922	LINC02865	long intergenic non-protein coding RNA 2865 [Source:HGNC Symbol;Acc:HGNC:54516]	13.13	0.27	5.6977	3.18e-05	0.00016711
ENSG00000166573	GALR1	galanin receptor 1 [Source:HGNC Symbol;Acc:HGNC:4132]	24.17	0.48	5.6857	1.21e-06	7.69e-06	GO:0007186;GO:0016021;GO:0004930;GO:0004966;GO:0007194;GO:0007204;GO:0016020;GO:0005654;GO:0005886;GO:0005886;GO:0005515;GO:0007165;GO:0005886;GO:0005887;GO:0045944;GO:0007186;GO:0016021;GO:0007218;GO:0007218;GO:0008528;GO:0004966;GO:0004966;GO:0017046;GO:0007194;GO:0051464;GO:0042923;GO:0007189	BP;CC;MF;MF;BP;BP;CC;CC;CC;CC;MF;BP;CC;CC;BP;BP;CC;BP;BP;MF;MF;MF;MF;BP;BP;MF;BP	G protein-coupled receptor signaling pathway;integral component of membrane;G protein-coupled receptor activity;galanin receptor activity;negative regulation of adenylate cyclase activity;positive regulation of cytosolic calcium ion concentration;membrane;nucleoplasm;plasma membrane;plasma membrane;protein binding;signal transduction;plasma membrane;integral component of plasma membrane;positive …	hsa:2587	hsa04080	Neuroactive ligand-receptor interaction
ENSG00000138685	FGF2	fibroblast growth factor 2 [Source:HGNC Symbol;Acc:HGNC:3676]	226.35	4.32	5.6804	1.25e-43	5.88e-42	GO:0005576;GO:0008083;GO:0008543;GO:0005104;GO:0005634;GO:0005576;GO:0008083;GO:0008543;GO:0005104;GO:0043536;GO:0043536;GO:1904707;GO:1905564;GO:0010629;GO:0043537;GO:0010595;GO:0040037;GO:0060045;GO:0051897;GO:0045944;GO:0014068;GO:0043410;GO:0005634;GO:0007275;GO:0030154;GO:0005515;GO:0008201;GO:0051781;GO:0030374;GO:0045893;GO:0005634;GO:0005737;GO:0001525;GO:0005615;GO:0005576;GO:0030334;GO:…	CC;MF;BP;MF;CC;CC;MF;BP;MF;BP;BP;BP;BP;BP;BP;BP;BP;BP;BP;BP;BP;BP;CC;BP;BP;MF;MF;BP;MF;BP;CC;CC;BP;CC;CC;BP;BP;MF;BP;BP;BP;BP;BP;BP;BP;BP;BP;BP;BP;MF;CC;BP;BP;BP;BP;BP;BP;BP;MF;BP;BP;BP;MF;BP;BP;BP;BP;BP;BP;BP;CC;BP;MF;BP;BP;BP;BP;BP;BP;MF;BP;BP;BP;BP;BP;BP;BP;BP;BP;BP;MF;BP;BP;BP;MF;BP;BP;BP;BP;BP;BP;MF;BP;BP;BP;MF;BP;BP;BP;BP;BP;BP;BP;BP;BP;BP;BP;BP;BP;BP;CC;MF;BP;MF;BP;BP;BP;BP;BP;BP;BP;BP;BP;…	extracellular region;growth factor activity;fibroblast growth factor receptor signaling pathway;fibroblast growth factor receptor binding;nucleus;extracellular region;growth factor activity;fibroblast growth factor receptor signaling pathway;fibroblast growth factor receptor binding;positive regulation of blood vessel endothelial cell migration;positive regulation of blood vessel endothelial cell…	hsa:2247;hsa:2247;hsa:2247;hsa:2247;hsa:2247;hsa:2247;hsa:2247;hsa:2247;hsa:2247;hsa:2247;hsa:2247;hsa:2247;hsa:2247;hsa:2247;hsa:2247	hsa01521;hsa04010;hsa04014;hsa04015;hsa04020;hsa04151;hsa04550;hsa04810;hsa05167;hsa05200;hsa05205;hsa05207;hsa05218;hsa05224;hsa05226	EGFR tyrosine kinase inhibitor resistance ;MAPK signaling pathway ;Ras signaling pathway ;Rap1 signaling pathway ;Calcium signaling pathway ;PI3K-Akt signaling pathway ;Signaling pathways regulating pluripotency of stem cells ;Regulation of actin cytoskeleton ;Kaposi sarcoma-associated herpesvirus infection ;Pathways in cancer ;Proteoglycans in cancer ;Chemical carcinogenesis - receptor activatio…
ENSG00000113249	HAVCR1	hepatitis A virus cellular receptor 1 [Source:HGNC Symbol;Acc:HGNC:17866]	6.59	0	5.6657	0.00064798	0.002747	GO:0016020;GO:0016021;GO:0016020;GO:0016021;GO:0016032;GO:0046718;GO:0006911;GO:0009986;GO:0001786;GO:0001618;GO:0001618;GO:0033005;GO:0001618;GO:0031514;GO:0016020;GO:0016021;GO:0016032;GO:0046718;GO:0006911;GO:0009986;GO:0001786;GO:0001618;GO:0001618;GO:0033005;GO:0001618;GO:0031514;GO:0016020;GO:0016021	CC;CC;CC;CC;BP;BP;BP;CC;MF;MF;MF;BP;MF;CC;CC;CC;BP;BP;BP;CC;MF;MF;MF;BP;MF;CC;CC;CC	membrane;integral component of membrane;membrane;integral component of membrane;viral process;viral entry into host cell;phagocytosis, engulfment;cell surface;phosphatidylserine binding;virus receptor activity;virus receptor activity;positive regulation of mast cell activation;virus receptor activity;motile cilium;membrane;integral component of membrane;viral process;viral entry into host cell;ph…
ENSG00000239445	ST3GAL6-AS1	ST3GAL6 antisense RNA 1 [Source:HGNC Symbol;Acc:HGNC:40828]	362.5	7.1	5.6532	1.48e-61	1.2e-59
ENSG00000277945	-	novel transcript, sense intronic to HMGA2	6.52	0	5.6527	0.00074174	0.0031132
ENSG00000105695	MAG	myelin associated glycoprotein [Source:HGNC Symbol;Acc:HGNC:6783]	6.5	0	5.6497	0.00035212	0.0015657	GO:0016020;GO:0016021;GO:0005886;GO:0005886;GO:0030246;GO:0007155;GO:0007155;GO:0045121;GO:0043209;GO:0008289;GO:0005886;GO:0050900;GO:0005886;GO:0005887;GO:0007155;GO:0033691;GO:0043524;GO:0033691;GO:0010977;GO:0050771;GO:0098742;GO:0005102;GO:0019901;GO:0033691;GO:0042803;GO:1905576;GO:1905576;GO:0007399;GO:0010977;GO:0019226;GO:0022010;GO:0030517;GO:0030517;GO:0031103;GO:0031643;GO:0043524;GO:…	CC;CC;CC;CC;MF;BP;BP;CC;CC;MF;CC;BP;CC;CC;BP;MF;BP;MF;BP;BP;BP;MF;MF;MF;MF;MF;MF;BP;BP;BP;BP;BP;BP;BP;BP;BP;BP;BP;BP;BP;CC;CC;CC;CC;CC;CC;CC;CC;CC;CC;CC;CC;MF;BP;BP;CC;CC;MF;CC;BP;CC;CC;BP;BP;MF;BP;MF;BP;BP;BP;MF;BP;CC;CC;CC;CC;CC;MF;BP;BP;CC;CC;MF;CC;BP;CC;CC;BP;MF;BP;MF;BP;BP;BP;MF;BP;CC	membrane;integral component of membrane;plasma membrane;plasma membrane;carbohydrate binding;cell adhesion;cell adhesion;membrane raft;myelin sheath;lipid binding;plasma membrane;leukocyte migration;plasma membrane;integral component of plasma membrane;cell adhesion;sialic acid binding;negative regulation of neuron apoptotic process;sialic acid binding;negative regulation of neuron projection dev…	hsa:4099	hsa04514	Cell adhesion molecules
ENSG00000216490	IFI30	IFI30 lysosomal thiol reductase [Source:HGNC Symbol;Acc:HGNC:5398]	81.44	1.61	5.6459	1.71e-16	2.48e-15	GO:0043231;GO:0005829;GO:0016491;GO:0005576;GO:0030054;GO:0005515;GO:0005764;GO:0005764;GO:0002376;GO:0019886;GO:0042590;GO:0048147;GO:0050821;GO:0016491;GO:0005764;GO:0005764;GO:0019886;GO:0005576;GO:0043202;GO:0060333;GO:0042590;GO:0016667;GO:0016667;GO:0016667	CC;CC;MF;CC;CC;MF;CC;CC;BP;BP;BP;BP;BP;MF;CC;CC;BP;CC;CC;BP;BP;MF;MF;MF	intracellular membrane-bounded organelle;cytosol;oxidoreductase activity;extracellular region;cell junction;protein binding;lysosome;lysosome;immune system process;antigen processing and presentation of exogenous peptide antigen via MHC class II;antigen processing and presentation of exogenous peptide antigen via MHC class I;negative regulation of fibroblast proliferation;protein stabilization;ox…	hsa:10437	hsa04612	Antigen processing and presentation
ENSG00000213158	GAPDHP36	glyceraldehyde 3 phosphate dehydrogenase pseudogene 36 [Source:HGNC Symbol;Acc:HGNC:37790]	6.48	0	5.6455	0.00030378	0.0013637
ENSG00000179431	FJX1	four-jointed box kinase 1 [Source:HGNC Symbol;Acc:HGNC:17166]	140.78	2.94	5.6439	7.68e-31	2.25e-29	GO:0005576;GO:0005615;GO:0007267;GO:0005615;GO:0010842;GO:0005615	CC;CC;BP;CC;BP;CC	extracellular region;extracellular space;cell-cell signaling;extracellular space;retina layer formation;extracellular space
ENSG00000240244	GAPDHP33	glyceraldehyde 3 phosphate dehydrogenase pseudogene 33 [Source:HGNC Symbol;Acc:HGNC:37785]	6.44	0	5.6383	0.00057383	0.0024571
ENSG00000172137	CALB2	calbindin 2 [Source:HGNC Symbol;Acc:HGNC:1435]	6.44	0	5.6383	0.00057383	0.0024571	GO:0005509;GO:0046872;GO:0005829;GO:0098793;GO:0099509;GO:0005634;GO:0005829;GO:0043005;GO:0045202;GO:0099534;GO:0005634;GO:0005737;GO:0005921;GO:0032420;GO:0032437;GO:0097060;GO:0098688;GO:0005509;GO:0030425;GO:0043195;GO:0051480;GO:0099509;GO:1900271;GO:0005509;GO:0046872;GO:0005829;GO:0005509;GO:0046872;GO:0005509;GO:0046872;GO:0005829	MF;MF;CC;CC;BP;CC;CC;CC;CC;MF;CC;CC;CC;CC;CC;CC;CC;MF;CC;CC;BP;BP;BP;MF;MF;CC;MF;MF;MF;MF;CC	calcium ion binding;metal ion binding;cytosol;presynapse;regulation of presynaptic cytosolic calcium ion concentration;nucleus;cytosol;neuron projection;synapse;calcium ion binding involved in regulation of presynaptic cytosolic calcium ion concentration;nucleus;cytoplasm;gap junction;stereocilium;cuticular plate;synaptic membrane;parallel fiber to Purkinje cell synapse;calcium ion binding;dendri…
ENSG00000227154	MKRN6P	makorin ring finger protein 6, pseudogene [Source:HGNC Symbol;Acc:HGNC:7118]	6.41	0	5.6346	0.00033382	0.0014898
ENSG00000222022	-	novel transcript	6.4	0	5.6332	0.00033475	0.0014931
ENSG00000236182	-	enolase-phosphatase 1 (ENOPH1) pseudogene	12.58	0.27	5.6283	0.00010265	0.00049871
ENSG00000056558	TRAF1	TNF receptor associated factor 1 [Source:HGNC Symbol;Acc:HGNC:12031]	4628.79	93.78	5.6262	5.65e-274	1.06e-270	GO:0005515;GO:0042981;GO:0005164;GO:0008270;GO:0005164;GO:0006915;GO:0007165;GO:0005515;GO:0043122;GO:0042802;GO:0031625;GO:0005829;GO:0031625;GO:0005737;GO:0051092;GO:0070534;GO:0065003;GO:0005164;GO:0031996;GO:0033209;GO:0046330;GO:0009898;GO:0010803;GO:2001236;GO:0008270;GO:0005515;GO:0007165;GO:0042981;GO:0005164;GO:0005164;GO:0006915;GO:0005515;GO:0043122;GO:0042802;GO:0031625;GO:0005829;GO:…	MF;BP;MF;MF;MF;BP;BP;MF;BP;MF;MF;CC;MF;CC;BP;BP;BP;MF;MF;BP;BP;CC;BP;BP;MF;MF;BP;BP;MF;MF;BP;MF;BP;MF;MF;CC;MF;CC;BP;BP;BP;MF;MF;BP;BP;CC;BP;BP;MF;MF;BP;BP;MF;MF;BP;MF;BP;MF;MF;CC;MF;CC;BP;BP;BP;MF;MF;BP;BP;CC;BP;BP	protein binding;regulation of apoptotic process;tumor necrosis factor receptor binding;zinc ion binding;tumor necrosis factor receptor binding;apoptotic process;signal transduction;protein binding;regulation of I-kappaB kinase/NF-kappaB signaling;identical protein binding;ubiquitin protein ligase binding;cytosol;ubiquitin protein ligase binding;cytoplasm;positive regulation of NF-kappaB transcrip…	hsa:7185;hsa:7185;hsa:7185;hsa:7185;hsa:7185;hsa:7185;hsa:7185	hsa04064;hsa04210;hsa04668;hsa05200;hsa05202;hsa05203;hsa05222	NF-kappa B signaling pathway ;Apoptosis ;TNF signaling pathway ;Pathways in cancer ;Transcriptional misregulation in cancer ;Viral carcinogenesis ;Small cell lung cancer
ENSG00000249816	LINC00964	long intergenic non-protein coding RNA 964 [Source:HGNC Symbol;Acc:HGNC:27226]	70.85	1.58	5.6247	4.47e-15	5.96e-14
ENSG00000198857	HSD3BP5	hydroxy-delta-5-steroid dehydrogenase, 3 beta, pseudogene 5 [Source:HGNC Symbol;Acc:HGNC:5223]	45.94	0.91	5.6229	3.21e-10	2.92e-09
ENSG00000213344	PCNPP3	PEST containing nuclear protein pseudogene 3 [Source:HGNC Symbol;Acc:HGNC:41975]	6.34	0	5.6217	0.00044626	0.0019501
ENSG00000162551	ALPL	alkaline phosphatase, biomineralization associated [Source:HGNC Symbol;Acc:HGNC:438]	6.32	0	5.6188	0.00044895	0.0019599	GO:0016791;GO:0003824;GO:0016020;GO:0016020;GO:0046872;GO:0005886;GO:0016787;GO:0016311;GO:0005515;GO:0031214;GO:0004035;GO:0031225;GO:0016462;GO:0001958;GO:0003006;GO:0032496;GO:0046677;GO:0051384;GO:0071407;GO:0071529;GO:0005615;GO:0031012;GO:0065010;GO:0005886;GO:0005576;GO:0005886;GO:0070062;GO:0016311;GO:0001501;GO:0033280;GO:0001649;GO:0004035;GO:0016462;GO:0016791;GO:0003824;GO:0016020;GO:…	MF;MF;CC;CC;MF;CC;MF;BP;MF;BP;MF;CC;MF;BP;BP;BP;BP;BP;BP;BP;CC;CC;CC;CC;CC;CC;CC;BP;BP;BP;BP;MF;MF;MF;MF;CC;CC;MF;CC;MF;MF;BP;MF;CC;CC;CC;CC;CC;BP;BP;BP;BP;MF;MF;MF;MF;CC;CC;MF;CC;MF;MF;BP;MF;CC;CC;CC;CC;CC;BP;BP;BP;BP;MF;MF;MF;MF;CC;CC;MF;CC;MF;BP;MF;BP;MF;CC;CC;CC;CC;CC;BP;BP;BP;BP;MF;MF;MF;MF;CC;CC;BP;MF;CC	phosphatase activity;catalytic activity;membrane;membrane;metal ion binding;plasma membrane;hydrolase activity;dephosphorylation;protein binding;biomineral tissue development;alkaline phosphatase activity;anchored component of membrane;pyrophosphatase activity;endochondral ossification;developmental process involved in reproduction;response to lipopolysaccharide;response to antibiotic;response to…	hsa:249;hsa:249;hsa:249;hsa:249	hsa00730;hsa00790;hsa01100;hsa01240	Thiamine metabolism ;Folate biosynthesis ;Metabolic pathways ;Biosynthesis of cofactors
ENSG00000253671	-	novel transcript	45.15	0.85	5.6155	2.35e-11	2.36e-10
ENSG00000285006	-	novel transcript	12.42	0.21	5.6116	6.81e-05	0.00034026
ENSG00000135318	NT5E	5'-nucleotidase ecto [Source:HGNC Symbol;Acc:HGNC:8021]	3067.14	62.68	5.6048	7.46e-94	1.28e-91	GO:0046872;GO:0016787;GO:0000166;GO:0016788;GO:0009166;GO:0016020;GO:0005654;GO:0005829;GO:0005886;GO:0005886;GO:0016311;GO:0005515;GO:0009986;GO:0031225;GO:0008253;GO:0005886;GO:0005886;GO:0070062;GO:0008253;GO:0006259;GO:0016020;GO:0035590;GO:0006195;GO:0046135;GO:0019674;GO:0008253;GO:0008253;GO:0006196;GO:0007159;GO:0046872;GO:0016787;GO:0000166;GO:0016788;GO:0009166;GO:0016020;GO:0005654;GO:…	MF;MF;MF;MF;BP;CC;CC;CC;CC;CC;BP;MF;CC;CC;MF;CC;CC;CC;MF;BP;CC;BP;BP;BP;BP;MF;MF;BP;BP;MF;MF;MF;MF;BP;CC;CC;CC;CC;CC;BP;MF;CC;CC;MF;CC;CC;CC;MF;BP;CC;BP;BP;BP;BP;MF;MF;BP;BP;BP;BP;BP;BP;CC;MF;MF;MF;MF;BP;CC;CC;CC;CC;BP;CC;MF;MF;BP;MF;BP	metal ion binding;hydrolase activity;nucleotide binding;hydrolase activity, acting on ester bonds;nucleotide catabolic process;membrane;nucleoplasm;cytosol;plasma membrane;plasma membrane;dephosphorylation;protein binding;cell surface;anchored component of membrane;5'-nucleotidase activity;plasma membrane;plasma membrane;extracellular exosome;5'-nucleotidase activity;DNA metabolic process;membran…	hsa:4907;hsa:4907;hsa:4907;hsa:4907	hsa00230;hsa00240;hsa00760;hsa01100	Purine metabolism ;Pyrimidine metabolism ;Nicotinate and nicotinamide metabolism ;Metabolic pathways
ENSG00000182732	RGS6	regulator of G protein signaling 6 [Source:HGNC Symbol;Acc:HGNC:10002]	6.23	0	5.6009	0.00083062	0.003452	GO:0007186;GO:0005096;GO:0035556;GO:0005634;GO:0005737;GO:0016020;GO:0005886;GO:0005829;GO:0005829;GO:0005096;GO:0009968;GO:0005515;GO:0005886;GO:0043547;GO:0019898;GO:0007186;GO:0005096;GO:0008277;GO:0007186;GO:0005096;GO:0035556;GO:0005634;GO:0005737;GO:0016020;GO:0005886;GO:0005829;GO:0005829;GO:0005096;GO:0009968;GO:0043547;GO:0005515;GO:0005886;GO:0043547;GO:0019898;GO:0007186;GO:0005096;GO:…	BP;MF;BP;CC;CC;CC;CC;CC;CC;MF;BP;MF;CC;BP;CC;BP;MF;BP;BP;MF;BP;CC;CC;CC;CC;CC;CC;MF;BP;BP;MF;CC;BP;CC;BP;MF;BP;BP;MF;BP;CC;CC;CC;CC;CC;CC;MF;BP;BP;MF;CC;BP;CC;BP;MF;BP;CC;CC;CC;BP;CC;BP;CC;CC;MF;MF;BP;MF;CC;BP;CC;BP;MF;BP;BP;MF;BP;CC;CC;CC;CC;CC;CC;MF;BP;MF;CC;BP;CC;BP;MF;BP;BP;MF;BP;CC;CC;CC;CC;CC;CC;MF;BP;MF;CC;BP;CC;BP;MF;BP;BP;MF;BP;CC;CC;CC;CC;CC;CC;MF;BP;MF;CC;BP;CC;BP;MF;BP;BP;MF;BP;CC;CC;…	G protein-coupled receptor signaling pathway;GTPase activator activity;intracellular signal transduction;nucleus;cytoplasm;membrane;plasma membrane;cytosol;cytosol;GTPase activator activity;negative regulation of signal transduction;protein binding;plasma membrane;positive regulation of GTPase activity;extrinsic component of membrane;G protein-coupled receptor signaling pathway;GTPase activator a…
ENSG00000284930	-	novel transcript	178.47	3.67	5.583	1.7e-38	6.76e-37
ENSG00000250041	-	novel transcript	77.37	1.52	5.5821	3.76e-18	6.06e-17
ENSG00000249171	-	novel transcript	22.04	0.41	5.5778	1.94e-06	1.2e-05
ENSG00000221955	SLC12A8	solute carrier family 12 member 8 [Source:HGNC Symbol;Acc:HGNC:15595]	2586.84	54.72	5.5569	5.09e-158	2.72e-155	GO:0016020;GO:0055085;GO:0016021;GO:0006811;GO:0015293;GO:0006813;GO:0005515;GO:0015379;GO:0006884;GO:0055064;GO:0055075;GO:1902476;GO:1990573;GO:0016020;GO:0055085;GO:0016021;GO:0006811;GO:0015293;GO:0006813;GO:0005515;GO:0015379;GO:0006884;GO:0055064;GO:0055075;GO:1902476;GO:1990573;GO:0016020;GO:0016021;GO:0055085;GO:0016020;GO:0055085;GO:0016021;GO:0006811;GO:0015293;GO:0006813;GO:0005515;GO:…	CC;BP;CC;BP;MF;BP;MF;MF;BP;BP;BP;BP;BP;CC;BP;CC;BP;MF;BP;MF;MF;BP;BP;BP;BP;BP;CC;CC;BP;CC;BP;CC;BP;MF;BP;MF;MF;BP;BP;BP;BP;BP;CC;BP;CC;CC;BP;CC	membrane;transmembrane transport;integral component of membrane;ion transport;symporter activity;potassium ion transport;protein binding;potassium:chloride symporter activity;cell volume homeostasis;chloride ion homeostasis;potassium ion homeostasis;chloride transmembrane transport;potassium ion import across plasma membrane;membrane;transmembrane transport;integral component of membrane;ion tran…
ENSG00000217801	-	protein tyrosine phosphatase family pseudogene	1006.86	21.35	5.5555	5.53e-100	1.04e-97
ENSG00000132669	RIN2	Ras and Rab interactor 2 [Source:HGNC Symbol;Acc:HGNC:18750]	1785.35	37.77	5.5545	4.34e-88	6.88e-86	GO:0007165;GO:0005737;GO:0005096;GO:0043547;GO:0050790;GO:0005085;GO:0006897;GO:0005829;GO:0005575;GO:0030695;GO:0010595;GO:1904906;GO:2001214;GO:0007264;GO:0007165;GO:0005737;GO:0005096;GO:0043547;GO:0050790;GO:0005085;GO:0006897;GO:0005829;GO:0005575;GO:0030695;GO:0010595;GO:1904906;GO:2001214;GO:0007264;GO:0007165;GO:0005096;GO:0043547	BP;CC;MF;BP;BP;MF;BP;CC;CC;MF;BP;BP;BP;BP;BP;CC;MF;BP;BP;MF;BP;CC;CC;MF;BP;BP;BP;BP;BP;MF;BP	signal transduction;cytoplasm;GTPase activator activity;positive regulation of GTPase activity;regulation of catalytic activity;guanyl-nucleotide exchange factor activity;endocytosis;cytosol;cellular_component;GTPase regulator activity;positive regulation of endothelial cell migration;positive regulation of endothelial cell-matrix adhesion via fibronectin;positive regulation of vasculogenesis;sma…
ENSG00000254659	LINC02715	long intergenic non-protein coding RNA 2715 [Source:HGNC Symbol;Acc:HGNC:54232]	5.97	0	5.5301	0.00051033	0.0022082
ENSG00000166670	MMP10	matrix metallopeptidase 10 [Source:HGNC Symbol;Acc:HGNC:7156]	5.97	0	5.5301	0.00051033	0.0022082	GO:0008270;GO:0006508;GO:0008237;GO:0004222;GO:0031012;GO:0046872;GO:0008233;GO:0016787;GO:0005576;GO:0030574;GO:0005576;GO:0030198;GO:0004222;GO:0005615;GO:0022617;GO:0008270;GO:0031012;GO:0004222;GO:0006508;GO:0030574;GO:0030574;GO:0008270;GO:0006508;GO:0008237;GO:0004222;GO:0031012;GO:0046872;GO:0008233;GO:0016787	MF;BP;MF;MF;CC;MF;MF;MF;CC;BP;CC;BP;MF;CC;BP;MF;CC;MF;BP;BP;BP;MF;BP;MF;MF;CC;MF;MF;MF	zinc ion binding;proteolysis;metallopeptidase activity;metalloendopeptidase activity;extracellular matrix;metal ion binding;peptidase activity;hydrolase activity;extracellular region;collagen catabolic process;extracellular region;extracellular matrix organization;metalloendopeptidase activity;extracellular space;extracellular matrix disassembly;zinc ion binding;extracellular matrix;metalloendope…
ENSG00000137473	TTC29	tetratricopeptide repeat domain 29 [Source:HGNC Symbol;Acc:HGNC:29936]	11.65	0.23	5.528	6.85e-05	0.00034212	GO:0005515;GO:0005515;GO:0005737;GO:0005929;GO:0031514;GO:0005856;GO:0042995;GO:0003341;GO:0003341;GO:0036126;GO:0036126;GO:0044782;GO:0005515	MF;MF;CC;CC;CC;CC;CC;BP;BP;CC;CC;BP;MF	protein binding;protein binding;cytoplasm;cilium;motile cilium;cytoskeleton;cell projection;cilium movement;cilium movement;sperm flagellum;sperm flagellum;cilium organization;protein binding
ENSG00000166104	-	golgin subfamily A pseudogene	84.77	1.79	5.5184	2.92e-17	4.48e-16
ENSG00000146215	CRIP3	cysteine rich protein 3 [Source:HGNC Symbol;Acc:HGNC:17751]	11.51	0.21	5.5154	8.53e-05	0.00041902	GO:0046872;GO:0005737;GO:0046872;GO:0005515;GO:0005737;GO:0046872	MF;CC;MF;MF;CC;MF	metal ion binding;cytoplasm;metal ion binding;protein binding;cytoplasm;metal ion binding
ENSG00000139572	GPR84	G protein-coupled receptor 84 [Source:HGNC Symbol;Acc:HGNC:4535]	3150.05	68.56	5.515	2.35e-267	3.9e-264	GO:0007186;GO:0016021;GO:0004930;GO:0016020;GO:0005886;GO:0007165;GO:0002862;GO:0005886;GO:0005887;GO:0008150;GO:0007186;GO:0043312;GO:0035579;GO:0070821;GO:0007218;GO:0043235;GO:0008528;GO:0001604;GO:0007186;GO:0016021;GO:0004930;GO:0016020;GO:0005886;GO:0007165;GO:0002862;GO:0005886;GO:0005887;GO:0008150;GO:0007186;GO:0043312;GO:0035579;GO:0070821;GO:0007218;GO:0043235;GO:0008528;GO:0001604	BP;CC;MF;CC;CC;BP;BP;CC;CC;BP;BP;BP;CC;CC;BP;CC;MF;MF;BP;CC;MF;CC;CC;BP;BP;CC;CC;BP;BP;BP;CC;CC;BP;CC;MF;MF	G protein-coupled receptor signaling pathway;integral component of membrane;G protein-coupled receptor activity;membrane;plasma membrane;signal transduction;negative regulation of inflammatory response to antigenic stimulus;plasma membrane;integral component of plasma membrane;biological_process;G protein-coupled receptor signaling pathway;neutrophil degranulation;specific granule membrane;tertia…
ENSG00000233828	MIR4280HG	MIR4280 host gene [Source:HGNC Symbol;Acc:HGNC:54975]	11.52	0.27	5.5014	0.00010942	0.00052991
ENSG00000170214	ADRA1B	adrenoceptor alpha 1B [Source:HGNC Symbol;Acc:HGNC:278]	31.87	0.73	5.5013	9.13e-09	7.24e-08	GO:0007186;GO:0016021;GO:0019229;GO:0004937;GO:0006937;GO:0055117;GO:0005737;GO:0005886;GO:0005901;GO:0007165;GO:0004930;GO:0071875;GO:0007186;GO:0016021;GO:0004930;GO:0019229;GO:0004937;GO:0006937;GO:0055117;GO:0004935;GO:0005634;GO:0005634;GO:0005737;GO:0005737;GO:0016020;GO:0005886;GO:0005886;GO:0005901;GO:0031965;GO:0031965;GO:0007165;GO:0005886;GO:0005515;GO:0005887;GO:0004930;GO:0071880;GO:…	BP;CC;BP;MF;BP;BP;CC;CC;CC;BP;MF;BP;BP;CC;MF;BP;MF;BP;BP;MF;CC;CC;CC;CC;CC;CC;CC;CC;CC;CC;BP;CC;MF;CC;MF;BP;BP;BP;BP;BP;CC;BP;MF;BP;BP;BP;BP;BP;BP;MF;MF	G protein-coupled receptor signaling pathway;integral component of membrane;regulation of vasoconstriction;alpha1-adrenergic receptor activity;regulation of muscle contraction;regulation of cardiac muscle contraction;cytoplasm;plasma membrane;caveola;signal transduction;G protein-coupled receptor activity;adrenergic receptor signaling pathway;G protein-coupled receptor signaling pathway;integral …	hsa:147;hsa:147;hsa:147;hsa:147;hsa:147;hsa:147	hsa04020;hsa04022;hsa04080;hsa04261;hsa04270;hsa04970	Calcium signaling pathway ;cGMP-PKG signaling pathway ;Neuroactive ligand-receptor interaction ;Adrenergic signaling in cardiomyocytes ;Vascular smooth muscle contraction ;Salivary secretion
ENSG00000272482	-	novel transcript	71.81	1.67	5.449	2.48e-17	3.82e-16
ENSG00000162493	PDPN	podoplanin [Source:HGNC Symbol;Acc:HGNC:29602]	1447.41	33.12	5.4443	1.34e-148	6.18e-146	GO:0005737;GO:0016020;GO:0016020;GO:0016021;GO:0043066;GO:0005886;GO:0005886;GO:0005886;GO:0005739;GO:0005829;GO:0005829;GO:0031410;GO:0030054;GO:0016324;GO:0016324;GO:0045121;GO:0045121;GO:0007275;GO:0030175;GO:0042995;GO:0042995;GO:0030054;GO:0003333;GO:1905039;GO:0005515;GO:0016323;GO:0016323;GO:0030027;GO:0001726;GO:0005886;GO:0032587;GO:0032587;GO:0031528;GO:0031528;GO:0031258;GO:0031258;GO:…	CC;CC;CC;CC;BP;CC;CC;CC;CC;CC;CC;CC;CC;CC;CC;CC;CC;BP;CC;CC;CC;CC;BP;BP;MF;CC;CC;CC;CC;CC;CC;CC;CC;CC;CC;CC;MF;BP;BP;CC;BP;BP;BP;MF;BP;CC;MF;BP;BP;MF;CC;BP;CC;CC;BP;BP;BP;BP;CC;CC;BP;BP;BP;BP;CC;BP;BP;BP;BP;BP;MF;BP;BP;BP;MF;BP;BP;BP;BP;BP;BP;BP;BP;BP;BP;BP;CC;CC;CC;CC;CC;BP;CC;CC;CC;CC;CC;CC;CC;CC;CC;CC;CC;CC;BP;CC;CC;CC;CC;BP;BP;MF;CC;CC;CC;CC;CC;CC;CC;CC;CC;CC;CC;MF;BP;BP;CC;BP;BP;BP;MF;BP;CC;…	cytoplasm;membrane;membrane;integral component of membrane;negative regulation of apoptotic process;plasma membrane;plasma membrane;plasma membrane;mitochondrion;cytosol;cytosol;cytoplasmic vesicle;cell junction;apical plasma membrane;apical plasma membrane;membrane raft;membrane raft;multicellular organism development;filopodium;cell projection;cell projection;cell junction;amino acid transmembr…
ENSG00000260810	-	novel transcript	60.99	1.44	5.4406	2.13e-15	2.89e-14
Novel.7276	-	-	474.85	10.92	5.4389	5.82e-62	4.79e-60
ENSG00000234465	PINLYP	phospholipase A2 inhibitor and LY6/PLAUR domain containing [Source:HGNC Symbol;Acc:HGNC:44206]	8089.28	187.4	5.4328	4.9e-249	7.34e-246	GO:0005576;GO:0004859;GO:0043086;GO:0005576;GO:0004859;GO:0043086;GO:0005576;GO:0004859;GO:0043086;GO:0005576;GO:0004859;GO:0043086;GO:0005576;GO:0004859;GO:0043086	CC;MF;BP;CC;MF;BP;CC;MF;BP;CC;MF;BP;CC;MF;BP	extracellular region;phospholipase inhibitor activity;negative regulation of catalytic activity;extracellular region;phospholipase inhibitor activity;negative regulation of catalytic activity;extracellular region;phospholipase inhibitor activity;negative regulation of catalytic activity;extracellular region;phospholipase inhibitor activity;negative regulation of catalytic activity;extracellular r…
ENSG00000250497	-	novel transcript	19.96	0.48	5.424	5.18e-06	3.02e-05
ENSG00000253317	-	novel transcript	19.81	0.44	5.4223	7.14e-06	4.09e-05
ENSG00000234464	-	novel transcript	5.54	0	5.4205	0.00090331	0.0037256
ENSG00000223949	ROR1-AS1	ROR1 antisense RNA 1 [Source:HGNC Symbol;Acc:HGNC:40508]	5.54	0	5.4205	0.00090331	0.0037256
ENSG00000117152	RGS4	regulator of G protein signaling 4 [Source:HGNC Symbol;Acc:HGNC:10000]	5.5	0	5.4113	0.0017311	0.0067457	GO:0007186;GO:0005096;GO:0009968;GO:0005886;GO:0007186;GO:0005634;GO:0005737;GO:0005096;GO:0008277;GO:0005516;GO:0000188;GO:0007186;GO:0005096;GO:0009968;GO:0043547;GO:0001965;GO:0001975;GO:0007420;GO:0010460;GO:0042220;GO:0043278;GO:0045471;GO:0045744;GO:0051924;GO:0060160;GO:0061052;GO:0110053;GO:1900924;GO:1901379;GO:1901380;GO:1990791;GO:2000463;GO:0005634;GO:0005737;GO:0005829;GO:0005886;GO:…	BP;MF;BP;CC;BP;CC;CC;MF;BP;MF;BP;BP;MF;BP;BP;MF;BP;BP;BP;BP;BP;BP;BP;BP;BP;BP;BP;BP;BP;BP;BP;BP;CC;CC;CC;CC;CC;CC;CC;BP;CC;CC;MF;BP;MF;BP;BP;MF;BP;BP;MF;BP;CC;BP;CC;CC;MF;BP;MF;BP;BP;MF;BP;CC;BP;CC;CC;MF;BP;MF;BP;BP;MF;BP;CC;BP;CC;CC;MF;BP;MF;BP;BP;MF;BP	G protein-coupled receptor signaling pathway;GTPase activator activity;negative regulation of signal transduction;plasma membrane;G protein-coupled receptor signaling pathway;nucleus;cytoplasm;GTPase activator activity;regulation of G protein-coupled receptor signaling pathway;calmodulin binding;inactivation of MAPK activity;G protein-coupled receptor signaling pathway;GTPase activator activity;n…
ENSG00000276830	MIR6730	microRNA 6730 [Source:HGNC Symbol;Acc:HGNC:50222]	5.46	0	5.4042	0.0010342	0.0042173
ENSG00000253756	CARS1P2	cysteinyl-tRNA synthetase 1 pseudogene 2 [Source:HGNC Symbol;Acc:HGNC:50478]	5.44	0	5.4008	0.0010418	0.0042443
ENSG00000225206	MIR137HG	MIR137 host gene [Source:HGNC Symbol;Acc:HGNC:42871]	29.25	0.67	5.3915	2.03e-08	1.56e-07
ENSG00000287593	-	novel transcript, antisense to ADTRP	5.4	0	5.3906	0.002255	0.0085588
ENSG00000176428	VPS37D	VPS37D subunit of ESCRT-I [Source:HGNC Symbol;Acc:HGNC:18287]	164.69	3.79	5.3894	2.01e-33	6.52e-32	GO:0016020;GO:0015031;GO:0005768;GO:0005515;GO:0031902;GO:0043231;GO:0070062;GO:0006612;GO:0006623;GO:0016197;GO:0016236;GO:0019058;GO:0036258;GO:0039702;GO:0043162;GO:0075733;GO:0000813;GO:0000813;GO:0000813;GO:0010008;GO:0043657;GO:0016020;GO:0015031;GO:0005768;GO:0010008;GO:0031902	CC;BP;CC;MF;CC;CC;CC;BP;BP;BP;BP;BP;BP;BP;BP;BP;CC;CC;CC;CC;CC;CC;BP;CC;CC;CC	membrane;protein transport;endosome;protein binding;late endosome membrane;intracellular membrane-bounded organelle;extracellular exosome;protein targeting to membrane;protein targeting to vacuole;endosomal transport;macroautophagy;viral life cycle;multivesicular body assembly;viral budding via host ESCRT complex;ubiquitin-dependent protein catabolic process via the multivesicular body sorting pa…	hsa:155382	hsa04144	Endocytosis
ENSG00000156113	KCNMA1	potassium calcium-activated channel subfamily M alpha 1 [Source:HGNC Symbol;Acc:HGNC:6284]	116.97	2.81	5.3854	7.97e-26	1.89e-24	GO:0016020;GO:0006811;GO:0055085;GO:0006813;GO:0005216;GO:0060072;GO:0016021;GO:0005886;GO:0005267;GO:0071805;GO:0016020;GO:0006811;GO:0055085;GO:0006813;GO:0005216;GO:0060072;GO:0016021;GO:0005886;GO:0005267;GO:0071805;GO:0016020;GO:0006811;GO:0055085;GO:0006813;GO:0005216;GO:0060072;GO:0016021;GO:0005886;GO:0005267;GO:0071805;GO:0016020;GO:0006811;GO:0055085;GO:0006813;GO:0005216;GO:0060072;GO:…	CC;BP;BP;BP;MF;MF;CC;CC;MF;BP;CC;BP;BP;BP;MF;MF;CC;CC;MF;BP;CC;BP;BP;BP;MF;MF;CC;CC;MF;BP;CC;BP;BP;BP;MF;MF;CC;CC;MF;BP;CC;BP;BP;BP;MF;MF;CC;CC;MF;BP;CC;BP;BP;BP;MF;MF;CC;CC;MF;BP;CC;BP;BP;BP;MF;MF;CC;CC;MF;BP;CC;BP;BP;BP;MF;MF;CC;CC;MF;BP;CC;BP;BP;BP;MF;MF;CC;CC;MF;BP;CC;BP;BP;BP;MF;MF;CC;CC;MF;BP;CC;BP;BP;BP;MF;MF;CC;CC;MF;BP;CC;BP;BP;BP;MF;MF;CC;CC;MF;BP;CC;BP;BP;BP;MF;MF;CC;CC;MF;BP;CC;BP;BP;…	membrane;ion transport;transmembrane transport;potassium ion transport;ion channel activity;large conductance calcium-activated potassium channel activity;integral component of membrane;plasma membrane;potassium channel activity;potassium ion transmembrane transport;membrane;ion transport;transmembrane transport;potassium ion transport;ion channel activity;large conductance calcium-activated pota…	hsa:3778;hsa:3778;hsa:3778;hsa:3778;hsa:3778;hsa:3778	hsa04022;hsa04270;hsa04911;hsa04924;hsa04970;hsa04972	cGMP-PKG signaling pathway ;Vascular smooth muscle contraction ;Insulin secretion ;Renin secretion ;Salivary secretion ;Pancreatic secretion
ENSG00000101144	BMP7	bone morphogenetic protein 7 [Source:HGNC Symbol;Acc:HGNC:1074]	10.64	0.27	5.3845	0.00020846	0.00096279	GO:0008083;GO:0010628;GO:0032088;GO:0071456;GO:1901223;GO:0030509;GO:0030509;GO:0045669;GO:0045893;GO:0005576;GO:0005615;GO:0005615;GO:0007275;GO:0030154;GO:0005515;GO:0005125;GO:0051216;GO:0045893;GO:0001503;GO:0005615;GO:0005576;GO:0060037;GO:0030509;GO:0060395;GO:0008201;GO:0001654;GO:0001657;GO:0001707;GO:0001822;GO:0003272;GO:0003344;GO:0007389;GO:0007411;GO:0007435;GO:0008285;GO:0009880;GO:…	MF;BP;BP;BP;BP;BP;BP;BP;BP;CC;CC;CC;BP;BP;MF;MF;BP;BP;BP;CC;CC;BP;BP;BP;MF;BP;BP;BP;BP;BP;BP;BP;BP;BP;BP;BP;BP;BP;BP;BP;BP;BP;BP;BP;BP;BP;BP;BP;BP;BP;BP;BP;BP;BP;BP;BP;BP;BP;BP;BP;BP;BP;BP;BP;BP;BP;BP;BP;BP;BP;BP;BP;BP;BP;BP;BP;BP;BP;BP;CC;CC;BP;BP;BP;BP;MF;BP;BP;BP;BP;BP;BP;BP;BP;BP;BP;BP;BP;BP;BP;BP;BP;BP;BP;BP;BP;BP;BP;BP;BP;BP;MF;BP;BP;BP;BP;BP;BP;BP;BP;BP;BP;BP;BP;BP;BP;MF;BP;CC;MF;BP;CC;MF;…	growth factor activity;positive regulation of gene expression;negative regulation of NF-kappaB transcription factor activity;cellular response to hypoxia;negative regulation of NIK/NF-kappaB signaling;BMP signaling pathway;BMP signaling pathway;positive regulation of osteoblast differentiation;positive regulation of transcription, DNA-templated;extracellular region;extracellular space;extracellul…	hsa:655;hsa:655;hsa:655;hsa:655	hsa04060;hsa04350;hsa04360;hsa04390	Cytokine-cytokine receptor interaction ;TGF-beta signaling pathway ;Axon guidance ;Hippo signaling pathway
ENSG00000138678	GPAT3	glycerol-3-phosphate acyltransferase 3 [Source:HGNC Symbol;Acc:HGNC:28157]	3958.02	94.43	5.3838	1.99e-135	7.25e-133	GO:0016746;GO:0016020;GO:0016021;GO:0016740;GO:0005783;GO:0005783;GO:0005789;GO:0005789;GO:0006629;GO:0008654;GO:0003841;GO:0003841;GO:0016024;GO:0005789;GO:0006654;GO:0032006;GO:0019432;GO:0019432;GO:0004366;GO:0102420;GO:0016746;GO:0016020;GO:0016021;GO:0016740;GO:0005783;GO:0005783;GO:0005789;GO:0005789;GO:0006629;GO:0008654;GO:0003841;GO:0003841;GO:0004366;GO:0006072;GO:0019432;GO:0016024;GO:…	MF;CC;CC;MF;CC;CC;CC;CC;BP;BP;MF;MF;BP;CC;BP;BP;BP;BP;MF;MF;MF;CC;CC;MF;CC;CC;CC;CC;BP;BP;MF;MF;MF;BP;BP;BP;CC;BP;BP;BP;MF;MF;MF;CC;CC;MF;CC;CC;CC;CC;BP;BP;MF;MF;BP;CC;BP;BP;BP;BP;MF;MF	transferase activity, transferring acyl groups;membrane;integral component of membrane;transferase activity;endoplasmic reticulum;endoplasmic reticulum;endoplasmic reticulum membrane;endoplasmic reticulum membrane;lipid metabolic process;phospholipid biosynthetic process;1-acylglycerol-3-phosphate O-acyltransferase activity;1-acylglycerol-3-phosphate O-acyltransferase activity;CDP-diacylglycerol …	hsa:84803;hsa:84803;hsa:84803	hsa00561;hsa00564;hsa01100	Glycerolipid metabolism ;Glycerophospholipid metabolism ;Metabolic pathways
ENSG00000177699	-	novel transcript, antisense to RASGRF1	144.95	3.34	5.3824	3.03e-30	8.7e-29
ENSG00000164647	STEAP1	STEAP family member 1 [Source:HGNC Symbol;Acc:HGNC:11378]	282.49	6.81	5.3807	8.7e-59	6.54e-57	GO:0016020;GO:0016020;GO:0016021;GO:0046872;GO:0006811;GO:0016491;GO:0005768;GO:0055085;GO:0010008;GO:0005886;GO:0055072;GO:0005886;GO:0005887;GO:0005911;GO:0005768;GO:0015267;GO:0005215;GO:0016020;GO:0016021	CC;CC;CC;MF;BP;MF;CC;BP;CC;CC;BP;CC;CC;CC;CC;MF;MF;CC;CC	membrane;membrane;integral component of membrane;metal ion binding;ion transport;oxidoreductase activity;endosome;transmembrane transport;endosome membrane;plasma membrane;iron ion homeostasis;plasma membrane;integral component of plasma membrane;cell-cell junction;endosome;channel activity;transporter activity;membrane;integral component of membrane	hsa:26872	hsa04978	Mineral absorption
ENSG00000137077	CCL21	C-C motif chemokine ligand 21 [Source:HGNC Symbol;Acc:HGNC:10620]	38.4	0.91	5.3723	2.57e-10	2.36e-09	GO:0005576;GO:0006955;GO:0008009;GO:0060326;GO:0031732;GO:0051897;GO:0070374;GO:0005615;GO:0006935;GO:0005515;GO:0007186;GO:0005125;GO:0006954;GO:0005615;GO:0005576;GO:0007186;GO:0007186;GO:0008009;GO:0008009;GO:0048020;GO:0002548;GO:0006954;GO:0006954;GO:0006955;GO:0007267;GO:0030593;GO:0030838;GO:0043547;GO:0048245;GO:0048247;GO:0070098;GO:0070374;GO:0071346;GO:0071347;GO:0071356;GO:0051491;GO:…	CC;BP;MF;BP;MF;BP;BP;CC;BP;MF;BP;MF;BP;CC;CC;BP;BP;MF;MF;MF;BP;BP;BP;BP;BP;BP;BP;BP;BP;BP;BP;BP;BP;BP;BP;BP;MF;BP;MF;MF;BP;BP;BP;BP;BP;BP;BP;BP;BP;BP;BP;BP;BP;BP;BP;BP;BP;BP;BP;BP;BP;BP;BP;BP;BP;BP;BP;BP;BP;BP;BP;BP;BP;CC;BP;MF;BP;MF;BP;CC;MF	extracellular region;immune response;chemokine activity;cell chemotaxis;CCR7 chemokine receptor binding;positive regulation of protein kinase B signaling;positive regulation of ERK1 and ERK2 cascade;extracellular space;chemotaxis;protein binding;G protein-coupled receptor signaling pathway;cytokine activity;inflammatory response;extracellular space;extracellular region;G protein-coupled receptor …	hsa:6366;hsa:6366;hsa:6366;hsa:6366	hsa04060;hsa04061;hsa04062;hsa04064	Cytokine-cytokine receptor interaction ;Viral protein interaction with cytokine and cytokine receptor ;Chemokine signaling pathway ;NF-kappa B signaling pathway
ENSG00000225026	-	Prefoldin subunit 1 (PFD1) pseudogene	10.39	0.27	5.3577	0.00016999	0.00079891
ENSG00000250274	-	novel transcript	10.31	0.21	5.3493	0.00017336	0.00081311
ENSG00000213997	PGAM1P7	phosphoglycerate mutase 1 pseudogene 7 [Source:HGNC Symbol;Acc:HGNC:42454]	28.04	0.64	5.3435	2.17e-07	1.49e-06
ENSG00000285938	-	BCL6 antisense 1	19.02	0.5	5.3364	4.83e-06	2.83e-05
ENSG00000135047	CTSL	cathepsin L [Source:HGNC Symbol;Acc:HGNC:2537]	56014.3	1386.52	5.3356	1.01e-230	1.22e-227	GO:0006508;GO:0008234;GO:0005794;GO:0043231;GO:0008233;GO:0016787;GO:0005764;GO:0006508;GO:0008234;GO:0005794;GO:0043231;GO:0008233;GO:0016787;GO:0005764;GO:0006508;GO:0008234;GO:0005794;GO:0043231;GO:0008233;GO:0016787;GO:0005764;GO:0006508;GO:0008234;GO:0005794;GO:0043231;GO:0008233;GO:0016787;GO:0005764;GO:0006508;GO:0008234;GO:0005794;GO:0043231;GO:0008233;GO:0016787;GO:0005764;GO:0006508;GO:…	BP;MF;CC;CC;MF;MF;CC;BP;MF;CC;CC;MF;MF;CC;BP;MF;CC;CC;MF;MF;CC;BP;MF;CC;CC;MF;MF;CC;BP;MF;CC;CC;MF;MF;CC;BP;MF;CC;CC;MF;MF;CC;BP;MF;BP;MF;BP;MF;CC;CC;CC;BP;MF;CC;CC;MF;MF;CC;BP;MF;CC;CC;CC;CC;CC;CC;CC;CC;MF;MF;BP;MF;CC;CC;CC;CC;CC;MF;CC;CC;BP;BP;MF;MF;MF;BP;BP;CC;CC;CC;CC;MF;CC;CC;CC;BP;BP;BP;CC;BP;BP;MF;BP;BP;CC;BP;MF;CC;BP;BP;MF;MF;MF;MF;BP;BP;BP;BP;BP;BP;BP;BP;BP;CC;BP;MF;BP;MF;CC;CC;CC;CC;CC;…	proteolysis;cysteine-type peptidase activity;Golgi apparatus;intracellular membrane-bounded organelle;peptidase activity;hydrolase activity;lysosome;proteolysis;cysteine-type peptidase activity;Golgi apparatus;intracellular membrane-bounded organelle;peptidase activity;hydrolase activity;lysosome;proteolysis;cysteine-type peptidase activity;Golgi apparatus;intracellular membrane-bounded organelle…	hsa:1514;hsa:1514;hsa:1514;hsa:1514;hsa:1514;hsa:1514;hsa:1514;hsa:1514	hsa04140;hsa04142;hsa04145;hsa04210;hsa04612;hsa05205;hsa05323;hsa05418	Autophagy - animal ;Lysosome ;Phagosome ;Apoptosis ;Antigen processing and presentation ;Proteoglycans in cancer ;Rheumatoid arthritis ;Fluid shear stress and atherosclerosis
ENSG00000100311	PDGFB	platelet derived growth factor subunit B [Source:HGNC Symbol;Acc:HGNC:8800]	46.55	1.11	5.3308	4.14e-12	4.41e-11	GO:0008083;GO:0016020;GO:0043536;GO:1904707;GO:1904754;GO:0010628;GO:0010629;GO:0008284;GO:0048008;GO:1905064;GO:1905176;GO:0030335;GO:0014068;GO:0048146;GO:0005737;GO:0007165;GO:0005576;GO:0005576;GO:0007275;GO:0005515;GO:0016323;GO:0008083;GO:0051781;GO:0045893;GO:0005615;GO:0005576;GO:0042802;GO:0007507;GO:0000165;GO:0043410;GO:0061098;GO:2000379;GO:0062023;GO:0070374;GO:0042803;GO:0046982;GO:…	MF;CC;BP;BP;BP;BP;BP;BP;BP;BP;BP;BP;BP;BP;CC;BP;CC;CC;BP;MF;CC;MF;BP;BP;CC;CC;MF;BP;BP;BP;BP;BP;CC;BP;MF;MF;CC;BP;BP;BP;BP;BP;CC;CC;BP;BP;CC;BP;CC;BP;BP;BP;BP;BP;BP;BP;BP;BP;BP;BP;BP;BP;BP;BP;BP;BP;BP;BP;BP;MF;MF;BP;BP;BP;BP;BP;BP;BP;BP;MF;MF;MF;MF;MF;MF;MF;BP;BP;BP;BP;BP;BP;BP;BP;BP;BP;BP;BP;BP;BP;BP;BP;MF;CC;BP;BP;BP;BP;BP;BP;BP;BP;BP;BP;BP;BP;CC;CC;CC;BP;MF;CC;MF;BP;BP;CC;CC;MF;BP;BP;BP;BP;BP;…	growth factor activity;membrane;positive regulation of blood vessel endothelial cell migration;positive regulation of vascular smooth muscle cell proliferation;positive regulation of vascular associated smooth muscle cell migration;positive regulation of gene expression;negative regulation of gene expression;positive regulation of cell proliferation;platelet-derived growth factor receptor signali…	hsa:5155;hsa:5155;hsa:5155;hsa:5155;hsa:5155;hsa:5155;hsa:5155;hsa:5155;hsa:5155;hsa:5155;hsa:5155;hsa:5155;hsa:5155;hsa:5155;hsa:5155;hsa:5155;hsa:5155;hsa:5155;hsa:5155;hsa:5155	hsa01521;hsa04010;hsa04014;hsa04015;hsa04020;hsa04072;hsa04151;hsa04510;hsa04540;hsa04630;hsa04810;hsa05167;hsa05200;hsa05206;hsa05211;hsa05214;hsa05215;hsa05218;hsa05231;hsa05418	EGFR tyrosine kinase inhibitor resistance ;MAPK signaling pathway ;Ras signaling pathway ;Rap1 signaling pathway ;Calcium signaling pathway ;Phospholipase D signaling pathway ;PI3K-Akt signaling pathway ;Focal adhesion ;Gap junction ;JAK-STAT signaling pathway ;Regulation of actin cytoskeleton ;Kaposi sarcoma-associated herpesvirus infection ;Pathways in cancer ;MicroRNAs in cancer ;Renal cell ca…
ENSG00000227933	-	novel transcript	5.23	0	5.3268	0.0019674	0.0075855
ENSG00000267262	-	novel transcript, antisense to RFX2	18.53	0.44	5.3227	7.19e-06	4.12e-05
ENSG00000253227	-	novel transcript	37.13	0.9	5.3194	2.96e-10	2.7e-09
ENSG00000231346	LINC01160	long intergenic non-protein coding RNA 1160 [Source:HGNC Symbol;Acc:HGNC:49525]	563.9	14.07	5.3187	7.24e-46	3.71e-44
ENSG00000158786	PLA2G2F	phospholipase A2 group IIF [Source:HGNC Symbol;Acc:HGNC:30040]	5.18	0	5.3158	0.0014599	0.0057763	GO:0005509;GO:0006644;GO:0004623;GO:0016042;GO:0050482;GO:0016020;GO:0046872;GO:0005886;GO:0016787;GO:0006629;GO:0005576;GO:0005576;GO:0005515;GO:0002376;GO:0045087;GO:0004623;GO:0102567;GO:0102568;GO:0005576;GO:0042130;GO:0005509;GO:0005829;GO:0005543;GO:0006644;GO:0006654;GO:0047498;GO:0047498;GO:0036148;GO:0036149;GO:0036150;GO:0036151;GO:0036152;GO:0036151;GO:0036150;GO:0036152;GO:0036148;GO:…	MF;BP;MF;BP;BP;CC;MF;CC;MF;BP;CC;CC;MF;BP;BP;MF;MF;MF;CC;BP;MF;CC;MF;BP;BP;MF;MF;BP;BP;BP;BP;BP;BP;BP;BP;BP;BP;BP;BP	calcium ion binding;phospholipid metabolic process;phospholipase A2 activity;lipid catabolic process;arachidonic acid secretion;membrane;metal ion binding;plasma membrane;hydrolase activity;lipid metabolic process;extracellular region;extracellular region;protein binding;immune system process;innate immune response;phospholipase A2 activity;phospholipase A2 activity (consuming 1,2-dipalmitoylphos…	hsa:64600;hsa:64600;hsa:64600;hsa:64600;hsa:64600;hsa:64600;hsa:64600;hsa:64600;hsa:64600;hsa:64600	hsa00564;hsa00565;hsa00590;hsa00591;hsa00592;hsa01100;hsa04014;hsa04270;hsa04972;hsa04975	Glycerophospholipid metabolism ;Ether lipid metabolism ;Arachidonic acid metabolism ;Linoleic acid metabolism ;alpha-Linolenic acid metabolism ;Metabolic pathways ;Ras signaling pathway ;Vascular smooth muscle contraction ;Pancreatic secretion ;Fat digestion and absorption
ENSG00000255553	LINC02733	long intergenic non-protein coding RNA 2733 [Source:HGNC Symbol;Acc:HGNC:54250]	5.18	0	5.3158	0.0014599	0.0057763
ENSG00000127920	GNG11	G protein subunit gamma 11 [Source:HGNC Symbol;Acc:HGNC:4403]	1289.43	32.58	5.3155	1.34e-72	1.42e-70	GO:0007186;GO:0031681;GO:0005834;GO:0016020;GO:0005886;GO:0005515;GO:0007165;GO:0005886;GO:0031681;GO:0007186;GO:0005834;GO:0031680;GO:0007165;GO:0003924	BP;MF;CC;CC;CC;MF;BP;CC;MF;BP;CC;CC;BP;MF	G protein-coupled receptor signaling pathway;G-protein beta-subunit binding;heterotrimeric G-protein complex;membrane;plasma membrane;protein binding;signal transduction;plasma membrane;G-protein beta-subunit binding;G protein-coupled receptor signaling pathway;heterotrimeric G-protein complex;G-protein beta/gamma-subunit complex;signal transduction;GTPase activity	hsa:2791;hsa:2791;hsa:2791;hsa:2791;hsa:2791;hsa:2791;hsa:2791;hsa:2791;hsa:2791;hsa:2791;hsa:2791;hsa:2791;hsa:2791;hsa:2791;hsa:2791;hsa:2791;hsa:2791;hsa:2791	hsa04014;hsa04062;hsa04151;hsa04371;hsa04713;hsa04723;hsa04724;hsa04725;hsa04726;hsa04727;hsa04728;hsa04926;hsa05032;hsa05034;hsa05163;hsa05167;hsa05170;hsa05200	Ras signaling pathway ;Chemokine signaling pathway ;PI3K-Akt signaling pathway ;Apelin signaling pathway ;Circadian entrainment ;Retrograde endocannabinoid signaling ;Glutamatergic synapse ;Cholinergic synapse ;Serotonergic synapse ;GABAergic synapse ;Dopaminergic synapse ;Relaxin signaling pathway ;Morphine addiction ;Alcoholism ;Human cytomegalovirus infection ;Kaposi sarcoma-associated herpesv…
ENSG00000254979	-	novel protein	5.16	0	5.312	0.0012635	0.0050544	GO:0006955;GO:0016020;GO:0016021	BP;CC;CC	immune response;membrane;integral component of membrane
ENSG00000258807	-	novel transcript	18.71	0.54	5.3007	8.39e-06	4.76e-05
ENSG00000232783	FRG2FP	FSHD region gene 2 family member F, pseudogene [Source:HGNC Symbol;Acc:HGNC:51366]	5.1	0	5.3002	0.0016632	0.0065108
ENSG00000271133	ITGB8-AS1	ITGB8 antisense RNA 1 [Source:HGNC Symbol;Acc:HGNC:55257]	5.1	0	5.3002	0.0016632	0.0065108
ENSG00000197769	MAP1LC3C	microtubule associated protein 1 light chain 3 gamma [Source:HGNC Symbol;Acc:HGNC:13353]	9.87	0.21	5.2973	0.0010077	0.0041152	GO:0006914;GO:0005737;GO:0016020;GO:0005856;GO:0031410;GO:0012505;GO:0005874;GO:0005515;GO:0005776;GO:0005776;GO:0005776;GO:0036464;GO:0000421;GO:0005829;GO:0031625;GO:0005829;GO:0008017;GO:0000045;GO:0000422;GO:0006995;GO:0016236;GO:0097352;GO:0000421;GO:0005776;GO:0009267;GO:0031625;GO:0031090;GO:0032527;GO:0016236;GO:0097352;GO:0000421;GO:0097352;GO:0016236;GO:0035973	BP;CC;CC;CC;CC;CC;CC;MF;CC;CC;CC;CC;CC;CC;MF;CC;MF;BP;BP;BP;BP;BP;CC;CC;BP;MF;CC;BP;BP;BP;CC;BP;BP;BP	autophagy;cytoplasm;membrane;cytoskeleton;cytoplasmic vesicle;endomembrane system;microtubule;protein binding;autophagosome;autophagosome;autophagosome;cytoplasmic ribonucleoprotein granule;autophagosome membrane;cytosol;ubiquitin protein ligase binding;cytosol;microtubule binding;autophagosome assembly;autophagy of mitochondrion;cellular response to nitrogen starvation;macroautophagy;autophagoso…	hsa:440738;hsa:440738;hsa:440738;hsa:440738;hsa:440738;hsa:440738;hsa:440738;hsa:440738;hsa:440738	hsa04137;hsa04140;hsa04216;hsa04371;hsa04621;hsa05014;hsa05022;hsa05131;hsa05167	Mitophagy - animal ;Autophagy - animal ;Ferroptosis ;Apelin signaling pathway ;NOD-like receptor signaling pathway ;Amyotrophic lateral sclerosis ;Pathways of neurodegeneration - multiple diseases ;Shigellosis ;Kaposi sarcoma-associated herpesvirus infection
ENSG00000005001	PRSS22	serine protease 22 [Source:HGNC Symbol;Acc:HGNC:14368]	5.09	0	5.2967	0.0013081	0.0052198	GO:0006508;GO:0004252;GO:0008233;GO:0016787;GO:0008236;GO:0006508;GO:0004252;GO:0008233;GO:0006508;GO:0016787;GO:0005576;GO:0005615;GO:0008236;GO:0004252;GO:0016504;GO:0010952	BP;MF;MF;MF;MF;BP;MF;MF;BP;MF;CC;CC;MF;MF;MF;BP	proteolysis;serine-type endopeptidase activity;peptidase activity;hydrolase activity;serine-type peptidase activity;proteolysis;serine-type endopeptidase activity;peptidase activity;proteolysis;hydrolase activity;extracellular region;extracellular space;serine-type peptidase activity;serine-type endopeptidase activity;peptidase activator activity;positive regulation of peptidase activity
ENSG00000179111	HES7	hes family bHLH transcription factor 7 [Source:HGNC Symbol;Acc:HGNC:15977]	5.04	0	5.2853	0.0030148	0.011145	GO:0003677;GO:0006355;GO:0005634;GO:0046983;GO:0000122;GO:0007219;GO:0005634;GO:0003677;GO:0007275;GO:0005515;GO:0005634;GO:0006357;GO:0000981;GO:0000978;GO:0000981;GO:0000785;GO:1990837;GO:0009952;GO:0050767;GO:0008134;GO:0007498;GO:0000977;GO:0001501;GO:0001756;GO:0036342;GO:0045892;GO:0048511;GO:0003677;GO:0006355;GO:0005634;GO:0046983;GO:0000122;GO:0007219;GO:0005634;GO:0003677;GO:0007275;GO:…	MF;BP;CC;MF;BP;BP;CC;MF;BP;MF;CC;BP;MF;MF;MF;CC;MF;BP;BP;MF;BP;MF;BP;BP;BP;BP;BP;MF;BP;CC;MF;BP;BP;CC;MF;BP;MF;CC;BP;MF;MF;MF;CC;MF;BP;BP;MF;BP;MF;BP;CC;MF;BP;BP	DNA binding;regulation of transcription, DNA-templated;nucleus;protein dimerization activity;negative regulation of transcription by RNA polymerase II;Notch signaling pathway;nucleus;DNA binding;multicellular organism development;protein binding;nucleus;regulation of transcription by RNA polymerase II;DNA-binding transcription factor activity, RNA polymerase II-specific;RNA polymerase II proximal…	hsa:84667	hsa05165	Human papillomavirus infection
ENSG00000254475	OR2AT1P	olfactory receptor family 2 subfamily AT member 1 pseudogene [Source:HGNC Symbol;Acc:HGNC:15145]	5.02	0	5.2825	0.0017311	0.0067457
ENSG00000223485	LINC01615	long intergenic non-protein coding RNA 1615 [Source:HGNC Symbol;Acc:HGNC:51898]	9.72	0.23	5.2687	0.00022404	0.0010286
ENSG00000197467	COL13A1	collagen type XIII alpha 1 chain [Source:HGNC Symbol;Acc:HGNC:2190]	27.2	0.73	5.2659	6.23e-08	4.56e-07	GO:0016020;GO:0016021;GO:0005886;GO:0007155;GO:0030054;GO:0005581;GO:0007275;GO:0030154;GO:0045202;GO:0008201;GO:0008201;GO:0045211;GO:0001503;GO:0005615;GO:0005576;GO:0005886;GO:0005515;GO:0005201;GO:0030198;GO:0031012;GO:0030020;GO:0062023;GO:0007160;GO:0098609;GO:0005788;GO:0030198;GO:0030199;GO:0008201;GO:0001501;GO:0007160;GO:0005911;GO:0098609;GO:0001958;GO:0030574;GO:0030199;GO:0030903;GO:…	CC;CC;CC;BP;CC;CC;BP;BP;CC;MF;MF;CC;BP;CC;CC;CC;MF;MF;BP;CC;MF;CC;BP;BP;CC;BP;BP;MF;BP;BP;CC;BP;BP;BP;BP;BP;CC;BP;BP;CC;BP;BP;CC;CC;CC;CC;BP;CC;CC;BP;BP;CC;MF;MF;CC;BP;CC;CC;CC;MF;MF;BP;CC;MF;CC;BP;BP;CC;BP;BP;MF;BP;BP;CC;BP;BP;BP;BP;BP;CC;BP;BP;CC;CC;CC;CC;BP;CC;CC;BP;BP;CC;MF;MF;CC;BP;CC;CC;CC;MF;MF;BP;CC;MF;CC;BP;BP;CC;BP;BP;MF;BP;BP;CC;BP;BP;BP;BP;BP;CC;BP;BP;CC;CC;CC;CC;BP;CC;CC;BP;BP;CC;MF;…	membrane;integral component of membrane;plasma membrane;cell adhesion;cell junction;collagen trimer;multicellular organism development;cell differentiation;synapse;heparin binding;heparin binding;postsynaptic membrane;ossification;extracellular space;extracellular region;plasma membrane;protein binding;extracellular matrix structural constituent;extracellular matrix organization;extracellular mat…	hsa:1305	hsa04974	Protein digestion and absorption
ENSG00000287287	-	novel transcript, antisense to RUSC2	26.75	0.68	5.2659	2.23e-07	1.53e-06
ENSG00000211866	TRAJ23	T cell receptor alpha joining 23 [Source:HGNC Symbol;Acc:HGNC:12052]	4.93	0	5.2619	0.0022775	0.0086366
ENSG00000157827	FMNL2	formin like 2 [Source:HGNC Symbol;Acc:HGNC:18267]	2345.88	61.08	5.2606	7.24e-145	3.1e-142	GO:0003779;GO:0007010;GO:0030036;GO:0016043;GO:0022604;GO:0005737;GO:0031267;GO:0005829;GO:0051015;GO:0005829;GO:0045296;GO:0016477;GO:0007010;GO:0022604;GO:0008360;GO:0030866;GO:0030866;GO:0007010;GO:0022604	MF;BP;BP;BP;BP;CC;MF;CC;MF;CC;MF;BP;BP;BP;BP;BP;BP;BP;BP	actin binding;cytoskeleton organization;actin cytoskeleton organization;cellular component organization;regulation of cell morphogenesis;cytoplasm;small GTPase binding;cytosol;actin filament binding;cytosol;cadherin binding;cell migration;cytoskeleton organization;regulation of cell morphogenesis;regulation of cell shape;cortical actin cytoskeleton organization;cortical actin cytoskeleton organiz…
ENSG00000135636	DYSF	dysferlin [Source:HGNC Symbol;Acc:HGNC:3097]	1161.71	29.92	5.259	1.48e-81	1.98e-79	GO:0016021;GO:0016020;GO:0046872;GO:0005886;GO:0005886;GO:0005768;GO:0005770;GO:0005509;GO:0031410;GO:0042383;GO:0042383;GO:0005515;GO:0034451;GO:0005769;GO:0030659;GO:0008289;GO:0005544;GO:0030315;GO:0005509;GO:0005544;GO:0001778;GO:0002280;GO:0002281;GO:0006906;GO:0007009;GO:0033292;GO:0050765;GO:0061025;GO:0030315;GO:0031410;GO:0070062;GO:0005543;GO:0005886;GO:0006936;GO:0030139;GO:0030659;GO:…	CC;CC;MF;CC;CC;CC;CC;MF;CC;CC;CC;MF;CC;CC;CC;MF;MF;CC;MF;MF;BP;BP;BP;BP;BP;BP;BP;BP;CC;CC;CC;MF;CC;BP;CC;CC;BP;BP;BP;CC;CC;MF;CC;CC;CC;CC;MF;CC;CC;CC;MF;CC;CC;CC;MF;MF;CC;MF;MF;BP;BP;BP;BP;BP;BP;BP;BP;CC;CC;CC;MF;CC;BP;CC;CC;BP;BP;BP;CC;CC;MF;CC;CC;CC;CC;MF;CC;CC;CC;MF;CC;CC;CC;MF;MF;CC;MF;MF;BP;BP;BP;BP;BP;BP;BP;BP;CC;CC;CC;MF;CC;BP;CC;CC;BP;BP;BP;CC;CC;MF;CC;CC;CC;CC;MF;CC;CC;CC;MF;CC;CC;CC;MF;…	integral component of membrane;membrane;metal ion binding;plasma membrane;plasma membrane;endosome;late endosome;calcium ion binding;cytoplasmic vesicle;sarcolemma;sarcolemma;protein binding;centriolar satellite;early endosome;cytoplasmic vesicle membrane;lipid binding;calcium-dependent phospholipid binding;T-tubule;calcium ion binding;calcium-dependent phospholipid binding;plasma membrane repair…
ENSG00000157483	MYO1E	myosin IE [Source:HGNC Symbol;Acc:HGNC:7599]	16246.3	424.56	5.2578	6.31e-234	7.88e-231	GO:0005524;GO:0005515;GO:0003774;GO:0016459;GO:0005737;GO:0005737;GO:0000166;GO:0003779;GO:0016459;GO:0005856;GO:0005856;GO:0031410;GO:0005912;GO:0030054;GO:0005515;GO:0008289;GO:0006897;GO:0005737;GO:0005886;GO:0030136;GO:0005516;GO:0005516;GO:0035091;GO:0051015;GO:0051015;GO:0016887;GO:0070062;GO:0005902;GO:0015629;GO:0000146;GO:0030898;GO:0007015;GO:0030050;GO:0031982;GO:0003774;GO:0015629;GO:…	MF;MF;MF;CC;CC;CC;MF;MF;CC;CC;CC;CC;CC;CC;MF;MF;BP;CC;CC;CC;MF;MF;MF;MF;MF;MF;CC;CC;CC;MF;MF;BP;BP;CC;MF;CC;BP;MF;BP;BP;BP;MF;CC;BP;BP;BP;BP;BP;BP;BP;BP;BP;BP;CC;CC;MF;MF;CC;MF;MF;MF;MF;MF;CC;MF;MF;MF;MF;CC;MF;MF;MF;MF;MF;CC	ATP binding;protein binding;motor activity;myosin complex;cytoplasm;cytoplasm;nucleotide binding;actin binding;myosin complex;cytoskeleton;cytoskeleton;cytoplasmic vesicle;adherens junction;cell junction;protein binding;lipid binding;endocytosis;cytoplasm;plasma membrane;clathrin-coated vesicle;calmodulin binding;calmodulin binding;phosphatidylinositol binding;actin filament binding;actin filamen…	hsa:4643	hsa05130	Pathogenic Escherichia coli infection
ENSG00000234362	LINC01914	long intergenic non-protein coding RNA 1914 [Source:HGNC Symbol;Acc:HGNC:52733]	9.58	0.23	5.2535	0.00026152	0.001189
ENSG00000120658	ENOX1	ecto-NOX disulfide-thiol exchanger 1 [Source:HGNC Symbol;Acc:HGNC:25474]	97.37	2.59	5.2451	9.7e-24	2.06e-22	GO:0016491;GO:0003676;GO:0009897;GO:0007624;GO:0003723;GO:0016020;GO:0005886;GO:0005886;GO:0005576;GO:0005615;GO:0005515;GO:0048511	MF;MF;CC;BP;MF;CC;CC;CC;CC;CC;MF;BP	oxidoreductase activity;nucleic acid binding;external side of plasma membrane;ultradian rhythm;RNA binding;membrane;plasma membrane;plasma membrane;extracellular region;extracellular space;protein binding;rhythmic process
ENSG00000261645	DISC1FP1	DISC1 fusion partner 1 [Source:HGNC Symbol;Acc:HGNC:33625]	4.86	0	5.241	0.0059138	0.020396
ENSG00000138411	HECW2	HECT, C2 and WW domain containing E3 ubiquitin protein ligase 2 [Source:HGNC Symbol;Acc:HGNC:29853]	44.05	1.24	5.2257	6.86e-12	7.19e-11	GO:0005515;GO:0004842;GO:0005737;GO:0016740;GO:0016567;GO:0005856;GO:0005819;GO:0005737;GO:0005515;GO:0016567;GO:0000209;GO:0061630;GO:0043161;GO:0045732;GO:0072686;GO:0048814;GO:2000650;GO:0030071;GO:0005737;GO:0016740;GO:0016567;GO:0005856;GO:0004842;GO:0005819;GO:0005737;GO:0005515;GO:0016567;GO:0000209;GO:0061630;GO:0043161;GO:0045732;GO:0072686;GO:0048814;GO:2000650;GO:0030071;GO:0005515;GO:…	MF;MF;CC;MF;BP;CC;CC;CC;MF;BP;BP;MF;BP;BP;CC;BP;BP;BP;CC;MF;BP;CC;MF;CC;CC;MF;BP;BP;MF;BP;BP;CC;BP;BP;BP;MF;MF;BP;MF;BP;MF;MF;BP;MF;MF;CC;MF;BP;CC;CC;CC;MF;BP;BP;MF;BP;BP;CC;BP;BP;BP;MF;MF;CC;MF;BP;CC;CC;CC;MF;BP;BP;MF;BP;BP;CC;BP;BP;BP	protein binding;ubiquitin-protein transferase activity;cytoplasm;transferase activity;protein ubiquitination;cytoskeleton;spindle;cytoplasm;protein binding;protein ubiquitination;protein polyubiquitination;ubiquitin protein ligase activity;proteasome-mediated ubiquitin-dependent protein catabolic process;positive regulation of protein catabolic process;mitotic spindle;regulation of dendrite morph…
ENSG00000112818	MEP1A	meprin A subunit alpha [Source:HGNC Symbol;Acc:HGNC:7015]	34.65	0.91	5.2204	5.97e-10	5.32e-09	GO:0008270;GO:0005515;GO:0016020;GO:0006508;GO:0008237;GO:0004222;GO:0016021;GO:0046872;GO:0008233;GO:0016787;GO:0005515;GO:0070062;GO:0004222;GO:0005887;GO:0005615;GO:0017090;GO:0008270;GO:0005515;GO:0016020;GO:0006508;GO:0008237;GO:0004222;GO:0016021;GO:0046872;GO:0008233;GO:0016787	MF;MF;CC;BP;MF;MF;CC;MF;MF;MF;MF;CC;MF;CC;CC;CC;MF;MF;CC;BP;MF;MF;CC;MF;MF;MF	zinc ion binding;protein binding;membrane;proteolysis;metallopeptidase activity;metalloendopeptidase activity;integral component of membrane;metal ion binding;peptidase activity;hydrolase activity;protein binding;extracellular exosome;metalloendopeptidase activity;integral component of plasma membrane;extracellular space;meprin A complex;zinc ion binding;protein binding;membrane;proteolysis;metal…	hsa:4224	hsa04974	Protein digestion and absorption
ENSG00000196549	MME	membrane metalloendopeptidase [Source:HGNC Symbol;Acc:HGNC:7154]	9.44	0.21	5.2197	0.00028359	0.0012802	GO:0006508;GO:0008237;GO:0004222;GO:0043025;GO:0043025;GO:0005737;GO:0016020;GO:0016021;GO:0016021;GO:0046872;GO:0005886;GO:0005886;GO:0008233;GO:0006508;GO:0016787;GO:0008270;GO:0005925;GO:0030425;GO:0005515;GO:0045202;GO:0030424;GO:0004222;GO:0004222;GO:0008021;GO:0001822;GO:0005886;GO:0005886;GO:0005887;GO:0070062;GO:0004222;GO:0005903;GO:0043312;GO:0009986;GO:0030667;GO:0030424;GO:0042803;GO:…	BP;MF;MF;CC;CC;CC;CC;CC;CC;MF;CC;CC;MF;BP;MF;MF;CC;CC;MF;CC;CC;MF;MF;CC;BP;CC;CC;CC;CC;MF;CC;BP;CC;CC;CC;MF;MF;MF;BP;MF;CC;BP;BP;BP;BP;BP;BP;BP;CC;BP;BP;BP;BP;BP;BP;BP;BP;BP;BP;MF;MF;MF;MF;MF;BP;BP;BP;BP;BP;CC;CC;CC;CC;BP;MF;MF;CC;CC;CC;CC;CC;CC;MF;CC;CC;MF;BP;MF;MF;CC;CC;MF;CC;CC;MF;MF;CC;BP;CC;CC;CC;CC;MF;CC;BP;CC;CC;CC;MF;MF;MF;BP;MF;CC;BP;BP;BP;BP;BP;BP;BP;CC;BP;BP;BP;BP;BP;BP;BP;BP;BP;BP;MF;…	proteolysis;metallopeptidase activity;metalloendopeptidase activity;neuronal cell body;neuronal cell body;cytoplasm;membrane;integral component of membrane;integral component of membrane;metal ion binding;plasma membrane;plasma membrane;peptidase activity;proteolysis;hydrolase activity;zinc ion binding;focal adhesion;dendrite;protein binding;synapse;axon;metalloendopeptidase activity;metalloendop…	hsa:4311;hsa:4311;hsa:4311;hsa:4311	hsa04614;hsa04640;hsa04974;hsa05010	Renin-angiotensin system ;Hematopoietic cell lineage ;Protein digestion and absorption ;Alzheimer disease
ENSG00000253831	ETV3L	ETS variant transcription factor 3 like [Source:HGNC Symbol;Acc:HGNC:33834]	112.3	3.07	5.2052	1.81e-25	4.19e-24	GO:0006355;GO:0003700;GO:0043565;GO:0005634;GO:0003677;GO:0005515;GO:0005634;GO:0006357;GO:0000981;GO:0030154;GO:0006355;GO:0003700;GO:0043565;GO:0005634;GO:0003677;GO:0005515;GO:0005634;GO:0006357;GO:0000981;GO:0030154;GO:0006355;GO:0003700;GO:0043565;GO:0005634;GO:0003677;GO:0005515;GO:0005634;GO:0006357;GO:0000981;GO:0030154;GO:0006355;GO:0003700;GO:0043565;GO:0005634;GO:0003677;GO:0005515;GO:…	BP;MF;MF;CC;MF;MF;CC;BP;MF;BP;BP;MF;MF;CC;MF;MF;CC;BP;MF;BP;BP;MF;MF;CC;MF;MF;CC;BP;MF;BP;BP;MF;MF;CC;MF;MF;CC;BP;MF;BP	regulation of transcription, DNA-templated;DNA-binding transcription factor activity;sequence-specific DNA binding;nucleus;DNA binding;protein binding;nucleus;regulation of transcription by RNA polymerase II;DNA-binding transcription factor activity, RNA polymerase II-specific;cell differentiation;regulation of transcription, DNA-templated;DNA-binding transcription factor activity;sequence-specif…
ENSG00000275322	-	novel transcript	9.3	0.23	5.2032	0.00028844	0.0012995
ENSG00000009950	MLXIPL	MLX interacting protein like [Source:HGNC Symbol;Acc:HGNC:12744]	4322.32	117.85	5.2005	7.41e-71	7.65e-69	GO:0008284;GO:0045723;GO:0045944;GO:0005737;GO:0005634;GO:0005634;GO:0070328;GO:0045893;GO:0042593;GO:0005634;GO:0005654;GO:0005829;GO:0046983;GO:0003677;GO:0005634;GO:0006357;GO:0000981;GO:0000978;GO:0000981;GO:0000785;GO:0005654;GO:0005829;GO:0046982;GO:0045892;GO:0009653;GO:0003700;GO:0097009;GO:0003677;GO:0003677;GO:0033137;GO:0008134;GO:0005667;GO:0006355;GO:0045821;GO:0046889;GO:0071157;GO:…	BP;BP;BP;CC;CC;CC;BP;BP;BP;CC;CC;CC;MF;MF;CC;BP;MF;MF;MF;CC;CC;CC;MF;BP;BP;MF;BP;MF;MF;BP;MF;CC;BP;BP;BP;BP;BP;MF;BP;BP;BP;MF;BP;BP;BP;CC;CC;CC;BP;BP;BP;CC;CC;CC;MF;CC;BP;MF;MF;MF;CC;CC;CC;MF;BP;BP;MF;BP;MF;MF;BP;MF;CC;BP;BP;BP;BP;BP;MF;BP;BP;BP;MF;BP;BP;BP;CC;CC;CC;BP;BP;BP;CC;CC;CC;MF;CC;BP;MF;MF;MF;CC;CC;CC;MF;BP;BP;MF;BP;MF;MF;BP;MF;CC;BP;BP;BP;BP;BP;MF;BP;BP;BP;MF;BP;BP;BP;CC;CC;CC;BP;BP;BP;…	positive regulation of cell proliferation;positive regulation of fatty acid biosynthetic process;positive regulation of transcription by RNA polymerase II;cytoplasm;nucleus;nucleus;triglyceride homeostasis;positive regulation of transcription, DNA-templated;glucose homeostasis;nucleus;nucleoplasm;cytosol;protein dimerization activity;DNA binding;nucleus;regulation of transcription by RNA polymera…	hsa:51085;hsa:51085	hsa04931;hsa04932	Insulin resistance ;Non-alcoholic fatty liver disease
ENSG00000125384	PTGER2	prostaglandin E receptor 2 [Source:HGNC Symbol;Acc:HGNC:9594]	171.9	4.75	5.1936	3.75e-35	1.31e-33	GO:0007186;GO:0016021;GO:0004957;GO:0016020;GO:0007186;GO:0016021;GO:0004930;GO:0004957;GO:0016020;GO:0005886;GO:0007165;GO:0005886;GO:0002862;GO:0005886;GO:0007186;GO:0005887;GO:0006954;GO:0007204;GO:0007189;GO:0071380;GO:0007189;GO:0004957;GO:0004957;GO:0071380;GO:1904346	BP;CC;MF;CC;BP;CC;MF;MF;CC;CC;BP;CC;BP;CC;BP;CC;BP;BP;BP;BP;BP;MF;MF;BP;BP	G protein-coupled receptor signaling pathway;integral component of membrane;prostaglandin E receptor activity;membrane;G protein-coupled receptor signaling pathway;integral component of membrane;G protein-coupled receptor activity;prostaglandin E receptor activity;membrane;plasma membrane;signal transduction;plasma membrane;negative regulation of inflammatory response to antigenic stimulus;plasma…	hsa:5732;hsa:5732;hsa:5732;hsa:5732;hsa:5732;hsa:5732	hsa04024;hsa04080;hsa04750;hsa04924;hsa05163;hsa05200	cAMP signaling pathway ;Neuroactive ligand-receptor interaction ;Inflammatory mediator regulation of TRP channels ;Renin secretion ;Human cytomegalovirus infection ;Pathways in cancer
ENSG00000143171	RXRG	retinoid X receptor gamma [Source:HGNC Symbol;Acc:HGNC:10479]	9.21	0.21	5.193	0.00030327	0.0013618	GO:0003677;GO:0003707;GO:0008270;GO:0006355;GO:0005634;GO:0003700;GO:0043565;GO:0005737;GO:0046872;GO:0005515;GO:0006357;GO:0000978;GO:0043401;GO:0004879;GO:0000981;GO:0000785;GO:0030154;GO:1990837;GO:0005654;GO:0090575;GO:0045944;GO:0004879;GO:0045944;GO:0048384;GO:0048856;GO:0006367;GO:0048384;GO:0004879;GO:0044323;GO:0032526;GO:0003677;GO:0003707;GO:0008270;GO:0006355;GO:0005634;GO:0003700;GO:…	MF;MF;MF;BP;CC;MF;MF;CC;MF;MF;BP;MF;BP;MF;MF;CC;BP;MF;CC;CC;BP;MF;BP;BP;BP;BP;BP;MF;MF;BP;MF;MF;MF;BP;CC;MF;MF;MF;BP	DNA binding;steroid hormone receptor activity;zinc ion binding;regulation of transcription, DNA-templated;nucleus;DNA-binding transcription factor activity;sequence-specific DNA binding;cytoplasm;metal ion binding;protein binding;regulation of transcription by RNA polymerase II;RNA polymerase II proximal promoter sequence-specific DNA binding;steroid hormone mediated signaling pathway;nuclear rec…	hsa:6258;hsa:6258;hsa:6258;hsa:6258;hsa:6258;hsa:6258;hsa:6258;hsa:6258;hsa:6258;hsa:6258;hsa:6258;hsa:6258;hsa:6258	hsa03320;hsa04659;hsa04919;hsa04920;hsa04928;hsa05200;hsa05202;hsa05207;hsa05216;hsa05222;hsa05223;hsa05226;hsa05417	PPAR signaling pathway ;Th17 cell differentiation ;Thyroid hormone signaling pathway ;Adipocytokine signaling pathway ;Parathyroid hormone synthesis, secretion and action ;Pathways in cancer ;Transcriptional misregulation in cancer ;Chemical carcinogenesis - receptor activation ;Thyroid cancer ;Small cell lung cancer ;Non-small cell lung cancer ;Gastric cancer ;Lipid and atherosclerosis
ENSG00000186522	SEPTIN10	septin 10 [Source:HGNC Symbol;Acc:HGNC:14349]	93.41	2.5	5.19	6.33e-23	1.3e-21	GO:0005525;GO:0000166;GO:0005856;GO:0005525;GO:0005737;GO:0000166;GO:0005856;GO:0051301;GO:0005515;GO:0007049;GO:0003924;GO:0060090;GO:0034613;GO:0061640;GO:0005940;GO:0015630;GO:0032153;GO:0031105;GO:0005525;GO:0005737;GO:0000166;GO:0005856;GO:0051301;GO:0005515;GO:0007049;GO:0003924;GO:0060090;GO:0034613;GO:0061640;GO:0005940;GO:0015630;GO:0032153;GO:0031105;GO:0005525;GO:0000166;GO:0005856;GO:…	MF;MF;CC;MF;CC;MF;CC;BP;MF;BP;MF;MF;BP;BP;CC;CC;CC;CC;MF;CC;MF;CC;BP;MF;BP;MF;MF;BP;BP;CC;CC;CC;CC;MF;MF;CC;MF;MF;CC;MF;MF;MF	GTP binding;nucleotide binding;cytoskeleton;GTP binding;cytoplasm;nucleotide binding;cytoskeleton;cell division;protein binding;cell cycle;GTPase activity;molecular adaptor activity;cellular protein localization;cytoskeleton-dependent cytokinesis;septin ring;microtubule cytoskeleton;cell division site;septin complex;GTP binding;cytoplasm;nucleotide binding;cytoskeleton;cell division;protein bindi…
ENSG00000259341	-	novel transcript	41.98	1.11	5.1813	1.53e-11	1.55e-10
ENSG00000231877	-	novel transcript	4.71	0	5.1786	0.0031673	0.011643
ENSG00000261634	PAQR5-DT	PAQR5 divergent transcript [Source:HGNC Symbol;Acc:HGNC:55353]	4.67	0	5.1717	0.0082859	0.027546
ENSG00000168685	IL7R	interleukin 7 receptor [Source:HGNC Symbol;Acc:HGNC:6024]	1703.59	46.95	5.1716	1.23e-60	9.7e-59	GO:0016020;GO:0016021;GO:0005515;GO:0016020;GO:0004896;GO:0016021;GO:0005654;GO:0005829;GO:0005886;GO:0005886;GO:0005576;GO:0005515;GO:0005886;GO:0008284;GO:0006955;GO:0007165;GO:0007166;GO:0061024;GO:0038111;GO:0030669;GO:0003823;GO:0004896;GO:0004917;GO:0000018;GO:0000902;GO:0001915;GO:0008361;GO:0010628;GO:0030217;GO:0033089;GO:0042100;GO:0048535;GO:0048872;GO:0050830;GO:0070233;GO:1904894;GO:…	CC;CC;MF;CC;MF;CC;CC;CC;CC;CC;CC;MF;CC;BP;BP;BP;BP;BP;BP;CC;MF;MF;MF;BP;BP;BP;BP;BP;BP;BP;BP;BP;BP;BP;BP;BP;CC;CC;CC;MF;CC;MF;CC;CC;CC;CC;CC;CC;MF;CC;BP;BP;BP;BP;BP;BP;CC;MF;MF;MF;BP;BP;CC;CC;MF	membrane;integral component of membrane;protein binding;membrane;cytokine receptor activity;integral component of membrane;nucleoplasm;cytosol;plasma membrane;plasma membrane;extracellular region;protein binding;plasma membrane;positive regulation of cell proliferation;immune response;signal transduction;cell surface receptor signaling pathway;membrane organization;interleukin-7-mediated signalin…	hsa:3575;hsa:3575;hsa:3575;hsa:3575;hsa:3575;hsa:3575;hsa:3575	hsa04060;hsa04068;hsa04151;hsa04630;hsa04640;hsa05200;hsa05340	Cytokine-cytokine receptor interaction ;FoxO signaling pathway ;PI3K-Akt signaling pathway ;JAK-STAT signaling pathway ;Hematopoietic cell lineage ;Pathways in cancer ;Primary immunodeficiency
ENSG00000259946	-	novel transcript	4.66	0	5.1692	0.0034971	0.012751
ENSG00000258245	RPL10P13	ribosomal protein L10 pseudogene 13 [Source:HGNC Symbol;Acc:HGNC:52346]	4.66	0	5.1692	0.0034971	0.012751
ENSG00000258077	-	novel transcript	4.66	0	5.1692	0.0034971	0.012751
ENSG00000267589	-	ribosomal protein L32 (RPL32) pseudogene	4.66	0	5.1692	0.0034971	0.012751
ENSG00000111186	WNT5B	Wnt family member 5B [Source:HGNC Symbol;Acc:HGNC:16265]	406.61	11.02	5.1685	2.17e-72	2.29e-70	GO:0005576;GO:0007275;GO:0005102;GO:0016055;GO:0005576;GO:0007275;GO:0005102;GO:0016055;GO:0005576;GO:0007275;GO:0005102;GO:0016055;GO:0005615;GO:0005615;GO:0005576;GO:0005886;GO:0070062;GO:0045444;GO:0030335;GO:0062023;GO:0030182;GO:0071300;GO:0060070;GO:0005102;GO:0005788;GO:0005125;GO:0030666;GO:0005796;GO:0002062;GO:0005109;GO:0016055;GO:0030182;GO:0045165;GO:0070307;GO:0070062;GO:0042692;GO:…	CC;BP;MF;BP;CC;BP;MF;BP;CC;BP;MF;BP;CC;CC;CC;CC;CC;BP;BP;CC;BP;BP;BP;MF;CC;MF;CC;CC;BP;MF;BP;BP;BP;BP;CC;BP;BP;BP;CC;BP;MF;BP;CC;CC;CC;CC;CC;BP;BP;CC;BP;BP;BP;MF;CC;MF;CC;CC;BP;MF;BP;BP;BP;BP;CC;BP;BP;BP;CC;BP;MF;BP;CC;CC;CC;CC;CC;BP;BP;CC;BP;BP;BP;MF;CC;MF;CC;CC;BP;MF;BP;BP;BP;BP;CC;BP;BP;BP;BP;CC;BP;MF;BP;CC;BP;MF;BP	extracellular region;multicellular organism development;signaling receptor binding;Wnt signaling pathway;extracellular region;multicellular organism development;signaling receptor binding;Wnt signaling pathway;extracellular region;multicellular organism development;signaling receptor binding;Wnt signaling pathway;extracellular space;extracellular space;extracellular region;plasma membrane;extrace…	hsa:81029;hsa:81029;hsa:81029;hsa:81029;hsa:81029;hsa:81029;hsa:81029;hsa:81029;hsa:81029;hsa:81029;hsa:81029;hsa:81029;hsa:81029;hsa:81029;hsa:81029;hsa:81029	hsa04150;hsa04310;hsa04360;hsa04390;hsa04550;hsa04916;hsa04934;hsa05010;hsa05022;hsa05165;hsa05200;hsa05205;hsa05217;hsa05224;hsa05225;hsa05226	mTOR signaling pathway ;Wnt signaling pathway ;Axon guidance ;Hippo signaling pathway ;Signaling pathways regulating pluripotency of stem cells ;Melanogenesis ;Cushing syndrome ;Alzheimer disease ;Pathways of neurodegeneration - multiple diseases ;Human papillomavirus infection ;Pathways in cancer ;Proteoglycans in cancer ;Basal cell carcinoma ;Breast cancer ;Hepatocellular carcinoma ;Gastric can…
ENSG00000231863	-	novel transcript	4.66	0	5.167	0.0025328	0.0095193
ENSG00000231566	LINC02595	long intergenic non-protein coding RNA 2595 [Source:HGNC Symbol;Acc:HGNC:53946]	4.65	0	5.165	0.0022134	0.0084276
ENSG00000110436	SLC1A2	solute carrier family 1 member 2 [Source:HGNC Symbol;Acc:HGNC:10940]	4.65	0	5.165	0.0022134	0.0084276	GO:0016021;GO:0015293;GO:0016020;GO:0046872;GO:0005886;GO:0005515;GO:0009986;GO:0005886;GO:0005887;GO:0006865;GO:0044297;GO:0016020;GO:0006811;GO:0006836;GO:0007268;GO:0045121;GO:0045121;GO:0015813;GO:0070633;GO:0070207;GO:0097449;GO:0005313;GO:0005314;GO:0015501;GO:0070779;GO:0098712;GO:0098796;GO:0098796;GO:0005313;GO:0005314;GO:0008509;GO:0015501;GO:0033229;GO:0006750;GO:0007399;GO:0007632;GO:…	CC;MF;CC;MF;CC;MF;CC;CC;CC;BP;CC;CC;BP;BP;BP;CC;CC;BP;BP;BP;CC;MF;MF;MF;BP;BP;CC;CC;MF;MF;MF;MF;MF;BP;BP;BP;BP;BP;BP;BP;BP;BP;BP;BP;BP;BP;BP;BP;BP;BP;BP;BP;BP;CC;CC;CC;CC;CC;CC;CC;CC;CC;CC;CC;CC;MF;CC;BP;CC;MF;CC;BP;CC;MF;CC;BP;CC;MF;CC;MF;CC;BP;MF;CC;CC;CC;BP;CC;CC;BP;BP;BP;CC;CC;BP;BP;BP;CC;MF;MF;MF;BP;BP;CC;CC;BP;BP;CC;CC;MF;CC;BP;CC;CC;MF;BP;CC;MF;CC;BP;CC;MF;CC;BP;CC;MF;CC;MF;CC;BP;MF;CC;CC;…	integral component of membrane;symporter activity;membrane;metal ion binding;plasma membrane;protein binding;cell surface;plasma membrane;integral component of plasma membrane;amino acid transport;cell body;membrane;ion transport;neurotransmitter transport;chemical synaptic transmission;membrane raft;membrane raft;L-glutamate transmembrane transport;transepithelial transport;protein homotrimeriza…	hsa:6506;hsa:6506;hsa:6506;hsa:6506	hsa04721;hsa04724;hsa05014;hsa05016	Synaptic vesicle cycle ;Glutamatergic synapse ;Amyotrophic lateral sclerosis ;Huntington disease
ENSG00000124762	CDKN1A	cyclin dependent kinase inhibitor 1A [Source:HGNC Symbol;Acc:HGNC:1784]	31508.9	879.22	5.1639	0	0	GO:0005634;GO:0004861;GO:0007050;GO:0007346;GO:0072331;GO:1904706;GO:0008285;GO:0008285;GO:0005634;GO:0048146;GO:0005737;GO:0046872;GO:0016301;GO:0016310;GO:0005654;GO:0016604;GO:0005515;GO:0007049;GO:0004860;GO:0030332;GO:0044877;GO:0000079;GO:0006606;GO:0006974;GO:0006978;GO:0007507;GO:0008285;GO:0009411;GO:0009636;GO:0010033;GO:0010165;GO:0010243;GO:0010629;GO:0010942;GO:0014070;GO:0030890;GO:…	CC;MF;BP;BP;BP;BP;BP;BP;CC;BP;CC;MF;MF;BP;CC;CC;MF;BP;MF;MF;MF;BP;BP;BP;BP;BP;BP;BP;BP;BP;BP;BP;BP;BP;BP;BP;BP;BP;BP;BP;BP;BP;BP;BP;BP;BP;BP;BP;BP;BP;BP;BP;BP;BP;BP;BP;BP;BP;BP;BP;CC;CC;CC;BP;BP;CC;CC;MF;CC;BP;BP;CC;BP;BP;BP;BP;BP;BP;BP;BP;BP;BP;BP;BP;BP;BP;BP;BP;BP;BP;CC;CC;CC;MF;BP;MF;MF;MF;MF;MF;BP;BP;BP;BP;BP;BP;BP;BP;BP;BP;BP;BP;BP;CC;MF;BP;BP;BP;BP;BP;BP;CC;BP;CC;MF;MF;BP;CC;CC;MF;BP;MF;BP;…	nucleus;cyclin-dependent protein serine/threonine kinase inhibitor activity;cell cycle arrest;regulation of mitotic cell cycle;signal transduction by p53 class mediator;negative regulation of vascular smooth muscle cell proliferation;negative regulation of cell proliferation;negative regulation of cell proliferation;nucleus;positive regulation of fibroblast proliferation;cytoplasm;metal ion bindi…	hsa:1026;hsa:1026;hsa:1026;hsa:1026;hsa:1026;hsa:1026;hsa:1026;hsa:1026;hsa:1026;hsa:1026;hsa:1026;hsa:1026;hsa:1026;hsa:1026;hsa:1026;hsa:1026;hsa:1026;hsa:1026;hsa:1026;hsa:1026;hsa:1026;hsa:1026;hsa:1026;hsa:1026;hsa:1026;hsa:1026;hsa:1026;hsa:1026;hsa:1026;hsa:1026;hsa:1026;hsa:1026;hsa:1026;hsa:1026;hsa:1026;hsa:1026;hsa:1026;hsa:1026;hsa:1026;hsa:1026;hsa:1026	hsa01522;hsa01524;hsa04012;hsa04066;hsa04068;hsa04110;hsa04115;hsa04151;hsa04218;hsa04630;hsa04921;hsa04928;hsa04934;hsa05160;hsa05161;hsa05163;hsa05165;hsa05166;hsa05167;hsa05169;hsa05200;hsa05202;hsa05203;hsa05205;hsa05206;hsa05210;hsa05211;hsa05212;hsa05213;hsa05214;hsa05215;hsa05216;hsa05217;hsa05218;hsa05219;hsa05220;hsa05222;hsa05223;hsa05224;hsa05225;hsa05226	Endocrine resistance ;Platinum drug resistance ;ErbB signaling pathway ;HIF-1 signaling pathway ;FoxO signaling pathway ;Cell cycle ;p53 signaling pathway ;PI3K-Akt signaling pathway ;Cellular senescence ;JAK-STAT signaling pathway ;Oxytocin signaling pathway ;Parathyroid hormone synthesis, secretion and action ;Cushing syndrome ;Hepatitis C ;Hepatitis B ;Human cytomegalovirus infection ;Human pa…
ENSG00000245812	LINC02202	long intergenic non-protein coding RNA 2202 [Source:HGNC Symbol;Acc:HGNC:53068]	4.64	0	5.1631	0.002223	0.0084579
ENSG00000287105	-	novel transcript, antisense to NKAIN3	4.64	0	5.1631	0.002223	0.0084579
ENSG00000286174	-	novel transcript, antisense to CNIH3	4.59	0	5.1511	0.0043016	0.015351
ENSG00000121797	CCRL2	C-C motif chemokine receptor like 2 [Source:HGNC Symbol;Acc:HGNC:1612]	131.31	3.62	5.1449	1.13e-28	3.06e-27	GO:0007186;GO:0016021;GO:0006935;GO:0004930;GO:0004950;GO:0016020;GO:0005886;GO:0007165;GO:0070098;GO:0006954;GO:0005737;GO:0006955;GO:0009897;GO:0005886;GO:0005887;GO:0007186;GO:0005887;GO:0006935;GO:0006954;GO:0004950;GO:0016493;GO:0019957;GO:0042379;GO:0048020;GO:0007204;GO:0019722;GO:0060326;GO:0007186;GO:0016021;GO:0006935;GO:0004930;GO:0004950;GO:0016020;GO:0005886;GO:0005515;GO:0007165;GO:…	BP;CC;BP;MF;MF;CC;CC;BP;BP;BP;CC;BP;CC;CC;CC;BP;CC;BP;BP;MF;MF;MF;MF;MF;BP;BP;BP;BP;CC;BP;MF;MF;CC;CC;MF;BP;BP;BP;CC;BP;CC;CC;CC;BP;CC;BP;BP;MF;MF;MF;MF;MF;BP;BP;BP;BP;CC;BP;MF;MF;CC;CC;BP;BP;BP;CC;BP;CC;CC;CC;BP;CC;BP;BP;MF;MF;MF;MF;MF;BP;BP;BP;BP;CC;BP;MF;MF;CC;CC;BP;BP;BP;CC;BP;MF;MF;CC;CC;BP;BP;BP;CC;BP;CC;CC;CC;BP;CC;BP;BP;MF;MF;MF;MF;MF;BP;BP;BP	G protein-coupled receptor signaling pathway;integral component of membrane;chemotaxis;G protein-coupled receptor activity;chemokine receptor activity;membrane;plasma membrane;signal transduction;chemokine-mediated signaling pathway;inflammatory response;cytoplasm;immune response;external side of plasma membrane;plasma membrane;integral component of plasma membrane;G protein-coupled receptor sign…
ENSG00000103647	CORO2B	coronin 2B [Source:HGNC Symbol;Acc:HGNC:2256]	1418.46	40.02	5.1415	5.13e-130	1.64e-127	GO:0005515;GO:0016020;GO:0051015;GO:0030036;GO:0005737;GO:0016020;GO:0003779;GO:0003779;GO:0005856;GO:0005515;GO:0030036;GO:0051015;GO:0015629;GO:0005925;GO:0032956;GO:0017166;GO:1990147;GO:0003093;GO:0010812;GO:0048041;GO:0051497;GO:0080135;GO:1904950;GO:1904951;GO:0005925;GO:0005515;GO:0016020;GO:0051015;GO:0030036;GO:0005737;GO:0016020;GO:0003779;GO:0003779;GO:0005856;GO:0005515;GO:0030036;GO:…	MF;CC;MF;BP;CC;CC;MF;MF;CC;MF;BP;MF;CC;CC;BP;MF;MF;BP;BP;BP;BP;BP;BP;BP;CC;MF;CC;MF;BP;CC;CC;MF;MF;CC;MF;BP;MF;CC;CC;BP;MF;MF;BP;BP;BP;BP;MF;CC;MF;BP;CC;CC;MF;MF;CC;MF;BP;MF;CC;CC;BP;MF;MF;BP;BP;BP;BP	protein binding;membrane;actin filament binding;actin cytoskeleton organization;cytoplasm;membrane;actin binding;actin binding;cytoskeleton;protein binding;actin cytoskeleton organization;actin filament binding;actin cytoskeleton;focal adhesion;regulation of actin cytoskeleton organization;vinculin binding;talin binding;regulation of glomerular filtration;negative regulation of cell-substrate adh…
ENSG00000136688	IL36G	interleukin 36 gamma [Source:HGNC Symbol;Acc:HGNC:15741]	8.88	0.23	5.1361	0.00070208	0.0029563	GO:0005125;GO:0006955;GO:0006954;GO:0005615;GO:0005149;GO:0005737;GO:0005576;GO:0002376;GO:0045087;GO:0005615;GO:0005576;GO:0071222;GO:0019221;GO:0006954;GO:0007267;GO:0010628;GO:0005125;GO:0019221;GO:0002437;GO:0005125;GO:0006955;GO:0006954;GO:0005615;GO:0005149;GO:0005737;GO:0005576;GO:0002376;GO:0045087;GO:0005615;GO:0005576;GO:0071222;GO:0019221;GO:0006954;GO:0007267;GO:0010628;GO:0005125;GO:…	MF;BP;BP;CC;MF;CC;CC;BP;BP;CC;CC;BP;BP;BP;BP;BP;MF;BP;BP;MF;BP;BP;CC;MF;CC;CC;BP;BP;CC;CC;BP;BP;BP;BP;BP;MF;BP;BP	cytokine activity;immune response;inflammatory response;extracellular space;interleukin-1 receptor binding;cytoplasm;extracellular region;immune system process;innate immune response;extracellular space;extracellular region;cellular response to lipopolysaccharide;cytokine-mediated signaling pathway;inflammatory response;cell-cell signaling;positive regulation of gene expression;cytokine activity;…	hsa:56300	hsa04060	Cytokine-cytokine receptor interaction
ENSG00000164929	BAALC	BAALC binder of MAP3K1 and KLF4 [Source:HGNC Symbol;Acc:HGNC:14333]	177.39	4.92	5.1269	5.36e-35	1.86e-33	GO:0005737;GO:0016020;GO:0005654;GO:0005829;GO:0030054;GO:0045121;GO:0005515;GO:0045202;GO:0043005;GO:0005737;GO:0014069;GO:0005737;GO:0005737;GO:0016020;GO:0005654;GO:0005829;GO:0030054;GO:0045121;GO:0045202;GO:0043005;GO:0005737;GO:0014069;GO:0005737;GO:0005737;GO:0016020;GO:0005654;GO:0005829;GO:0030054;GO:0045121;GO:0045202;GO:0043005;GO:0005737;GO:0014069;GO:0005737;GO:0005737;GO:0016020;GO:…	CC;CC;CC;CC;CC;CC;MF;CC;CC;CC;CC;CC;CC;CC;CC;CC;CC;CC;CC;CC;CC;CC;CC;CC;CC;CC;CC;CC;CC;CC;CC;CC;CC;CC;CC;CC;CC;CC;CC;CC;CC;CC;CC;CC;CC;CC;CC;CC;CC;CC;CC;CC;CC;CC;CC;CC	cytoplasm;membrane;nucleoplasm;cytosol;cell junction;membrane raft;protein binding;synapse;neuron projection;cytoplasm;postsynaptic density;cytoplasm;cytoplasm;membrane;nucleoplasm;cytosol;cell junction;membrane raft;synapse;neuron projection;cytoplasm;postsynaptic density;cytoplasm;cytoplasm;membrane;nucleoplasm;cytosol;cell junction;membrane raft;synapse;neuron projection;cytoplasm;postsynaptic…
ENSG00000261618	LINC02605	long intergenic non-protein coding RNA 2605 [Source:HGNC Symbol;Acc:HGNC:53974]	4.48	0	5.1254	0.0035743	0.013015
ENSG00000082781	ITGB5	integrin subunit beta 5 [Source:HGNC Symbol;Acc:HGNC:6160]	11179.5	320.66	5.1218	6.05e-124	1.78e-121	GO:0008305;GO:0038023;GO:0007229;GO:0016020;GO:0016021;GO:0007155;GO:0005925;GO:0005515;GO:0016032;GO:0009986;GO:0009986;GO:0007229;GO:0046718;GO:0005886;GO:0070062;GO:0016477;GO:0002479;GO:0005178;GO:0007160;GO:0007229;GO:0033627;GO:0005925;GO:0043149;GO:0030198;GO:0007179;GO:0007160;GO:0006936;GO:0001618;GO:0043235;GO:0035987;GO:0034684;GO:0045335;GO:0090136;GO:0008305;GO:0038023;GO:0007229;GO:…	CC;MF;BP;CC;CC;BP;CC;MF;BP;CC;CC;BP;BP;CC;CC;BP;BP;MF;BP;BP;BP;CC;BP;BP;BP;BP;BP;MF;CC;BP;CC;CC;BP;CC;MF;BP;CC;CC;BP;CC;MF;BP;CC;CC;BP;CC;CC;MF;BP;CC;CC;BP;CC;MF;BP;CC;CC;BP;CC;MF;BP;CC;CC;BP;CC;MF;BP;CC	integrin complex;signaling receptor activity;integrin-mediated signaling pathway;membrane;integral component of membrane;cell adhesion;focal adhesion;protein binding;viral process;cell surface;cell surface;integrin-mediated signaling pathway;viral entry into host cell;plasma membrane;extracellular exosome;cell migration;antigen processing and presentation of exogenous peptide antigen via MHC clas…	hsa:3693;hsa:3693;hsa:3693;hsa:3693;hsa:3693;hsa:3693;hsa:3693;hsa:3693;hsa:3693;hsa:3693	hsa04145;hsa04151;hsa04510;hsa04512;hsa04810;hsa05165;hsa05205;hsa05410;hsa05412;hsa05414	Phagosome ;PI3K-Akt signaling pathway ;Focal adhesion ;ECM-receptor interaction ;Regulation of actin cytoskeleton ;Human papillomavirus infection ;Proteoglycans in cancer ;Hypertrophic cardiomyopathy ;Arrhythmogenic right ventricular cardiomyopathy ;Dilated cardiomyopathy
ENSG00000215861	-	phosphodiesterase 4D interacting protein (myomegalin) (PDE4DIP) pseudogene	120.63	3.36	5.12	2.02e-24	4.47e-23
ENSG00000287063	-	novel transcript	4.43	0	5.1068	0.0095274	0.031179
ENSG00000233384	CNIH3-AS2	CNIH3 antisense RNA 2 [Source:HGNC Symbol;Acc:HGNC:41162]	350.02	10.35	5.1001	4.28e-13	4.9e-12
ENSG00000139318	DUSP6	dual specificity phosphatase 6 [Source:HGNC Symbol;Acc:HGNC:3072]	21080.6	614.76	5.0992	1.24e-292	3.73e-289	GO:0016791;GO:0006470;GO:0016311;GO:0017017;GO:0008138;GO:0005737;GO:0005737;GO:0005654;GO:0005829;GO:0016787;GO:0004721;GO:0004722;GO:0005515;GO:0004725;GO:0035335;GO:0000188;GO:0001933;GO:0010033;GO:0010942;GO:0014070;GO:0030154;GO:0042493;GO:0060420;GO:0070373;GO:0070848;GO:0005829;GO:0005737;GO:0005829;GO:0005654;GO:0005829;GO:0000165;GO:0035335;GO:0043065;GO:0006470;GO:0043065;GO:0004721;GO:…	MF;BP;BP;MF;MF;CC;CC;CC;CC;MF;MF;MF;MF;MF;BP;BP;BP;BP;BP;BP;BP;BP;BP;BP;BP;CC;CC;CC;CC;CC;BP;BP;BP;BP;BP;MF;BP;MF;BP;BP;MF;MF;MF;BP;BP;BP;BP;BP;BP;MF;BP;BP;MF;CC;CC;CC;CC;MF;MF;MF;MF;MF;MF;CC;CC;CC;CC;BP;BP;BP;BP;BP;MF;BP;MF;BP;BP;MF;MF;MF;BP;BP;BP;BP;BP;BP;MF;BP;BP;MF;MF;MF;BP;CC;CC	phosphatase activity;protein dephosphorylation;dephosphorylation;MAP kinase tyrosine/serine/threonine phosphatase activity;protein tyrosine/serine/threonine phosphatase activity;cytoplasm;cytoplasm;nucleoplasm;cytosol;hydrolase activity;phosphoprotein phosphatase activity;protein serine/threonine phosphatase activity;protein binding;protein tyrosine phosphatase activity;peptidyl-tyrosine dephosph…	hsa:1848;hsa:1848;hsa:1848	hsa04010;hsa05202;hsa05221	MAPK signaling pathway ;Transcriptional misregulation in cancer ;Acute myeloid leukemia
ENSG00000103375	AQP8	aquaporin 8 [Source:HGNC Symbol;Acc:HGNC:642]	23.75	0.71	5.0878	3.82e-07	2.56e-06	GO:0016020;GO:0055085;GO:0015267;GO:0016021;GO:0016020;GO:0055085;GO:0015267;GO:0016021;GO:0005739;GO:0005515;GO:0031966;GO:0005886;GO:0015250;GO:0005887;GO:0071320;GO:0006833;GO:0045177;GO:0015250;GO:0006833	CC;BP;MF;CC;CC;BP;MF;CC;CC;MF;CC;CC;MF;CC;BP;BP;CC;MF;BP	membrane;transmembrane transport;channel activity;integral component of membrane;membrane;transmembrane transport;channel activity;integral component of membrane;mitochondrion;protein binding;mitochondrial membrane;plasma membrane;water channel activity;integral component of plasma membrane;cellular response to cAMP;water transport;apical part of cell;water channel activity;water transport	hsa:343	hsa04976	Bile secretion
ENSG00000074211	PPP2R2C	protein phosphatase 2 regulatory subunit Bgamma [Source:HGNC Symbol;Acc:HGNC:9306]	15.64	0.44	5.0828	2.76e-05	0.00014643	GO:0019888;GO:0000159;GO:0005515;GO:0005515;GO:0019888;GO:0043666;GO:0000159;GO:0005829;GO:0019888;GO:0000159;GO:0070262;GO:0019888;GO:0000159;GO:0005515;GO:0005515;GO:0019888;GO:0043666;GO:0000159;GO:0005829;GO:0019888;GO:0000159;GO:0070262;GO:0019888;GO:0000159;GO:0005515;GO:0005515;GO:0019888;GO:0043666;GO:0000159;GO:0005829;GO:0019888;GO:0000159;GO:0070262;GO:0019888;GO:0000159;GO:0005515;GO:…	MF;CC;MF;MF;MF;BP;CC;CC;MF;CC;BP;MF;CC;MF;MF;MF;BP;CC;CC;MF;CC;BP;MF;CC;MF;MF;MF;BP;CC;CC;MF;CC;BP;MF;CC;MF;MF;MF;BP;CC;CC;MF;CC;BP;MF;CC;MF;MF;MF;BP;CC;CC;MF;CC;BP	protein phosphatase regulator activity;protein phosphatase type 2A complex;protein binding;protein binding;protein phosphatase regulator activity;regulation of phosphoprotein phosphatase activity;protein phosphatase type 2A complex;cytosol;protein phosphatase regulator activity;protein phosphatase type 2A complex;peptidyl-serine dephosphorylation;protein phosphatase regulator activity;protein pho…	hsa:5522;hsa:5522;hsa:5522;hsa:5522;hsa:5522;hsa:5522;hsa:5522;hsa:5522;hsa:5522;hsa:5522;hsa:5522	hsa03015;hsa04071;hsa04151;hsa04152;hsa04261;hsa04390;hsa04530;hsa04728;hsa05142;hsa05160;hsa05165	mRNA surveillance pathway ;Sphingolipid signaling pathway ;PI3K-Akt signaling pathway ;AMPK signaling pathway ;Adrenergic signaling in cardiomyocytes ;Hippo signaling pathway ;Tight junction ;Dopaminergic synapse ;Chagas disease ;Hepatitis C ;Human papillomavirus infection
ENSG00000188001	TPRG1	tumor protein p63 regulated 1 [Source:HGNC Symbol;Acc:HGNC:24759]	342.26	10.24	5.0824	5.24e-62	4.33e-60	GO:0005737;GO:0005515;GO:0005737;GO:0005737;GO:0005515;GO:0005737	CC;MF;CC;CC;MF;CC	cytoplasm;protein binding;cytoplasm;cytoplasm;protein binding;cytoplasm
ENSG00000253214	-	novel transcript	39.67	1.21	5.0813	4.47e-11	4.37e-10
ENSG00000286248	-	novel transcript, antisense to P2RX7	23.49	0.68	5.078	2.84e-07	1.93e-06
ENSG00000276289	KCNE1B	potassium voltage-gated channel subfamily E regulatory subunit 1B [Source:HGNC Symbol;Acc:HGNC:52280]	109.89	3.18	5.0768	9.49e-27	2.37e-25	GO:0016020;GO:0006811;GO:0005249;GO:0006813;GO:0016021;GO:0008076;GO:0005251;GO:1902282;GO:0015459;GO:0044325;GO:0060307;GO:0086005;GO:0086011;GO:0086091;GO:0097623;GO:0098915;GO:1902260;GO:0016020;GO:0006811;GO:0005249;GO:0006813;GO:0016021;GO:0008076;GO:0005251;GO:1902282;GO:0015459;GO:0044325;GO:0060307;GO:0086005;GO:0086011;GO:0086091;GO:0097623;GO:0098915;GO:1902260;GO:0016020;GO:0006811;GO:…	CC;BP;MF;BP;CC;CC;MF;MF;MF;MF;BP;BP;BP;BP;BP;BP;BP;CC;BP;MF;BP;CC;CC;MF;MF;MF;MF;BP;BP;BP;BP;BP;BP;BP;CC;BP;MF;BP;CC;CC;CC;BP;CC;BP;MF;BP;CC;CC;CC;BP	membrane;ion transport;voltage-gated potassium channel activity;potassium ion transport;integral component of membrane;voltage-gated potassium channel complex;delayed rectifier potassium channel activity;voltage-gated potassium channel activity involved in ventricular cardiac muscle cell action potential repolarization;potassium channel regulator activity;ion channel binding;regulation of ventric…	hsa:102723475	hsa04261	Adrenergic signaling in cardiomyocytes
ENSG00000253230	MIR124-1HG	MIR124-1 host gene [Source:HGNC Symbol;Acc:HGNC:27231]	39.82	1.25	5.0741	9.16e-10	8.01e-09
ENSG00000166780	BMERB1	bMERB domain containing 1 [Source:HGNC Symbol;Acc:HGNC:19213]	910.1	26.66	5.0738	1.94e-118	5.09e-116	GO:0007026;GO:0021822;GO:0015630;GO:0005515;GO:0005515	BP;BP;CC;MF;MF	negative regulation of microtubule depolymerization;negative regulation of cell motility involved in cerebral cortex radial glia guided migration;microtubule cytoskeleton;protein binding;protein binding
ENSG00000135931	ARMC9	armadillo repeat containing 9 [Source:HGNC Symbol;Acc:HGNC:20730]	3384.16	101.32	5.0669	1.58e-134	5.5e-132	GO:0005515;GO:0060271;GO:0036064;GO:0005814;GO:0005929;GO:0042995;GO:0030030;GO:0005515;GO:0060271;GO:0036064;GO:0005515;GO:0060271;GO:0036064;GO:0005515;GO:0060271;GO:0036064;GO:0005515;GO:0060271;GO:0036064;GO:0005737;GO:0005814;GO:0005814;GO:0005929;GO:0005856;GO:0042995;GO:0030030;GO:0036064;GO:0060271;GO:0036064;GO:0070062;GO:0045880;GO:0060271;GO:0005814;GO:0097542;GO:0045880;GO:0097542;GO:…	MF;BP;CC;CC;CC;CC;BP;MF;BP;CC;MF;BP;CC;MF;BP;CC;MF;BP;CC;CC;CC;CC;CC;CC;CC;BP;CC;BP;CC;CC;BP;BP;CC;CC;BP;CC;CC;MF;BP;CC;CC;BP;MF;BP;CC;MF;BP;CC;MF;BP;CC;MF;BP;CC;MF;BP;CC;MF;BP;CC;MF;BP;CC;MF;BP;CC;MF;BP;CC;MF;BP;CC;MF;BP;CC;CC;BP;BP;CC	protein binding;cilium assembly;ciliary basal body;centriole;cilium;cell projection;cell projection organization;protein binding;cilium assembly;ciliary basal body;protein binding;cilium assembly;ciliary basal body;protein binding;cilium assembly;ciliary basal body;protein binding;cilium assembly;ciliary basal body;cytoplasm;centriole;centriole;cilium;cytoskeleton;cell projection;cell projection …
ENSG00000162543	UBXN10	UBX domain protein 10 [Source:HGNC Symbol;Acc:HGNC:26354]	47	1.4	5.0665	8.86e-13	9.95e-12	GO:0005515;GO:0005929;GO:0005929;GO:0042995;GO:0005515;GO:0030030;GO:0060271;GO:0030992	MF;CC;CC;CC;MF;BP;BP;CC	protein binding;cilium;cilium;cell projection;protein binding;cell projection organization;cilium assembly;intraciliary transport particle B
ENSG00000174945	AMZ1	archaelysin family metallopeptidase 1 [Source:HGNC Symbol;Acc:HGNC:22231]	55.44	1.75	5.0632	2.56e-14	3.24e-13	GO:0006508;GO:0008237;GO:0008233;GO:0046872;GO:0016787;GO:0005575;GO:0046872;GO:0008233;GO:0006508;GO:0016787;GO:0008237;GO:0005575;GO:0006508;GO:0008237;GO:0008233	BP;MF;MF;MF;MF;CC;MF;MF;BP;MF;MF;CC;BP;MF;MF	proteolysis;metallopeptidase activity;peptidase activity;metal ion binding;hydrolase activity;cellular_component;metal ion binding;peptidase activity;proteolysis;hydrolase activity;metallopeptidase activity;cellular_component;proteolysis;metallopeptidase activity;peptidase activity
ENSG00000258088	-	novel transcript	4.37	0	5.0614	0.0048523	0.017082
ENSG00000260807	CEROX1	cytoplasmic endogenous regulator of oxidative phosphorylation 1 [Source:HGNC Symbol;Acc:HGNC:53928]	8.43	0.23	5.0595	0.00068257	0.0028802
ENSG00000146070	PLA2G7	phospholipase A2 group VII [Source:HGNC Symbol;Acc:HGNC:9040]	851.57	25.17	5.0564	3.96e-78	4.73e-76	GO:0016042;GO:0003847;GO:0050729;GO:0016787;GO:0006629;GO:0005576;GO:0005615;GO:0034362;GO:0034362;GO:0034364;GO:0034364;GO:0005576;GO:0009395;GO:0003847;GO:0034638;GO:0047499;GO:0046469;GO:0005543;GO:0034374;GO:0090026;GO:0003847;GO:0034440;GO:0034441;GO:0005737;GO:0016042;GO:0003847;GO:0050729;GO:0016787;GO:0006629;GO:0005576;GO:0005615;GO:0034362;GO:0034362;GO:0034364;GO:0034364;GO:0005576;GO:…	BP;MF;BP;MF;BP;CC;CC;CC;CC;CC;CC;CC;BP;MF;BP;MF;BP;MF;BP;BP;MF;BP;BP;CC;BP;MF;BP;MF;BP;CC;CC;CC;CC;CC;CC;CC;BP;MF;BP;MF;BP;MF;BP;BP;MF;BP;BP	lipid catabolic process;1-alkyl-2-acetylglycerophosphocholine esterase activity;positive regulation of inflammatory response;hydrolase activity;lipid metabolic process;extracellular region;extracellular space;low-density lipoprotein particle;low-density lipoprotein particle;high-density lipoprotein particle;high-density lipoprotein particle;extracellular region;phospholipid catabolic process;1-al…	hsa:7941;hsa:7941	hsa00565;hsa01100	Ether lipid metabolism ;Metabolic pathways
ENSG00000232325	-	novel transcript	54.11	1.62	5.0472	2.59e-14	3.27e-13
ENSG00000287561	-	novel transcript	15.49	0.48	5.0457	2.69e-05	0.00014276
ENSG00000276261	-	novel transcript, antisense to a lncRNA	4.29	0	5.042	0.0048523	0.017082
ENSG00000213949	ITGA1	integrin subunit alpha 1 [Source:HGNC Symbol;Acc:HGNC:6134]	129.89	3.9	5.0372	1.03e-28	2.8e-27	GO:0007155;GO:0008305;GO:0016020;GO:0016020;GO:0016021;GO:0046872;GO:0005925;GO:0005925;GO:0005515;GO:0009986;GO:0009986;GO:0007229;GO:0005886;GO:0070062;GO:0008285;GO:0019903;GO:0030198;GO:0007160;GO:0006936;GO:0005518;GO:0098639;GO:0008305;GO:0034665;GO:0032516;GO:0042059;GO:0005102;GO:0005518;GO:0000187;GO:0030593;GO:0042059;GO:0042311;GO:0043525;GO:0045123;GO:0048812;GO:0060326;GO:0001669;GO:…	BP;CC;CC;CC;CC;MF;CC;CC;MF;CC;CC;BP;CC;CC;BP;MF;BP;BP;BP;MF;MF;CC;CC;BP;BP;MF;MF;BP;BP;BP;BP;BP;BP;BP;BP;CC;CC;CC;CC;CC;CC;CC;CC;CC;BP;BP	cell adhesion;integrin complex;membrane;membrane;integral component of membrane;metal ion binding;focal adhesion;focal adhesion;protein binding;cell surface;cell surface;integrin-mediated signaling pathway;plasma membrane;extracellular exosome;negative regulation of cell proliferation;protein phosphatase binding;extracellular matrix organization;cell-matrix adhesion;muscle contraction;collagen bi…	hsa:3672;hsa:3672;hsa:3672;hsa:3672;hsa:3672;hsa:3672;hsa:3672;hsa:3672;hsa:3672	hsa04151;hsa04510;hsa04512;hsa04640;hsa04810;hsa05165;hsa05410;hsa05412;hsa05414	PI3K-Akt signaling pathway ;Focal adhesion ;ECM-receptor interaction ;Hematopoietic cell lineage ;Regulation of actin cytoskeleton ;Human papillomavirus infection ;Hypertrophic cardiomyopathy ;Arrhythmogenic right ventricular cardiomyopathy ;Dilated cardiomyopathy
ENSG00000277144	-	novel transcript, antisense to CCNB2	8.22	0.23	5.0309	0.0013489	0.0053734
ENSG00000153208	MERTK	MER proto-oncogene, tyrosine kinase [Source:HGNC Symbol;Acc:HGNC:7027]	2854.04	87.23	5.0253	4.51e-81	6.03e-79	GO:0005524;GO:0005515;GO:0006468;GO:0004672;GO:0004713;GO:0005737;GO:0016020;GO:0016021;GO:0000166;GO:0016301;GO:0016740;GO:0016310;GO:0004714;GO:0018108;GO:0005615;GO:0050900;GO:0005886;GO:0005515;GO:0005887;GO:0007399;GO:0016477;GO:0006468;GO:0005887;GO:0007267;GO:0043235;GO:0007166;GO:0050766;GO:0004714;GO:0007169;GO:0007275;GO:0033674;GO:0006909;GO:0004714;GO:0006909;GO:0001779;GO:0001818;GO:…	MF;MF;BP;MF;MF;CC;CC;CC;MF;MF;MF;BP;MF;BP;CC;BP;CC;MF;CC;BP;BP;BP;CC;BP;CC;BP;BP;MF;BP;BP;BP;BP;MF;BP;BP;BP;BP;BP;BP;BP;BP;BP;BP;BP;BP;BP;BP;BP;BP;CC;CC;MF;MF;BP;MF;MF;CC;CC;MF;MF;BP;MF;BP;MF;MF;BP;MF;MF;BP;MF;MF;CC;CC;CC;MF;MF;MF;BP;MF;BP;CC;BP;CC;MF;CC;BP;BP;BP;CC;BP;CC;BP;BP;MF;BP;BP;BP;BP;MF;BP;BP;CC;MF;MF;BP;MF;MF;CC;CC;MF;MF;BP	ATP binding;protein binding;protein phosphorylation;protein kinase activity;protein tyrosine kinase activity;cytoplasm;membrane;integral component of membrane;nucleotide binding;kinase activity;transferase activity;phosphorylation;transmembrane receptor protein tyrosine kinase activity;peptidyl-tyrosine phosphorylation;extracellular space;leukocyte migration;plasma membrane;protein binding;integr…
ENSG00000249740	OSMR-AS1	OSMR antisense RNA 1 (head to head) [Source:HGNC Symbol;Acc:HGNC:50296]	4.2	0	5.018	0.0037468	0.013584
ENSG00000213118	CHCHD2P4	coiled-coil-helix-coiled-coil-helix domain containing 2 pseudogene 4 [Source:HGNC Symbol;Acc:HGNC:39588]	4.2	0	5.018	0.0037468	0.013584
ENSG00000138100	TRIM54	tripartite motif containing 54 [Source:HGNC Symbol;Acc:HGNC:16008]	44.42	1.3	5.0159	5.16e-11	5.01e-10	GO:0008270;GO:0005737;GO:0046872;GO:0008270;GO:0005856;GO:0007275;GO:0030154;GO:0005874;GO:0005874;GO:0005515;GO:0007165;GO:0005737;GO:0030018;GO:0016567;GO:0061630;GO:0007017;GO:0007026;GO:0008017;GO:0007026;GO:0005875;GO:0008270;GO:0005737;GO:0046872;GO:0008270;GO:0005856;GO:0007275;GO:0030154;GO:0005874;GO:0005874;GO:0005515;GO:0007165;GO:0005737;GO:0030018;GO:0016567;GO:0061630;GO:0007017;GO:…	MF;CC;MF;MF;CC;BP;BP;CC;CC;MF;BP;CC;CC;BP;MF;BP;BP;MF;BP;CC;MF;CC;MF;MF;CC;BP;BP;CC;CC;MF;BP;CC;CC;BP;MF;BP;BP	zinc ion binding;cytoplasm;metal ion binding;zinc ion binding;cytoskeleton;multicellular organism development;cell differentiation;microtubule;microtubule;protein binding;signal transduction;cytoplasm;Z disc;protein ubiquitination;ubiquitin protein ligase activity;microtubule-based process;negative regulation of microtubule depolymerization;microtubule binding;negative regulation of microtubule d…
ENSG00000228033	-	novel transcript	4.14	0	5.0011	0.0047722	0.016833
ENSG00000102678	FGF9	fibroblast growth factor 9 [Source:HGNC Symbol;Acc:HGNC:3687]	4.13	0	4.9991	0.0042371	0.015147	GO:0005576;GO:0008083;GO:0008543;GO:0005104;GO:1904707;GO:1904707;GO:1904754;GO:0007275;GO:0030154;GO:0008201;GO:0051781;GO:0005737;GO:0005615;GO:0005576;GO:0030334;GO:0030154;GO:0008083;GO:0009887;GO:0000165;GO:0008584;GO:0021762;GO:0007165;GO:0007267;GO:0010628;GO:0005615;GO:0051897;GO:0008284;GO:0008083;GO:0005615;GO:0008543;GO:0005104;GO:0001934;GO:0008543;GO:0050679;GO:0008543;GO:0008284;GO:…	CC;MF;BP;MF;BP;BP;BP;BP;BP;MF;BP;CC;CC;CC;BP;BP;MF;BP;BP;BP;BP;BP;BP;BP;CC;BP;BP;MF;CC;BP;MF;BP;BP;BP;BP;BP;BP;BP;BP;BP;BP;BP;BP;BP;CC;CC	extracellular region;growth factor activity;fibroblast growth factor receptor signaling pathway;fibroblast growth factor receptor binding;positive regulation of vascular smooth muscle cell proliferation;positive regulation of vascular smooth muscle cell proliferation;positive regulation of vascular associated smooth muscle cell migration;multicellular organism development;cell differentiation;hep…	hsa:2254;hsa:2254;hsa:2254;hsa:2254;hsa:2254;hsa:2254;hsa:2254;hsa:2254;hsa:2254;hsa:2254;hsa:2254	hsa04010;hsa04014;hsa04015;hsa04020;hsa04151;hsa04810;hsa05200;hsa05207;hsa05218;hsa05224;hsa05226	MAPK signaling pathway ;Ras signaling pathway ;Rap1 signaling pathway ;Calcium signaling pathway ;PI3K-Akt signaling pathway ;Regulation of actin cytoskeleton ;Pathways in cancer ;Chemical carcinogenesis - receptor activation ;Melanoma ;Breast cancer ;Gastric cancer
ENSG00000150630	VEGFC	vascular endothelial growth factor C [Source:HGNC Symbol;Acc:HGNC:12682]	104.05	3.2	4.999	1.76e-24	3.9e-23	GO:0008083;GO:0016020;GO:0005576;GO:0007275;GO:0030154;GO:0005515;GO:0051781;GO:0001525;GO:0005615;GO:0005576;GO:0045766;GO:0008083;GO:0001666;GO:0007165;GO:0002576;GO:0031093;GO:0048010;GO:0042056;GO:0050918;GO:0042056;GO:0001934;GO:0050930;GO:0005172;GO:0043185;GO:0001938;GO:0002040;GO:0008284;GO:0038084;GO:0048010;GO:0050930;GO:0060754;GO:0060754;GO:0048010;GO:0043185;GO:0043185;GO:0002052;GO:…	MF;CC;CC;BP;BP;MF;BP;BP;CC;CC;BP;MF;BP;BP;BP;CC;BP;MF;BP;MF;BP;BP;MF;MF;BP;BP;BP;BP;BP;BP;BP;BP;BP;MF;MF;BP;BP;BP;BP;BP;BP;BP;BP;BP;BP;BP;BP;BP;BP;BP;BP;BP;BP;BP;BP;CC	growth factor activity;membrane;extracellular region;multicellular organism development;cell differentiation;protein binding;positive regulation of cell division;angiogenesis;extracellular space;extracellular region;positive regulation of angiogenesis;growth factor activity;response to hypoxia;signal transduction;platelet degranulation;platelet alpha granule lumen;vascular endothelial growth fact…	hsa:7424;hsa:7424;hsa:7424;hsa:7424;hsa:7424;hsa:7424;hsa:7424;hsa:7424;hsa:7424;hsa:7424	hsa04010;hsa04014;hsa04015;hsa04020;hsa04151;hsa04510;hsa04668;hsa04926;hsa04933;hsa05200	MAPK signaling pathway ;Ras signaling pathway ;Rap1 signaling pathway ;Calcium signaling pathway ;PI3K-Akt signaling pathway ;Focal adhesion ;TNF signaling pathway ;Relaxin signaling pathway ;AGE-RAGE signaling pathway in diabetic complications ;Pathways in cancer
ENSG00000229191	-	novel transcript, antisense KIF21B	22.05	0.68	4.9882	6.68e-07	4.36e-06
ENSG00000257242	LINC01619	long intergenic non-protein coding RNA 1619 [Source:HGNC Symbol;Acc:HGNC:27409]	7.99	0.21	4.9816	0.0011093	0.0044921
ENSG00000259771	-	novel transcript, sense intronic to MYO1E	4.05	0	4.9768	0.0056072	0.019439
ENSG00000277245	-	novel transcript, antisense to MNS1	4.05	0	4.9768	0.0056072	0.019439
ENSG00000253420	-	novel transcript	4.04	0	4.9743	0.0058901	0.020329
ENSG00000285517	-	long intergenic non-protein coding RNA 941	228.79	7.48	4.9693	3.9e-47	2.11e-45
ENSG00000158488	CD1E	CD1e molecule [Source:HGNC Symbol;Acc:HGNC:1638]	94.4	2.99	4.9687	7.61e-17	1.13e-15	GO:0016020;GO:0016021;GO:0005794;GO:0005768;GO:0005770;GO:0000139;GO:0005764;GO:0002376;GO:0006955;GO:0002250;GO:0005769;GO:0008289;GO:0005615;GO:0009897;GO:0043202;GO:0005887;GO:0030883;GO:0030884;GO:0071723;GO:0001916;GO:0048006;GO:0048007;GO:0016020;GO:0016021;GO:0005794;GO:0005768;GO:0005770;GO:0000139;GO:0005764;GO:0002376;GO:0006955;GO:0002250;GO:0005769;GO:0008289;GO:0005615;GO:0009897;GO:…	CC;CC;CC;CC;CC;CC;CC;BP;BP;BP;CC;MF;CC;CC;CC;CC;MF;MF;MF;BP;BP;BP;CC;CC;CC;CC;CC;CC;CC;BP;BP;BP;CC;MF;CC;CC;CC;CC;MF;MF;MF;BP;BP;BP;CC;CC;CC;CC;CC;CC;CC;BP;BP;BP;CC;MF;CC;CC;CC;CC;MF;MF;MF;BP;BP;BP;CC;CC;CC;CC;CC;CC;CC;BP;BP;BP;CC;MF;CC;CC;CC;CC;MF;MF;MF;BP;BP;BP;CC;CC;CC;CC;CC;CC;CC;BP;BP;BP;CC;MF;CC;CC;CC;CC;MF;MF;MF;BP;BP;BP;CC;CC;CC;CC;CC;CC;CC;BP;BP;BP;CC;MF;CC;CC;CC;CC;MF;MF;MF;BP;BP;BP;CC;…	membrane;integral component of membrane;Golgi apparatus;endosome;late endosome;Golgi membrane;lysosome;immune system process;immune response;adaptive immune response;early endosome;lipid binding;extracellular space;external side of plasma membrane;lysosomal lumen;integral component of plasma membrane;endogenous lipid antigen binding;exogenous lipid antigen binding;lipopeptide binding;positive reg…	hsa:913;hsa:913;hsa:913	hsa04530;hsa04640;hsa05146	Tight junction ;Hematopoietic cell lineage ;Amoebiasis
ENSG00000205856	C22orf42	chromosome 22 open reading frame 42 [Source:HGNC Symbol;Acc:HGNC:27160]	28.81	0.85	4.9682	1.23e-08	9.7e-08
ENSG00000119714	GPR68	G protein-coupled receptor 68 [Source:HGNC Symbol;Acc:HGNC:4519]	1173.83	37.71	4.9552	1.18e-110	2.69e-108	GO:0007186;GO:0016021;GO:0004930;GO:0016020;GO:0005886;GO:0007165;GO:0005886;GO:0007186;GO:0004930;GO:0005887;GO:0006954;GO:0071467;GO:0007186;GO:0016021;GO:0004930;GO:0016020;GO:0007165;GO:0007186;GO:0016021;GO:0004930;GO:0016020;GO:0005886;GO:0007165;GO:0005886;GO:0007186;GO:0004930;GO:0005887;GO:0006954;GO:0032024;GO:0035774;GO:0045656;GO:0071467;GO:0071467;GO:2001206;GO:0007186;GO:0016021;GO:…	BP;CC;MF;CC;CC;BP;CC;BP;MF;CC;BP;BP;BP;CC;MF;CC;BP;BP;CC;MF;CC;CC;BP;CC;BP;MF;CC;BP;BP;BP;BP;BP;BP;BP;BP;CC;MF;CC;CC;BP;CC;BP;MF;CC;BP;BP	G protein-coupled receptor signaling pathway;integral component of membrane;G protein-coupled receptor activity;membrane;plasma membrane;signal transduction;plasma membrane;G protein-coupled receptor signaling pathway;G protein-coupled receptor activity;integral component of plasma membrane;inflammatory response;cellular response to pH;G protein-coupled receptor signaling pathway;integral compone…
ENSG00000102359	SRPX2	sushi repeat containing protein X-linked 2 [Source:HGNC Symbol;Acc:HGNC:30668]	192.83	6.03	4.9524	4.84e-39	1.98e-37	GO:0005737;GO:0030054;GO:0045202;GO:0009986;GO:0001525;GO:0005737;GO:0005737;GO:0007155;GO:0005576;GO:0030054;GO:0005615;GO:0045202;GO:0009986;GO:0009986;GO:0042802;GO:0097060;GO:0001525;GO:0005515;GO:0062023;GO:0005102;GO:0005201;GO:0051965;GO:0098609;GO:0005102;GO:0036458;GO:0042325;GO:0048870;GO:0051965;GO:0071625;GO:0090050;GO:0090050;GO:0060076;GO:0060076;GO:0097060;GO:0005737;GO:0030054;GO:…	CC;CC;CC;CC;BP;CC;CC;BP;CC;CC;CC;CC;CC;CC;MF;CC;BP;MF;CC;MF;MF;BP;BP;MF;MF;BP;BP;BP;BP;BP;BP;CC;CC;CC;CC;CC;CC;CC;BP	cytoplasm;cell junction;synapse;cell surface;angiogenesis;cytoplasm;cytoplasm;cell adhesion;extracellular region;cell junction;extracellular space;synapse;cell surface;cell surface;identical protein binding;synaptic membrane;angiogenesis;protein binding;collagen-containing extracellular matrix;signaling receptor binding;extracellular matrix structural constituent;positive regulation of synapse as…
ENSG00000176170	SPHK1	sphingosine kinase 1 [Source:HGNC Symbol;Acc:HGNC:11240]	7553.09	245.73	4.9417	3.95e-195	2.96e-192	GO:0016301;GO:0003951;GO:0005737;GO:0005634;GO:0005634;GO:0005737;GO:0016020;GO:0000166;GO:0005524;GO:0005524;GO:0016740;GO:0016310;GO:0043066;GO:0043066;GO:0005829;GO:0005886;GO:0005886;GO:0005768;GO:0005829;GO:0030054;GO:0030100;GO:0010008;GO:0005515;GO:0045202;GO:0008289;GO:0046834;GO:0000287;GO:0031901;GO:0005905;GO:0005905;GO:0005737;GO:0043231;GO:0003376;GO:0098793;GO:0005516;GO:0005516;GO:…	MF;MF;CC;CC;CC;CC;CC;MF;MF;MF;MF;BP;BP;BP;CC;CC;CC;CC;CC;CC;BP;CC;MF;CC;MF;BP;MF;CC;CC;CC;CC;CC;BP;CC;MF;MF;CC;BP;BP;BP;BP;BP;BP;BP;BP;BP;BP;MF;BP;BP;BP;BP;BP;BP;BP;BP;BP;CC;BP;BP;BP;BP;BP;MF;BP;BP;BP;MF;BP;BP;BP;MF;BP;MF;MF;BP;MF;MF;MF;MF;BP;BP;BP;BP;MF;MF;BP;MF;MF;BP;MF;MF;CC;CC;CC;CC;CC;MF;MF;MF;MF;BP;BP;BP;CC;CC;CC;CC;CC;CC;BP;CC;MF;CC;MF;BP;MF;CC;CC;CC;CC;CC;BP;CC;MF;MF;CC;BP;BP;BP;BP;BP;BP;…	kinase activity;NAD+ kinase activity;cytoplasm;nucleus;nucleus;cytoplasm;membrane;nucleotide binding;ATP binding;ATP binding;transferase activity;phosphorylation;negative regulation of apoptotic process;negative regulation of apoptotic process;cytosol;plasma membrane;plasma membrane;endosome;cytosol;cell junction;regulation of endocytosis;endosome membrane;protein binding;synapse;lipid binding;li…	hsa:8877;hsa:8877;hsa:8877;hsa:8877;hsa:8877;hsa:8877;hsa:8877;hsa:8877;hsa:8877	hsa00600;hsa01100;hsa04020;hsa04071;hsa04072;hsa04370;hsa04371;hsa04666;hsa05152	Sphingolipid metabolism ;Metabolic pathways ;Calcium signaling pathway ;Sphingolipid signaling pathway ;Phospholipase D signaling pathway ;VEGF signaling pathway ;Apelin signaling pathway ;Fc gamma R-mediated phagocytosis ;Tuberculosis
ENSG00000163121	NEURL3	neuralized E3 ubiquitin protein ligase 3 [Source:HGNC Symbol;Acc:HGNC:25162]	21.17	0.64	4.94	9.83e-07	6.3e-06	GO:0046872;GO:0016740;GO:0016567;GO:0061630;GO:0046872	MF;MF;BP;MF;MF	metal ion binding;transferase activity;protein ubiquitination;ubiquitin protein ligase activity;metal ion binding
ENSG00000139610	CELA1	chymotrypsin like elastase 1 [Source:HGNC Symbol;Acc:HGNC:3308]	7.69	0.23	4.938	0.0016908	0.0066032	GO:0006508;GO:0004252;GO:0046872;GO:0008233;GO:0016787;GO:0005576;GO:0008236;GO:0005615;GO:0004252;GO:0006508;GO:0000122;GO:0006954;GO:0009791;GO:0016055;GO:0031017;GO:0035264;GO:0042127;GO:0045595;GO:0045766;GO:0045944;GO:0048771;GO:0055123;GO:0060309;GO:0061113	BP;MF;MF;MF;MF;CC;MF;CC;MF;BP;BP;BP;BP;BP;BP;BP;BP;BP;BP;BP;BP;BP;BP;BP	proteolysis;serine-type endopeptidase activity;metal ion binding;peptidase activity;hydrolase activity;extracellular region;serine-type peptidase activity;extracellular space;serine-type endopeptidase activity;proteolysis;negative regulation of transcription by RNA polymerase II;inflammatory response;post-embryonic development;Wnt signaling pathway;exocrine pancreas development;multicellular orga…
ENSG00000156298	TSPAN7	tetraspanin 7 [Source:HGNC Symbol;Acc:HGNC:11854]	28.03	0.89	4.9187	2.01e-08	1.54e-07	GO:0016021;GO:0016020;GO:0005515;GO:0016032;GO:0005887;GO:0005887;GO:0016020;GO:0016021;GO:0016020;GO:0016021;GO:0016020;GO:0016021;GO:0016021;GO:0016020	CC;CC;MF;BP;CC;CC;CC;CC;CC;CC;CC;CC;CC;CC	integral component of membrane;membrane;protein binding;viral process;integral component of plasma membrane;integral component of plasma membrane;membrane;integral component of membrane;membrane;integral component of membrane;membrane;integral component of membrane;integral component of membrane;membrane	hsa:7102	hsa05202	Transcriptional misregulation in cancer
ENSG00000146592	CREB5	cAMP responsive element binding protein 5 [Source:HGNC Symbol;Acc:HGNC:16844]	98.42	3.31	4.9098	8.64e-25	1.93e-23	GO:0006355;GO:0003700;GO:0005634;GO:0005634;GO:0046872;GO:0003677;GO:0003700;GO:0005515;GO:0045893;GO:0006357;GO:0042802;GO:0042802;GO:0000981;GO:0000978;GO:0000981;GO:0000785;GO:1990837;GO:0070062;GO:0035497;GO:0006355;GO:0003700;GO:0005634;GO:0005634;GO:0046872;GO:0003677;GO:0003700;GO:0045893;GO:0005515;GO:0006357;GO:0000981;GO:0000978;GO:0000981;GO:0000785;GO:1990837;GO:0070062;GO:0035497;GO:…	BP;MF;CC;CC;MF;MF;MF;MF;BP;BP;MF;MF;MF;MF;MF;CC;MF;CC;MF;BP;MF;CC;CC;MF;MF;MF;BP;MF;BP;MF;MF;MF;CC;MF;CC;MF;BP;MF;CC;CC;MF;MF;MF;BP;MF;BP;MF;MF;MF;CC;MF;CC;MF;BP;MF;CC;CC;MF;MF;MF;MF;BP;BP;MF;MF;MF;MF;MF;CC;MF;CC;MF;BP;MF;CC;CC;MF;MF;MF;BP;MF;BP;MF;MF;MF;CC;MF;CC;MF	regulation of transcription, DNA-templated;DNA-binding transcription factor activity;nucleus;nucleus;metal ion binding;DNA binding;DNA-binding transcription factor activity;protein binding;positive regulation of transcription, DNA-templated;regulation of transcription by RNA polymerase II;identical protein binding;identical protein binding;DNA-binding transcription factor activity, RNA polymerase…	hsa:9586;hsa:9586;hsa:9586;hsa:9586;hsa:9586;hsa:9586;hsa:9586;hsa:9586;hsa:9586;hsa:9586;hsa:9586;hsa:9586;hsa:9586;hsa:9586;hsa:9586;hsa:9586;hsa:9586;hsa:9586;hsa:9586;hsa:9586;hsa:9586;hsa:9586;hsa:9586;hsa:9586;hsa:9586;hsa:9586;hsa:9586;hsa:9586;hsa:9586;hsa:9586;hsa:9586;hsa:9586;hsa:9586;hsa:9586	hsa04022;hsa04024;hsa04151;hsa04152;hsa04211;hsa04261;hsa04668;hsa04714;hsa04725;hsa04728;hsa04911;hsa04915;hsa04918;hsa04922;hsa04925;hsa04926;hsa04927;hsa04928;hsa04931;hsa04934;hsa04935;hsa04962;hsa05016;hsa05020;hsa05030;hsa05031;hsa05034;hsa05161;hsa05163;hsa05165;hsa05166;hsa05203;hsa05207;hsa05215	cGMP-PKG signaling pathway ;cAMP signaling pathway ;PI3K-Akt signaling pathway ;AMPK signaling pathway ;Longevity regulating pathway ;Adrenergic signaling in cardiomyocytes ;TNF signaling pathway ;Thermogenesis ;Cholinergic synapse ;Dopaminergic synapse ;Insulin secretion ;Estrogen signaling pathway ;Thyroid hormone synthesis ;Glucagon signaling pathway ;Aldosterone synthesis and secretion ;Relax…
ENSG00000270000	-	novel transcript	7.6	0.21	4.9038	0.0010504	0.0042758
ENSG00000103742	IGDCC4	immunoglobulin superfamily DCC subclass member 4 [Source:HGNC Symbol;Acc:HGNC:13770]	63.07	2.16	4.9032	3.57e-16	5.1e-15	GO:0005515;GO:0016020;GO:0016021;GO:0005886	MF;CC;CC;CC	protein binding;membrane;integral component of membrane;plasma membrane
ENSG00000285601	-	novel transcript	3.84	0	4.8781	0.0069382	0.023533
ENSG00000148735	PLEKHS1	pleckstrin homology domain containing S1 [Source:HGNC Symbol;Acc:HGNC:26285]	3.84	0	4.8781	0.0069382	0.023533
ENSG00000177398	UMODL1	uromodulin like 1 [Source:HGNC Symbol;Acc:HGNC:12560]	3.84	0	4.8781	0.0069382	0.023533	GO:0005576;GO:0005515;GO:0005509;GO:0030414;GO:0005737;GO:0016020;GO:0016021;GO:0005886;GO:0005615;GO:0052547;GO:0005201;GO:0009986;GO:0016324;GO:1990266;GO:0005576;GO:0005515;GO:0005509;GO:0030414;GO:0005737;GO:0016020;GO:0016021;GO:0005886;GO:0005615;GO:0052547;GO:0005201;GO:0009986;GO:0016324;GO:1990266;GO:0005576;GO:0005515;GO:0005509;GO:0030414;GO:0005737;GO:0016020;GO:0016021;GO:0005886;GO:…	CC;MF;MF;MF;CC;CC;CC;CC;CC;BP;MF;CC;CC;BP;CC;MF;MF;MF;CC;CC;CC;CC;CC;BP;MF;CC;CC;BP;CC;MF;MF;MF;CC;CC;CC;CC;CC;BP;MF;CC;CC;BP;BP;BP;BP;BP;BP;BP;BP;CC;CC;CC;MF;MF;MF;CC;CC;CC;CC;CC;BP;MF;CC;CC;BP;MF;MF	extracellular region;protein binding;calcium ion binding;peptidase inhibitor activity;cytoplasm;membrane;integral component of membrane;plasma membrane;extracellular space;regulation of peptidase activity;extracellular matrix structural constituent;cell surface;apical plasma membrane;neutrophil migration;extracellular region;protein binding;calcium ion binding;peptidase inhibitor activity;cytopla…
ENSG00000237248	LINC00987	long intergenic non-protein coding RNA 987 [Source:HGNC Symbol;Acc:HGNC:48911]	7.28	0.21	4.8584	0.0012968	0.0051775
ENSG00000156886	ITGAD	integrin subunit alpha D [Source:HGNC Symbol;Acc:HGNC:6146]	13.56	0.46	4.8578	0.0003583	0.0015899	GO:0007155;GO:0008305;GO:0016020;GO:0016021;GO:0046872;GO:0006955;GO:0009986;GO:0007229;GO:0005886;GO:0030198;GO:0034113;GO:0008305	BP;CC;CC;CC;MF;BP;CC;BP;CC;BP;BP;CC	cell adhesion;integrin complex;membrane;integral component of membrane;metal ion binding;immune response;cell surface;integrin-mediated signaling pathway;plasma membrane;extracellular matrix organization;heterotypic cell-cell adhesion;integrin complex	hsa:3681	hsa04810	Regulation of actin cytoskeleton
ENSG00000183578	TNFAIP8L3	TNF alpha induced protein 8 like 3 [Source:HGNC Symbol;Acc:HGNC:20620]	742.7	25.62	4.8552	4.58e-76	5.24e-74	GO:0042981;GO:0005737;GO:0005737;GO:0016020;GO:0005654;GO:0005829;GO:0005886;GO:0005886;GO:0019216;GO:0006869;GO:0005515;GO:0120009;GO:0005737;GO:0035091;GO:0005829;GO:0070374;GO:0008526;GO:0051897;GO:0015914;GO:0043552;GO:0006644;GO:0048017;GO:0042981;GO:0005654;GO:0005829;GO:0008526;GO:0035091;GO:0015914;GO:0019216;GO:0043552;GO:0048017;GO:0051897;GO:0070374;GO:0005737;GO:0005886;GO:0042981	BP;CC;CC;CC;CC;CC;CC;CC;BP;BP;MF;BP;CC;MF;CC;BP;MF;BP;BP;BP;BP;BP;BP;CC;CC;MF;MF;BP;BP;BP;BP;BP;BP;CC;CC;BP	regulation of apoptotic process;cytoplasm;cytoplasm;membrane;nucleoplasm;cytosol;plasma membrane;plasma membrane;regulation of lipid metabolic process;lipid transport;protein binding;intermembrane lipid transfer;cytoplasm;phosphatidylinositol binding;cytosol;positive regulation of ERK1 and ERK2 cascade;phosphatidylinositol transporter activity;positive regulation of protein kinase B signaling;pho…
ENSG00000177468	OLIG3	oligodendrocyte transcription factor 3 [Source:HGNC Symbol;Acc:HGNC:18003]	3.76	0	4.8543	0.006813	0.023175	GO:0006355;GO:0046983;GO:0021520;GO:0005634;GO:0003677;GO:0005515;GO:0005634;GO:0006357;GO:0000981;GO:0000978;GO:0000981;GO:0000785;GO:1990837;GO:0030182;GO:0000122;GO:0010468;GO:0021522;GO:0097476	BP;MF;BP;CC;MF;MF;CC;BP;MF;MF;MF;CC;MF;BP;BP;BP;BP;BP	regulation of transcription, DNA-templated;protein dimerization activity;spinal cord motor neuron cell fate specification;nucleus;DNA binding;protein binding;nucleus;regulation of transcription by RNA polymerase II;DNA-binding transcription factor activity, RNA polymerase II-specific;RNA polymerase II proximal promoter sequence-specific DNA binding;DNA-binding transcription factor activity, RNA p…
ENSG00000261222	-	novel transcript	3.76	0	4.8543	0.006813	0.023175
ENSG00000020577	SAMD4A	sterile alpha motif domain containing 4A [Source:HGNC Symbol;Acc:HGNC:23023]	107.21	3.7	4.8476	7.31e-25	1.64e-23	GO:0005515;GO:0003723;GO:0030371;GO:0017148;GO:0043488;GO:0003723;GO:0005737;GO:0005829;GO:0001650;GO:0006417;GO:0030054;GO:0042995;GO:0030425;GO:0030054;GO:0005515;GO:0045202;GO:0043005;GO:0003729;GO:0017148;GO:0000932;GO:0000289;GO:0043488;GO:0045727;GO:0030371;GO:0030371;GO:0005515;GO:0003723;GO:0030371;GO:0017148;GO:0043488;GO:0003723;GO:0005737;GO:0005829;GO:0001650;GO:0006417;GO:0030054;GO:…	MF;MF;MF;BP;BP;MF;CC;CC;CC;BP;CC;CC;CC;CC;MF;CC;CC;MF;BP;CC;BP;BP;BP;MF;MF;MF;MF;MF;BP;BP;MF;CC;CC;CC;BP;CC;CC;CC;CC;MF;CC;CC;MF;BP;CC;BP;BP;BP;MF;MF;MF;MF;MF;BP;BP;MF;CC;CC;CC;BP;CC;CC;CC;CC;MF;CC;CC;MF;BP;CC;BP;BP;BP;MF;MF;CC;CC;CC;MF;CC;CC;CC;MF	protein binding;RNA binding;translation repressor activity;negative regulation of translation;regulation of mRNA stability;RNA binding;cytoplasm;cytosol;fibrillar center;regulation of translation;cell junction;cell projection;dendrite;cell junction;protein binding;synapse;neuron projection;mRNA binding;negative regulation of translation;P-body;nuclear-transcribed mRNA poly(A) tail shortening;regu…
ENSG00000119508	NR4A3	nuclear receptor subfamily 4 group A member 3 [Source:HGNC Symbol;Acc:HGNC:7982]	134.17	4.6	4.8474	5.33e-30	1.5e-28	GO:0003677;GO:0008270;GO:0006355;GO:0005634;GO:0003700;GO:0043565;GO:0004879;GO:1904707;GO:1904754;GO:0048008;GO:0005634;GO:0046872;GO:0003677;GO:0042803;GO:0005515;GO:0030522;GO:0043303;GO:0005634;GO:0006357;GO:0000981;GO:0000978;GO:0043401;GO:0000122;GO:0000981;GO:0000785;GO:0005667;GO:0045944;GO:0005654;GO:0045444;GO:0019901;GO:0006367;GO:0097009;GO:0045652;GO:0048661;GO:0001228;GO:0003707;GO:…	MF;MF;BP;CC;MF;MF;MF;BP;BP;BP;CC;MF;MF;MF;MF;BP;BP;CC;BP;MF;MF;BP;BP;MF;CC;CC;BP;CC;BP;MF;BP;BP;BP;BP;MF;MF;BP;BP;BP;BP;BP;BP;BP;MF;BP;BP;BP;MF;BP;BP;BP;MF;BP;BP;BP;BP;BP;BP;MF;MF;BP;CC;MF;MF;MF;BP;BP;BP;CC;MF;MF;MF;MF;BP;MF;MF;MF;BP;BP;BP;BP;BP;BP;CC;BP;MF;MF;BP;BP;MF;CC;CC;BP;CC;BP;MF;BP;BP;BP;BP;MF;MF;BP;BP;BP;BP;BP;BP;BP;MF;BP;BP;BP;MF;BP;BP;BP;MF;BP;BP;BP;BP;BP;BP;MF;MF;BP;CC;MF;MF;MF;BP;BP;…	DNA binding;zinc ion binding;regulation of transcription, DNA-templated;nucleus;DNA-binding transcription factor activity;sequence-specific DNA binding;nuclear receptor activity;positive regulation of vascular smooth muscle cell proliferation;positive regulation of vascular associated smooth muscle cell migration;platelet-derived growth factor receptor signaling pathway;nucleus;metal ion binding;…	hsa:8013	hsa05202	Transcriptional misregulation in cancer
ENSG00000283265	-	novel transcript	13.17	0.44	4.8415	0.00010207	0.00049622
[truncated: 2,584 more rows]
