# Supplementary material for: Optimization of differentiation and transcriptomic profile of THP-1 cells into macrophage by PMA
Source: PLoS One. 2023 Jul 17;18(7):e0286056. doi: 10.1371/journal.pone.0286056 (PMC10351730; doi:10.1371/journal.pone.0286056)
Supplement: S1 File — (ZIP) [file pone.0286056.s001.zip › supporting files/S2 Table.xls]

gene_id	symbol	description	induce_readcount	control_readcount	log2FoldChange	pvalue	padj	go_id	ontology	term	kegg_id	pathway_id	pathway_name
ENSG00000242550	SERPINB10	serpin family B member 10 [Source:HGNC Symbol;Acc:HGNC:8942]	0.44	853.59	-10.736	1.63E-19	2.81E-18	GO:0005615;GO:0004867;GO:0043066;GO:0010951;GO:0005615;GO:0004867;GO:0043066;GO:0010951;GO:0005615;GO:0005634;GO:0005737;GO:0005654;GO:0005829;GO:0005615;GO:0005886;GO:0004867;GO:0030414;GO:0010466;GO:0004867;GO:0010951;GO:0043312;GO:0030667;GO:0101003;GO:0004867;GO:0005615;GO:0005634;GO:0005737;GO:0005654;GO:0005829;GO:0005615;GO:0005886;GO:0004867;GO:0030414;GO:0010466;GO:0004867;GO:0010951;GO:…	CC;MF;BP;BP;CC;MF;BP;BP;CC;CC;CC;CC;CC;CC;CC;MF;MF;BP;MF;BP;BP;CC;CC;MF;CC;CC;CC;CC;CC;CC;CC;MF;MF;BP;MF;BP;BP;CC;CC;MF	extracellular space;serine-type endopeptidase inhibitor activity;negative regulation of apoptotic process;negative regulation of endopeptidase activity;extracellular space;serine-type endopeptidase inhibitor activity;negative regulation of apoptotic process;negative regulation of endopeptidase activity;extracellular space;nucleus;cytoplasm;nucleoplasm;cytosol;extracellular space;plasma membrane;s…	hsa:5273	hsa05146	Amoebiasis
ENSG00000227191	TRGC2	T cell receptor gamma constant 2 [Source:HGNC Symbol;Acc:HGNC:12276]	0.45	484.1	-9.9184	8.47E-17	1.25E-15	GO:0016020;GO:0016021	CC;CC	membrane;integral component of membrane
ENSG00000197632	SERPINB2	serpin family B member 2 [Source:HGNC Symbol;Acc:HGNC:8584]	1.33	1244.88	-9.8054	5.99E-30	1.69E-28	GO:0005615;GO:0004867;GO:0043066;GO:0010951;GO:0005615;GO:0004867;GO:0043066;GO:0005737;GO:0005576;GO:0005615;GO:0005576;GO:0005886;GO:0030414;GO:0010466;GO:0004867;GO:0010951;GO:0035722;GO:0043066;GO:0042730;GO:0042060;GO:0005615;GO:0004867;GO:0043066;GO:0010951;GO:0005615;GO:0004867;GO:0043066;GO:0010951;GO:0005615;GO:0004867;GO:0043066;GO:0005737;GO:0005576;GO:0005615;GO:0005576;GO:0005886;GO:…	CC;MF;BP;BP;CC;MF;BP;CC;CC;CC;CC;CC;MF;BP;MF;BP;BP;BP;BP;BP;CC;MF;BP;BP;CC;MF;BP;BP;CC;MF;BP;CC;CC;CC;CC;CC;MF;BP;MF;BP;BP;BP;BP	extracellular space;serine-type endopeptidase inhibitor activity;negative regulation of apoptotic process;negative regulation of endopeptidase activity;extracellular space;serine-type endopeptidase inhibitor activity;negative regulation of apoptotic process;cytoplasm;extracellular region;extracellular space;extracellular region;plasma membrane;peptidase inhibitor activity;negative regulation of p…	hsa:5055	hsa04610	Complement and coagulation cascades
Novel.22268	-	-	0	98.1	-8.5734	6.54E-12	6.86E-11
ENSG00000211689	TRGC1	T cell receptor gamma constant 1 [Source:HGNC Symbol;Acc:HGNC:12275]	2.37	874.59	-8.5568	7.84E-38	3.04E-36	GO:0016020;GO:0016021	CC;CC	membrane;integral component of membrane
ENSG00000149516	MS4A3	membrane spanning 4-domains A3 [Source:HGNC Symbol;Acc:HGNC:7317]	5.03	1662.87	-8.3495	6.84E-62	5.60E-60	GO:0016021;GO:0051726;GO:0005737;GO:0016020;GO:0012505;GO:0005515;GO:0048471;GO:0005886;GO:0043312;GO:0035579;GO:0016021;GO:0051726;GO:0005737;GO:0016020;GO:0012505;GO:0005515;GO:0048471;GO:0005886;GO:0043312;GO:0035579;GO:0016021;GO:0051726;GO:0016021;GO:0051726;GO:0005737;GO:0016020;GO:0012505;GO:0005515;GO:0048471;GO:0005886;GO:0043312;GO:0035579;GO:0016021;GO:0051726;GO:0005737;GO:0016020;GO:…	CC;BP;CC;CC;CC;MF;CC;CC;BP;CC;CC;BP;CC;CC;CC;MF;CC;CC;BP;CC;CC;BP;CC;BP;CC;CC;CC;MF;CC;CC;BP;CC;CC;BP;CC;CC;CC;MF;CC;CC;BP;CC	integral component of membrane;regulation of cell cycle;cytoplasm;membrane;endomembrane system;protein binding;perinuclear region of cytoplasm;plasma membrane;neutrophil degranulation;specific granule membrane;integral component of membrane;regulation of cell cycle;cytoplasm;membrane;endomembrane system;protein binding;perinuclear region of cytoplasm;plasma membrane;neutrophil degranulation;speci…
ENSG00000214787	MS4A4E	membrane spanning 4-domains A4E [Source:HGNC Symbol;Acc:HGNC:14284]	0.52	153.28	-8.2611	1.11E-11	1.14E-10	GO:0016021;GO:0016020;GO:0016021;GO:0016020;GO:0016020;GO:0016021	CC;CC;CC;CC;CC;CC	integral component of membrane;membrane;integral component of membrane;membrane;membrane;integral component of membrane
ENSG00000211692	TRGJP1	T cell receptor gamma joining P1 [Source:HGNC Symbol;Acc:HGNC:12280]	0	50.05	-8.2028	8.61E-10	7.55E-09
ENSG00000110079	MS4A6A	membrane spanning 4-domains A4A [Source:HGNC Symbol;Acc:HGNC:13371]	4.92	395.71	-8.0803	3.46E-40	1.46E-38	GO:0016021;GO:0016021;GO:0016021;GO:0016021;GO:0016021;GO:0016021;GO:0016020;GO:0016021;GO:0016021;GO:0016020;GO:0016021;GO:0016020;GO:0016021;GO:0005886;GO:0016020;GO:0005515;GO:0005783;GO:0005794;GO:0044853;GO:0016021;GO:0016021;GO:0005886;GO:0016020;GO:0005515;GO:0005783;GO:0005794;GO:0044853	CC;CC;CC;CC;CC;CC;CC;CC;CC;CC;CC;CC;CC;CC;CC;MF;CC;CC;CC;CC;CC;CC;CC;MF;CC;CC;CC	integral component of membrane;integral component of membrane;integral component of membrane;integral component of membrane;integral component of membrane;integral component of membrane;membrane;integral component of membrane;integral component of membrane;membrane;integral component of membrane;membrane;integral component of membrane;plasma membrane;membrane;protein binding;endoplasmic reticulum…
ENSG00000211688	TRGJP2	T cell receptor gamma joining P2 [Source:HGNC Symbol;Acc:HGNC:12281]	0	36.15	-8.0374	1.42E-08	1.11E-07
ENSG00000110077	MS4A4A	membrane spanning 4-domains A6A [Source:HGNC Symbol;Acc:HGNC:13375]	39.68	6864.73	-7.4286	4.91E-248	7.00E-245	GO:0016021;GO:0016020;GO:0005515;GO:0005802;GO:0016021;GO:0016020;GO:0005515;GO:0005802;GO:0016021;GO:0016020;GO:0005515;GO:0005802;GO:0016021;GO:0016020;GO:0016021;GO:0016020;GO:0016021;GO:0016020;GO:0005515;GO:0005802;GO:0016021;GO:0016020;GO:0005515;GO:0005802;GO:0016020;GO:0016021;GO:0016020;GO:0016021;GO:0016021;GO:0016020;GO:0005515;GO:0005802;GO:0016020;GO:0016021	CC;CC;MF;CC;CC;CC;MF;CC;CC;CC;MF;CC;CC;CC;CC;CC;CC;CC;MF;CC;CC;CC;MF;CC;CC;CC;CC;CC;CC;CC;MF;CC;CC;CC	integral component of membrane;membrane;protein binding;trans-Golgi network;integral component of membrane;membrane;protein binding;trans-Golgi network;integral component of membrane;membrane;protein binding;trans-Golgi network;integral component of membrane;membrane;integral component of membrane;membrane;integral component of membrane;membrane;protein binding;trans-Golgi network;integral compon…
ENSG00000143546	S100A8	S100 calcium binding protein A8 [Source:HGNC Symbol;Acc:HGNC:10498]	1.4	235.43	-7.3986	5.70E-17	8.50E-16	GO:0008270;GO:0005509;GO:0008017;GO:0045087;GO:0035662;GO:0050544;GO:0050786;GO:0050727;GO:0005634;GO:0005737;GO:0016020;GO:0046872;GO:0005829;GO:0005886;GO:0005886;GO:0008270;GO:0006915;GO:0005509;GO:0005576;GO:0005576;GO:0005856;GO:0005856;GO:0005829;GO:0005615;GO:0005615;GO:0006935;GO:0045111;GO:0005515;GO:0006914;GO:0006914;GO:0002376;GO:0006954;GO:0035662;GO:0008017;GO:0005615;GO:0042742;GO:…	MF;MF;MF;BP;MF;MF;MF;BP;CC;CC;CC;MF;CC;CC;CC;MF;BP;MF;CC;CC;CC;CC;CC;CC;CC;BP;CC;MF;BP;BP;BP;BP;MF;MF;CC;BP;BP;MF;MF;CC;BP;BP;CC;BP;BP;BP;BP;BP;BP;CC;MF;BP;BP;BP;BP;CC;BP;MF;BP;BP;BP;BP;BP;BP;MF;MF;MF;BP;MF;MF;MF;BP;CC;CC;CC;MF;CC;CC;CC;MF;BP;MF;CC;CC;CC;CC;CC;CC;CC;BP;CC;MF;BP;BP;BP;BP;MF;MF;CC;BP;BP;MF;MF;CC;BP;BP;CC;BP;BP;BP;BP;BP;BP;CC;MF;BP;BP;BP;BP;CC;BP;MF;BP;BP;BP;BP;BP;BP;BP;BP;BP;BP;BP;…	zinc ion binding;calcium ion binding;microtubule binding;innate immune response;Toll-like receptor 4 binding;arachidonic acid binding;RAGE receptor binding;regulation of inflammatory response;nucleus;cytoplasm;membrane;metal ion binding;cytosol;plasma membrane;plasma membrane;zinc ion binding;apoptotic process;calcium ion binding;extracellular region;extracellular region;cytoskeleton;cytoskeleton…	hsa:6279	hsa04657	IL-17 signaling pathway
ENSG00000231680	LINC02723	long intergenic non-protein coding RNA 2723 [Source:HGNC Symbol;Acc:HGNC:54240]	0.52	78.87	-7.2971	2.45E-09	2.06E-08
ENSG00000279359	-	TEC	0	39.46	-7.2626	5.27E-09	4.29E-08
ENSG00000269243	-	novel transcript, antisense RAB8A	5.98	919.38	-7.2522	1.07E-63	9.18E-62
ENSG00000148488	ST8SIA6	ST8 alpha-N-acetyl-neuraminide alpha-2,8-sialyltransferase 6 [Source:HGNC Symbol;Acc:HGNC:23317]	0	35.34	-7.108	3.68E-08	2.77E-07	GO:0006486;GO:0008373;GO:0016020;GO:0016021;GO:0016740;GO:0005794;GO:0016757;GO:0097503;GO:0006486;GO:0008373;GO:0016020;GO:0016021;GO:0016740;GO:0005794;GO:0016757;GO:0097503;GO:0000139;GO:0006491;GO:0006486;GO:0000139;GO:0003828;GO:0009311;GO:0001574;GO:0009100;GO:0009311;GO:0008373;GO:0001574;GO:0001835;GO:0006493;GO:0006493;GO:0009100;GO:0009247;GO:0009247;GO:0009311;GO:0016051;GO:0016051	BP;MF;CC;CC;MF;CC;MF;BP;BP;MF;CC;CC;MF;CC;MF;BP;CC;BP;BP;CC;MF;BP;BP;BP;BP;MF;BP;BP;BP;BP;BP;BP;BP;BP;BP;BP	protein glycosylation;sialyltransferase activity;membrane;integral component of membrane;transferase activity;Golgi apparatus;transferase activity, transferring glycosyl groups;sialylation;protein glycosylation;sialyltransferase activity;membrane;integral component of membrane;transferase activity;Golgi apparatus;transferase activity, transferring glycosyl groups;sialylation;Golgi membrane;N-glyc…
ENSG00000264230	ANXA8L1	annexin A8 like 1 [Source:HGNC Symbol;Acc:HGNC:23334]	0	34.21	-7.061	2.42E-08	1.84E-07	GO:0005509;GO:0005544;GO:0005509;GO:0005544;GO:0005509;GO:0005544;GO:0046872;GO:0005737;GO:0005509;GO:0016197;GO:1900138;GO:0007032;GO:1900004;GO:0005509;GO:0005544;GO:0005509;GO:0005544;GO:0046872;GO:0005737;GO:0005509;GO:0016197;GO:1900138;GO:0007032;GO:1900004	MF;MF;MF;MF;MF;MF;MF;CC;MF;BP;BP;BP;BP;MF;MF;MF;MF;MF;CC;MF;BP;BP;BP;BP	calcium ion binding;calcium-dependent phospholipid binding;calcium ion binding;calcium-dependent phospholipid binding;calcium ion binding;calcium-dependent phospholipid binding;metal ion binding;cytoplasm;calcium ion binding;endosomal transport;negative regulation of phospholipase A2 activity;endosome organization;negative regulation of serine-type endopeptidase activity;calcium ion binding;calci…
ENSG00000172794	RAB37	RAB37, member RAS oncogene family [Source:HGNC Symbol;Acc:HGNC:30268]	1.04	120.65	-7.018	3.33E-11	3.29E-10	GO:0005525;GO:0003924;GO:0005525;GO:0003924;GO:0015031;GO:0000166;GO:0031410;GO:0005515;GO:0005793;GO:0005886;GO:0005794;GO:0043312;GO:0035579;GO:0035577;GO:0005768;GO:0005525;GO:0003924;GO:0005525;GO:0003924;GO:0005525;GO:0003924;GO:0015031;GO:0000166;GO:0031410;GO:0005515;GO:0005793;GO:0005886;GO:0005794;GO:0043312;GO:0035579;GO:0035577;GO:0005768;GO:0005525;GO:0003924;GO:0015031;GO:0000166;GO:…	MF;MF;MF;MF;BP;MF;CC;MF;CC;CC;CC;BP;CC;CC;CC;MF;MF;MF;MF;MF;MF;BP;MF;CC;MF;CC;CC;CC;BP;CC;CC;CC;MF;MF;BP;MF;CC;MF;CC;CC;CC;BP;CC;CC;CC;MF;MF;BP;MF;CC;MF;CC;CC;CC;BP;CC;CC;CC;MF;MF;BP;MF;MF;MF;CC;MF;CC;CC;CC;BP;CC;CC;CC;MF;MF;BP;MF;CC;MF;CC;CC;CC;BP;CC;CC;CC	GTP binding;GTPase activity;GTP binding;GTPase activity;protein transport;nucleotide binding;cytoplasmic vesicle;protein binding;endoplasmic reticulum-Golgi intermediate compartment;plasma membrane;Golgi apparatus;neutrophil degranulation;specific granule membrane;azurophil granule membrane;endosome;GTP binding;GTPase activity;GTP binding;GTPase activity;GTP binding;GTPase activity;protein transp…
ENSG00000257017	HP	haptoglobin [Source:HGNC Symbol;Acc:HGNC:5141]	1.93	238.85	-7.0057	4.21E-20	7.49E-19	GO:0005576;GO:0006508;GO:0004252;GO:0030492;GO:0010942;GO:0005576;GO:0005615;GO:0005615;GO:0005515;GO:0002376;GO:0098869;GO:0005615;GO:0006898;GO:0005576;GO:0042742;GO:0006953;GO:0016209;GO:0070062;GO:0004252;GO:0072562;GO:0043312;GO:0035580;GO:1904724;GO:0006952;GO:0031638;GO:0030492;GO:0002526;GO:0010942;GO:0042542;GO:0051354;GO:2000296;GO:0072562;GO:0031838;GO:0071682;GO:0005576;GO:0006508;GO:…	CC;BP;MF;MF;BP;CC;CC;CC;MF;BP;BP;CC;BP;CC;BP;BP;MF;CC;MF;CC;BP;CC;CC;BP;BP;MF;BP;BP;BP;BP;BP;CC;CC;CC;CC;BP;MF;MF;BP;CC;CC;CC;MF;BP;BP;CC;BP;CC;BP;BP;MF;CC;MF;CC;BP;CC;CC;BP;BP;MF;BP;BP;BP;BP;BP;CC;CC;CC;CC;BP;MF;MF;CC;BP;MF;MF;BP;CC;CC;CC;MF;BP;BP;CC;BP;CC;BP;BP;MF;CC;MF;CC;BP;CC;CC;BP;BP;MF;BP;BP;BP;BP;BP;CC;CC;CC;CC;MF;CC;BP;MF;MF;BP;BP;BP;BP;MF;CC;BP;MF;MF;BP;BP;BP;BP;MF;CC;BP;MF;MF;CC;MF;CC;…	extracellular region;proteolysis;serine-type endopeptidase activity;hemoglobin binding;positive regulation of cell death;extracellular region;extracellular space;extracellular space;protein binding;immune system process;cellular oxidant detoxification;extracellular space;receptor-mediated endocytosis;extracellular region;defense response to bacterium;acute-phase response;antioxidant activity;extr…
ENSG00000122188	LAX1	lymphocyte transmembrane adaptor 1 [Source:HGNC Symbol;Acc:HGNC:26005]	0	30.95	-6.9143	4.31E-08	3.21E-07	GO:0006955;GO:0051249;GO:0016020;GO:0016020;GO:0016021;GO:0005794;GO:0005829;GO:0005886;GO:0005886;GO:0005515;GO:0002376;GO:0002250;GO:0005886;GO:0006955;GO:0035556;GO:0050851;GO:0006955;GO:0035556;GO:0016021;GO:0050868;GO:0019901;GO:0042169;GO:0000188;GO:0042113;GO:0046649;GO:0050868;GO:0006955;GO:0051249;GO:0016020;GO:0016020;GO:0016021;GO:0005794;GO:0005829;GO:0005886;GO:0005886;GO:0005515;GO:…	BP;BP;CC;CC;CC;CC;CC;CC;CC;MF;BP;BP;CC;BP;BP;BP;BP;BP;CC;BP;MF;MF;BP;BP;BP;BP;BP;BP;CC;CC;CC;CC;CC;CC;CC;MF;BP;BP;CC;BP;BP;BP;BP;BP;CC;BP;MF;MF;BP;BP;BP;BP;BP;BP	immune response;regulation of lymphocyte activation;membrane;membrane;integral component of membrane;Golgi apparatus;cytosol;plasma membrane;plasma membrane;protein binding;immune system process;adaptive immune response;plasma membrane;immune response;intracellular signal transduction;antigen receptor-mediated signaling pathway;immune response;intracellular signal transduction;integral component …
ENSG00000269416	LINC01224	long intergenic non-protein coding RNA 1224 [Source:HGNC Symbol;Acc:HGNC:49676]	0	30.7	-6.904	5.66E-08	4.16E-07
ENSG00000164512	ANKRD55	ankyrin repeat domain 55 [Source:HGNC Symbol;Acc:HGNC:25681]	1.41	166.95	-6.9031	1.64E-15	2.25E-14	GO:0005515;GO:0005515;GO:0005515;GO:0005515;GO:0005515	MF;MF;MF;MF;MF	protein binding;protein binding;protein binding;protein binding;protein binding
ENSG00000120833	SOCS2	suppressor of cytokine signaling 2 [Source:HGNC Symbol;Acc:HGNC:19382]	1.33	155.13	-6.8007	4.28E-15	5.71E-14	GO:0005737;GO:0035556;GO:0001558;GO:0005159;GO:0008269;GO:0046426;GO:0005737;GO:0016567;GO:0009968;GO:0005515;GO:0040008;GO:0043551;GO:0046935;GO:0046854;GO:0005942;GO:0005829;GO:0043687;GO:0001558;GO:0043066;GO:0019221;GO:0005131;GO:0005159;GO:0008269;GO:0007259;GO:0009966;GO:0032355;GO:0032870;GO:0038111;GO:0060396;GO:0005737;GO:0035556;GO:0001558;GO:0005159;GO:0008269;GO:0046426;GO:0005737;GO:…	CC;BP;BP;MF;MF;BP;CC;BP;BP;MF;BP;BP;MF;BP;CC;CC;BP;BP;BP;BP;MF;MF;MF;BP;BP;BP;BP;BP;BP;CC;BP;BP;MF;MF;BP;CC;BP;BP;MF;BP;BP;MF;BP;CC;CC;BP;BP;BP;BP;MF;MF;MF;BP;BP;BP;BP;BP;BP;CC;BP;BP;MF;MF;BP;CC;BP;BP;MF;BP;BP;MF;BP;CC;CC;BP;BP;BP;BP;MF;MF;MF;BP;BP;BP;BP;BP;BP;CC;BP;MF;MF;BP;CC;BP;BP;MF;MF;BP;CC;BP;BP;MF;BP;BP;MF;BP;CC;CC;BP;BP;BP;BP;MF;MF;MF;BP;BP;BP;BP;BP;BP;CC;BP;MF;MF;BP;CC;BP;BP;MF;MF;BP;CC;…	cytoplasm;intracellular signal transduction;regulation of cell growth;insulin-like growth factor receptor binding;JAK pathway signal transduction adaptor activity;negative regulation of JAK-STAT cascade;cytoplasm;protein ubiquitination;negative regulation of signal transduction;protein binding;regulation of growth;regulation of phosphatidylinositol 3-kinase activity;1-phosphatidylinositol-3-kinas…	hsa:8835;hsa:8835;hsa:8835;hsa:8835;hsa:8835	hsa04630;hsa04910;hsa04917;hsa04930;hsa04935	JAK-STAT signaling pathway ;Insulin signaling pathway ;Prolactin signaling pathway ;Type II diabetes mellitus ;Growth hormone synthesis, secretion and action
Novel.22238	-	-	0	27.45	-6.7334	1.94E-07	1.34E-06
ENSG00000244682	FCGR2C	Fc fragment of IgG receptor IIc (gene/pseudogene) [Source:HGNC Symbol;Acc:HGNC:15626]	0.96	98.38	-6.7263	1.88E-09	1.60E-08	GO:0016020;GO:0016021;GO:0016020;GO:0016021	CC;CC;CC;CC	membrane;integral component of membrane;membrane;integral component of membrane
ENSG00000269667	-	novel transcript	0	27.02	-6.712	2.37E-07	1.62E-06
ENSG00000234965	SHISA8	shisa family member 8 [Source:HGNC Symbol;Acc:HGNC:18351]	0.45	49.32	-6.6205	8.68E-08	6.24E-07	GO:0016020;GO:0016021;GO:0048172;GO:2000311;GO:0014069;GO:0032591;GO:0045211;GO:0032281;GO:0016020;GO:0016021	CC;CC;BP;BP;CC;CC;CC;CC;CC;CC	membrane;integral component of membrane;regulation of short-term neuronal synaptic plasticity;regulation of AMPA receptor activity;postsynaptic density;dendritic spine membrane;postsynaptic membrane;AMPA glutamate receptor complex;membrane;integral component of membrane
ENSG00000105492	SIGLEC6	sialic acid binding Ig like lectin 6 [Source:HGNC Symbol;Acc:HGNC:10875]	6.56	636.86	-6.6131	4.85E-47	2.61E-45	GO:0016020;GO:0016021;GO:0005829;GO:0005886;GO:0005886;GO:0030246;GO:0007155;GO:0005576;GO:0005515;GO:0005886;GO:0007155;GO:0033691;GO:0005887;GO:0007267;GO:0016020;GO:0016020;GO:0016021;GO:0005829;GO:0005886;GO:0005886;GO:0030246;GO:0007155;GO:0005576;GO:0005515;GO:0005886;GO:0007155;GO:0033691;GO:0005887;GO:0007267;GO:0016020;GO:0016020;GO:0016021;GO:0005829;GO:0005886;GO:0005886;GO:0030246;GO:…	CC;CC;CC;CC;CC;MF;BP;CC;MF;CC;BP;MF;CC;BP;CC;CC;CC;CC;CC;CC;MF;BP;CC;MF;CC;BP;MF;CC;BP;CC;CC;CC;CC;CC;CC;MF;BP;CC;MF;CC;BP;MF;CC;BP;CC;CC;CC;CC;CC;CC;MF;BP;CC;MF;CC;BP;MF;CC;BP;CC;CC;CC;CC;CC;CC;MF;BP;CC;MF;CC;BP;MF;CC;BP;CC;CC;CC;CC;CC;CC;MF;BP;CC;MF;CC;BP;MF;CC;BP;CC	membrane;integral component of membrane;cytosol;plasma membrane;plasma membrane;carbohydrate binding;cell adhesion;extracellular region;protein binding;plasma membrane;cell adhesion;sialic acid binding;integral component of plasma membrane;cell-cell signaling;membrane;membrane;integral component of membrane;cytosol;plasma membrane;plasma membrane;carbohydrate binding;cell adhesion;extracellular r…
ENSG00000237470	DCLRE1CP1	DNA cross-link repair 1C pseudogene 1 [Source:HGNC Symbol;Acc:HGNC:44877]	0	23.33	-6.5044	4.38E-07	2.91E-06
ENSG00000265190	ANXA8	annexin A8 [Source:HGNC Symbol;Acc:HGNC:546]	4.2	376.83	-6.4948	1.92E-35	6.76E-34	GO:0005509;GO:0005544;GO:0046872;GO:0005886;GO:0005509;GO:0005829;GO:0005515;GO:0031902;GO:0005544;GO:0007596;GO:0007599;GO:0005737;GO:0051015;GO:0005509;GO:0062023;GO:0016197;GO:0005546;GO:0005547;GO:0043325;GO:0016197;GO:0007032;GO:1900138;GO:0007032;GO:1900004;GO:1900004;GO:1900138;GO:0005509;GO:0005544;GO:0046872;GO:0005886;GO:0005509;GO:0005509;GO:0005829;GO:0005515;GO:0031902;GO:0005544;GO:…	MF;MF;MF;CC;MF;CC;MF;CC;MF;BP;BP;CC;MF;MF;CC;BP;MF;MF;MF;BP;BP;BP;BP;BP;BP;BP;MF;MF;MF;CC;MF;MF;CC;MF;CC;MF;MF;BP;BP;CC;MF;MF;CC;BP;MF;MF;MF;BP;BP;BP;BP;BP;BP;BP;MF;MF;MF;CC;MF;CC;MF;CC;MF;BP;BP;CC;MF;MF;CC;BP;MF;MF;MF;BP;BP;BP;BP;BP;BP;BP;MF;MF	calcium ion binding;calcium-dependent phospholipid binding;metal ion binding;plasma membrane;calcium ion binding;cytosol;protein binding;late endosome membrane;calcium-dependent phospholipid binding;blood coagulation;hemostasis;cytoplasm;actin filament binding;calcium ion binding;collagen-containing extracellular matrix;endosomal transport;phosphatidylinositol-4,5-bisphosphate binding;phosphatidy…
ENSG00000186897	C1QL4	complement C1q like 4 [Source:HGNC Symbol;Acc:HGNC:31416]	0.45	45.06	-6.4933	1.56E-07	1.09E-06	GO:0005515;GO:0005576;GO:0005581;GO:0005515;GO:0042802;GO:0045599;GO:0048147;GO:0070373;GO:0005615	MF;CC;CC;MF;MF;BP;BP;BP;CC	protein binding;extracellular region;collagen trimer;protein binding;identical protein binding;negative regulation of fat cell differentiation;negative regulation of fibroblast proliferation;negative regulation of ERK1 and ERK2 cascade;extracellular space
ENSG00000233191	-	novel transcript	0.44	44.1	-6.4635	1.82E-07	1.27E-06
ENSG00000243064	ABCC13	ATP binding cassette subfamily C member 13 (pseudogene) [Source:HGNC Symbol;Acc:HGNC:16022]	3.17	278.62	-6.4242	2.44E-25	5.61E-24
ENSG00000114455	HHLA2	HERV-H LTR-associating 2 [Source:HGNC Symbol;Acc:HGNC:4905]	0.45	41.48	-6.3707	3.94E-07	2.63E-06	GO:0016020;GO:0016021;GO:0016020;GO:0016021;GO:0005515;GO:0009897;GO:0005102;GO:0001817;GO:0050852;GO:0003674;GO:0005575;GO:0001819;GO:0031295;GO:0042104;GO:0016020;GO:0016021;GO:0005515;GO:0009897;GO:0005102;GO:0001817;GO:0050852;GO:0003674;GO:0005575;GO:0001819;GO:0031295;GO:0042104;GO:0016020;GO:0016021;GO:0005515;GO:0009897;GO:0005102;GO:0001817;GO:0050852;GO:0003674;GO:0005575;GO:0001819;GO:…	CC;CC;CC;CC;MF;CC;MF;BP;BP;MF;CC;BP;BP;BP;CC;CC;MF;CC;MF;BP;BP;MF;CC;BP;BP;BP;CC;CC;MF;CC;MF;BP;BP;MF;CC;BP;BP;BP;CC;CC;MF;CC;MF;BP;BP;MF;CC;BP;BP;BP;CC;CC;CC;CC;MF;CC;MF;BP;BP;MF;CC;BP;BP;BP	membrane;integral component of membrane;membrane;integral component of membrane;protein binding;external side of plasma membrane;signaling receptor binding;regulation of cytokine production;T cell receptor signaling pathway;molecular_function;cellular_component;positive regulation of cytokine production;T cell costimulation;positive regulation of activated T cell proliferation;membrane;integral c…
ENSG00000143167	GPA33	glycoprotein A33 [Source:HGNC Symbol;Acc:HGNC:4445]	10.53	859.19	-6.3347	4.32E-65	3.81E-63	GO:0005887;GO:0016020;GO:0016021;GO:0005515;GO:0005886;GO:0070062;GO:0005887;GO:0038023;GO:0005887	CC;CC;CC;MF;CC;CC;CC;MF;CC	integral component of plasma membrane;membrane;integral component of membrane;protein binding;plasma membrane;extracellular exosome;integral component of plasma membrane;signaling receptor activity;integral component of plasma membrane
ENSG00000205176	REXO1L1P	REXO1 like 1, pseudogene [Source:HGNC Symbol;Acc:HGNC:24660]	0	20.17	-6.2999	1.94E-06	1.20E-05
ENSG00000187116	LILRA5	leukocyte immunoglobulin like receptor A5 [Source:HGNC Symbol;Acc:HGNC:16309]	0	19.55	-6.2558	3.67E-06	2.19E-05	GO:0016020;GO:0016021;GO:0005886;GO:0005576;GO:0002376;GO:0045087;GO:0009986;GO:0032695;GO:0032696;GO:0032731;GO:0032733;GO:0032755;GO:0032760;GO:0043410;GO:0050729;GO:0050867;GO:0051928;GO:0061098;GO:0016020;GO:0016021;GO:0005886;GO:0005576;GO:0002376;GO:0045087;GO:0009986;GO:0032695;GO:0032696;GO:0032731;GO:0032733;GO:0032755;GO:0032760;GO:0043410;GO:0050729;GO:0050867;GO:0051928;GO:0061098	CC;CC;CC;CC;BP;BP;CC;BP;BP;BP;BP;BP;BP;BP;BP;BP;BP;BP;CC;CC;CC;CC;BP;BP;CC;BP;BP;BP;BP;BP;BP;BP;BP;BP;BP;BP	membrane;integral component of membrane;plasma membrane;extracellular region;immune system process;innate immune response;cell surface;negative regulation of interleukin-12 production;negative regulation of interleukin-13 production;positive regulation of interleukin-1 beta production;positive regulation of interleukin-10 production;positive regulation of interleukin-6 production;positive regulat…	hsa:353514;hsa:353514	hsa04380;hsa04662	Osteoclast differentiation ;B cell receptor signaling pathway
ENSG00000086548	CEACAM6	CEA cell adhesion molecule 6 [Source:HGNC Symbol;Acc:HGNC:1818]	9.18	687.35	-6.213	3.63E-60	2.83E-58	GO:0008284;GO:0030335;GO:0016020;GO:0005886;GO:0006915;GO:0007155;GO:0005615;GO:0016324;GO:0016324;GO:0005515;GO:0007165;GO:0009986;GO:0009986;GO:0009986;GO:0042802;GO:0031225;GO:0031225;GO:0050900;GO:0005886;GO:0042802;GO:0043312;GO:0046982;GO:0035577;GO:0007156;GO:0034116;GO:0007157;GO:2000811;GO:1904906	BP;BP;CC;CC;BP;BP;CC;CC;CC;MF;BP;CC;CC;CC;MF;CC;CC;BP;CC;MF;BP;MF;CC;BP;BP;BP;BP;BP	positive regulation of cell proliferation;positive regulation of cell migration;membrane;plasma membrane;apoptotic process;cell adhesion;extracellular space;apical plasma membrane;apical plasma membrane;protein binding;signal transduction;cell surface;cell surface;cell surface;identical protein binding;anchored component of membrane;anchored component of membrane;leukocyte migration;plasma membra…
ENSG00000254008	LINC00051	long intergenic non-protein coding RNA 51 [Source:HGNC Symbol;Acc:HGNC:32028]	0	19.04	-6.2097	2.01E-06	1.24E-05
ENSG00000248791	-	pleckstrin homology domain containing, family A (phosphoinositide binding specific) member 1 (PLEKHA1) pseudogene	0	18.3	-6.1593	9.27E-06	5.24E-05
ENSG00000143340	FAM163A	family with sequence similarity 163 member A [Source:HGNC Symbol;Acc:HGNC:28274]	0.45	35.12	-6.1336	9.06E-07	5.82E-06	GO:0016020;GO:0016021;GO:0005515	CC;CC;MF	membrane;integral component of membrane;protein binding
ENSG00000196209	SIRPB2	signal regulatory protein beta 2 [Source:HGNC Symbol;Acc:HGNC:16247]	4.1	282.36	-6.0836	1.70E-27	4.38E-26	GO:0016020;GO:0016021;GO:0005886;GO:0016020;GO:0016021;GO:0005886	CC;CC;CC;CC;CC;CC	membrane;integral component of membrane;plasma membrane;membrane;integral component of membrane;plasma membrane
ENSG00000260426	-	novel transcript, overlapping novel protein	0	17.28	-6.0711	4.05E-06	2.41E-05
ENSG00000224968	LINC01645	long intergenic non-protein coding RNA 1645 [Source:HGNC Symbol;Acc:HGNC:52432]	0.45	33.7	-6.067	2.73E-06	1.65E-05
ENSG00000047936	ROS1	ROS proto-oncogene 1, receptor tyrosine kinase [Source:HGNC Symbol;Acc:HGNC:10261]	0	17.07	-6.0566	4.79E-06	2.80E-05	GO:0005524;GO:0005515;GO:0016020;GO:0006468;GO:0004672;GO:0007169;GO:0004714;GO:0004713;GO:0016021;GO:0000166;GO:0016301;GO:0016740;GO:0016310;GO:0005886;GO:0004713;GO:0030154;GO:0005515;GO:0007283;GO:0005887;GO:0001558;GO:0019903;GO:0043235;GO:0016020;GO:0006468;GO:0004714;GO:0007169;GO:0007275;GO:0033674;GO:0032006;GO:0032006;GO:0070372;GO:0002066;GO:0005524;GO:0005515;GO:0016020;GO:0006468;GO:…	MF;MF;CC;BP;MF;BP;MF;MF;CC;MF;MF;MF;BP;CC;MF;BP;MF;BP;CC;BP;MF;CC;CC;BP;MF;BP;BP;BP;BP;BP;BP;BP;MF;MF;CC;BP;MF;BP;MF;MF;CC;MF;CC;BP;MF;BP;BP;BP;BP;BP;BP;BP;BP;BP;CC;CC;MF	ATP binding;protein binding;membrane;protein phosphorylation;protein kinase activity;transmembrane receptor protein tyrosine kinase signaling pathway;transmembrane receptor protein tyrosine kinase activity;protein tyrosine kinase activity;integral component of membrane;nucleotide binding;kinase activity;transferase activity;phosphorylation;plasma membrane;protein tyrosine kinase activity;cell dif…
ENSG00000255571	MIR9-3HG	MIR9-3 host gene [Source:HGNC Symbol;Acc:HGNC:27388]	10.33	675.47	-6.0459	4.09E-66	3.73E-64
ENSG00000259704	-	novel transcript, sense overlapping 3' UTR of BLM	0	16.85	-6.0373	5.39E-06	3.13E-05
ENSG00000254521	SIGLEC12	sialic acid binding Ig like lectin 12 [Source:HGNC Symbol;Acc:HGNC:15482]	7.09	430.19	-5.9465	6.89E-43	3.17E-41	GO:0016020;GO:0016021;GO:0030246;GO:0007155;GO:0005515;GO:0005886;GO:0007155;GO:0033691;GO:0016020;GO:0016021;GO:0030246;GO:0007155;GO:0005515;GO:0005886;GO:0007155;GO:0033691	CC;CC;MF;BP;MF;CC;BP;MF;CC;CC;MF;BP;MF;CC;BP;MF	membrane;integral component of membrane;carbohydrate binding;cell adhesion;protein binding;plasma membrane;cell adhesion;sialic acid binding;membrane;integral component of membrane;carbohydrate binding;cell adhesion;protein binding;plasma membrane;cell adhesion;sialic acid binding
ENSG00000116745	RPE65	retinoid isomerohydrolase RPE65 [Source:HGNC Symbol;Acc:HGNC:10294]	0	15.78	-5.9336	1.51E-05	8.29E-05	GO:0055114;GO:0016702;GO:0005737;GO:0016020;GO:0046872;GO:0016853;GO:0016853;GO:0005783;GO:0005789;GO:0005886;GO:0043231;GO:0016787;GO:0016020;GO:0007601;GO:0050896;GO:0005886;GO:0001895;GO:0007601;GO:0050908;GO:0001523;GO:0001523;GO:0006776;GO:0001786;GO:0004744;GO:0004744;GO:0031210;GO:0050251;GO:0052884;GO:0052884;GO:0052885;GO:0052885;GO:0052885;GO:1901612;GO:0003407;GO:0007623;GO:0008286;GO:…	BP;MF;CC;CC;MF;MF;MF;CC;CC;CC;CC;MF;CC;BP;BP;CC;BP;BP;BP;BP;BP;BP;MF;MF;MF;MF;MF;MF;MF;MF;MF;MF;MF;BP;BP;BP;BP;BP;BP;BP;BP;BP;BP;BP;BP;BP;CC;CC	oxidation-reduction process;oxidoreductase activity, acting on single donors with incorporation of molecular oxygen, incorporation of two atoms of oxygen;cytoplasm;membrane;metal ion binding;isomerase activity;isomerase activity;endoplasmic reticulum;endoplasmic reticulum membrane;plasma membrane;intracellular membrane-bounded organelle;hydrolase activity;membrane;visual perception;response to st…	hsa:6121	hsa00830	Retinol metabolism
ENSG00000164362	TERT	telomerase reverse transcriptase [Source:HGNC Symbol;Acc:HGNC:11730]	1.93	111.32	-5.8977	1.65E-13	1.97E-12	GO:0003677;GO:0003721;GO:0003964;GO:0010629;GO:2000773;GO:2000773;GO:0071456;GO:0005634;GO:0005634;GO:0005737;GO:0016607;GO:0046872;GO:0016740;GO:0005654;GO:0005829;GO:0005694;GO:0005730;GO:0005730;GO:0005515;GO:0016779;GO:0016605;GO:0016605;GO:0000781;GO:0000781;GO:0005654;GO:0042802;GO:0005654;GO:0000781;GO:0000723;GO:0042803;GO:0042803;GO:1904837;GO:0042645;GO:0007004;GO:0000049;GO:0001223;GO:…	MF;MF;MF;BP;BP;BP;BP;CC;CC;CC;CC;MF;MF;CC;CC;CC;CC;CC;MF;MF;CC;CC;CC;CC;CC;MF;CC;CC;BP;MF;MF;BP;CC;BP;MF;MF;MF;MF;MF;MF;MF;MF;MF;MF;MF;MF;MF;MF;MF;MF;MF;MF;MF;MF;MF;MF;MF;MF;MF;MF;BP;BP;BP;BP;BP;BP;BP;BP;BP;BP;BP;BP;BP;BP;BP;BP;BP;BP;BP;BP;BP;BP;BP;BP;BP;BP;BP;BP;BP;BP;BP;BP;BP;BP;BP;BP;BP;BP;CC;CC;CC;CC;CC;CC;CC;CC;CC;CC;CC;CC;CC;CC;CC;CC;MF;MF;MF;CC;CC;MF;CC;CC;CC;MF;MF;BP;BP;BP;BP;BP;CC;CC;CC;…	DNA binding;telomerase RNA reverse transcriptase activity;RNA-directed DNA polymerase activity;negative regulation of gene expression;negative regulation of cellular senescence;negative regulation of cellular senescence;cellular response to hypoxia;nucleus;nucleus;cytoplasm;nuclear speck;metal ion binding;transferase activity;nucleoplasm;cytosol;chromosome;nucleolus;nucleolus;protein binding;nucl…	hsa:7015;hsa:7015;hsa:7015;hsa:7015;hsa:7015	hsa05165;hsa05166;hsa05200;hsa05225;hsa05226	Human papillomavirus infection ;Human T-cell leukemia virus 1 infection ;Pathways in cancer ;Hepatocellular carcinoma ;Gastric cancer
ENSG00000171724	VAT1L	vesicle amine transport 1 like [Source:HGNC Symbol;Acc:HGNC:29315]	18.1	1056.31	-5.89	1.91E-61	1.53E-59	GO:0008270;GO:0055114;GO:0016491;GO:0005515	MF;BP;MF;MF	zinc ion binding;oxidation-reduction process;oxidoreductase activity;protein binding
ENSG00000234210	-	novel transcript	0.52	28.98	-5.8535	4.21E-06	2.50E-05
ENSG00000174611	KY	kyphoscoliosis peptidase [Source:HGNC Symbol;Acc:HGNC:26576]	0.52	28.72	-5.8379	5.37E-06	3.12E-05	GO:0005737;GO:0008233;GO:0006508;GO:0016787;GO:0005856;GO:0030018;GO:0030018;GO:0005737;GO:0008233;GO:0006508;GO:0016787;GO:0005856;GO:0030018;GO:0030018	CC;MF;BP;MF;CC;CC;CC;CC;MF;BP;MF;CC;CC;CC	cytoplasm;peptidase activity;proteolysis;hydrolase activity;cytoskeleton;Z disc;Z disc;cytoplasm;peptidase activity;proteolysis;hydrolase activity;cytoskeleton;Z disc;Z disc
ENSG00000066032	CTNNA2	catenin alpha 2 [Source:HGNC Symbol;Acc:HGNC:2510]	0	13.9	-5.7589	2.05E-05	0.00011089	GO:0007155;GO:0005198;GO:0015629;GO:0045296;GO:0051015;GO:0048854;GO:0005912;GO:0005634;GO:0005737;GO:0005737;GO:0016020;GO:0005886;GO:0005856;GO:0005912;GO:0030054;GO:0007275;GO:0030154;GO:0042995;GO:0005515;GO:0007010;GO:0030424;GO:0030424;GO:0005200;GO:0051015;GO:0051015;GO:0007409;GO:0005829;GO:0045296;GO:0016477;GO:0005912;GO:0008013;GO:0016342;GO:0098609;GO:2001222;GO:0098609;GO:0051149;GO:…	BP;MF;CC;MF;MF;BP;CC;CC;CC;CC;CC;CC;CC;CC;CC;BP;BP;CC;MF;BP;CC;CC;MF;MF;MF;BP;CC;MF;BP;CC;MF;CC;BP;BP;BP;BP;BP;BP;BP;BP;BP;BP;BP;BP;MF;CC;MF;MF;BP;CC;CC;CC;CC;CC;CC;CC;CC;CC;BP;BP;CC;MF;BP;CC;CC;MF;MF;MF;BP;CC;MF;BP;CC;MF;CC;BP;BP;BP;BP;BP;BP;BP;BP;BP;BP;BP;BP;CC;MF;MF;BP;MF;CC;BP;CC;BP;MF;CC;MF;MF;BP;CC;CC;CC;CC;CC;CC;CC;CC;CC;BP;BP;CC;MF;BP;CC;CC;MF;MF;MF;BP;CC;MF;BP;CC;MF;CC;BP;BP;BP;BP;BP;BP;…	cell adhesion;structural molecule activity;actin cytoskeleton;cadherin binding;actin filament binding;brain morphogenesis;adherens junction;nucleus;cytoplasm;cytoplasm;membrane;plasma membrane;cytoskeleton;adherens junction;cell junction;multicellular organism development;cell differentiation;cell projection;protein binding;cytoskeleton organization;axon;axon;structural constituent of cytoskeleto…	hsa:1496;hsa:1496;hsa:1496;hsa:1496;hsa:1496;hsa:1496;hsa:1496;hsa:1496	hsa04390;hsa04520;hsa04670;hsa05100;hsa05200;hsa05213;hsa05226;hsa05412	Hippo signaling pathway ;Adherens junction ;Leukocyte transendothelial migration ;Bacterial invasion of epithelial cells ;Pathways in cancer ;Endometrial cancer ;Gastric cancer ;Arrhythmogenic right ventricular cardiomyopathy
ENSG00000224060	ARSLP1	arylsulfatase L pseudogene 1 [Source:HGNC Symbol;Acc:HGNC:720]	0	13.83	-5.7432	4.12E-05	0.0002128
ENSG00000251169	LINC01843	long intergenic non-protein coding RNA 1843 [Source:HGNC Symbol;Acc:HGNC:52659]	0.88	49.26	-5.7312	1.27E-07	8.95E-07
ENSG00000226476	LINC01748	long intergenic non-protein coding RNA 1748 [Source:HGNC Symbol;Acc:HGNC:52535]	0	13.56	-5.7148	3.54E-05	0.00018492
ENSG00000254596	-	glutaredoxin-like protein YDR286C homolog pseudogene	0.45	25.94	-5.6972	7.41E-06	4.24E-05
ENSG00000018236	CNTN1	contactin 1 [Source:HGNC Symbol;Acc:HGNC:2171]	0	12.89	-5.6513	3.68E-05	0.00019117	GO:0007399;GO:0031175;GO:0016020;GO:0005886;GO:0007155;GO:0005515;GO:0031225;GO:0007219;GO:0070062;GO:0007155;GO:0016020;GO:0007399;GO:0031175;GO:0016020;GO:0005515;GO:0007399;GO:0031175;GO:0016020;GO:0005886;GO:0007155;GO:0005515;GO:0030246;GO:0010628;GO:0010765;GO:0010976;GO:0021549;GO:0050731;GO:0045121;GO:0099025;GO:0099026;GO:0031225;GO:0007219;GO:0070062;GO:0007155;GO:0016020;GO:0007399;GO:…	BP;BP;CC;CC;BP;MF;CC;BP;CC;BP;CC;BP;BP;CC;MF;BP;BP;CC;CC;BP;MF;MF;BP;BP;BP;BP;BP;CC;CC;CC;CC;BP;CC;BP;CC;BP;BP;CC;BP;BP;CC;BP;BP;CC;CC;BP;MF;CC;BP;CC;BP;CC;BP;BP;CC;MF;BP;BP;CC;CC;BP;MF;CC;BP;CC;BP;CC;BP;CC;BP;MF;BP;BP;CC;CC;BP;MF;CC;BP;CC;BP;CC	nervous system development;neuron projection development;membrane;plasma membrane;cell adhesion;protein binding;anchored component of membrane;Notch signaling pathway;extracellular exosome;cell adhesion;membrane;nervous system development;neuron projection development;membrane;protein binding;nervous system development;neuron projection development;membrane;plasma membrane;cell adhesion;protein b…	hsa:1272	hsa04514	Cell adhesion molecules
ENSG00000150054	MPP7	membrane palmitoylated protein 7 [Source:HGNC Symbol;Acc:HGNC:26542]	0.52	24.86	-5.6313	1.05E-05	5.89E-05	GO:0005515;GO:0005737;GO:0016020;GO:0005654;GO:0005886;GO:0005912;GO:0030054;GO:0030054;GO:0005515;GO:0005938;GO:0016328;GO:0005923;GO:0045296;GO:0019904;GO:0060090;GO:0005912;GO:0031334;GO:0031334;GO:0035591;GO:0035591;GO:0005923;GO:0070830;GO:0097025;GO:0071896;GO:0030010;GO:0005912;GO:0005923;GO:0005515;GO:0005737;GO:0016020;GO:0005654;GO:0005886;GO:0005912;GO:0030054;GO:0030054;GO:0005515;GO:…	MF;CC;CC;CC;CC;CC;CC;CC;MF;CC;CC;CC;MF;MF;MF;CC;BP;BP;MF;MF;CC;BP;CC;BP;BP;CC;CC;MF;CC;CC;CC;CC;CC;CC;CC;MF;CC;CC;CC;MF;MF;MF;CC;BP;BP;MF;MF;CC;BP;CC;BP;BP;MF;CC;CC;MF;CC;CC;CC;CC;CC;CC;CC;MF;CC;CC;CC;MF;MF;MF;CC;BP;BP;MF;MF;CC;BP;CC;BP;BP;MF	protein binding;cytoplasm;membrane;nucleoplasm;plasma membrane;adherens junction;cell junction;cell junction;protein binding;cell cortex;lateral plasma membrane;bicellular tight junction;cadherin binding;protein domain specific binding;molecular adaptor activity;adherens junction;positive regulation of protein complex assembly;positive regulation of protein complex assembly;signaling adaptor acti…
ENSG00000125850	OVOL2	ovo like zinc finger 2 [Source:HGNC Symbol;Acc:HGNC:15804]	0.45	24.88	-5.6294	1.53E-05	8.40E-05	GO:0010629;GO:0010628;GO:0071560;GO:0010719;GO:0005634;GO:0000976;GO:0045746;GO:0005634;GO:0005634;GO:0046872;GO:0003677;GO:0007275;GO:0005515;GO:0045944;GO:0005634;GO:0000122;GO:0006357;GO:0000981;GO:0000978;GO:1990837;GO:0001227;GO:0009913;GO:0010944;GO:0010719;GO:0000976;GO:0051726;GO:0001227;GO:0001228;GO:0003682;GO:0001525;GO:0001755;GO:0001842;GO:0001947;GO:0007507;GO:0008285;GO:0008544;GO:…	BP;BP;BP;BP;CC;MF;BP;CC;CC;MF;MF;BP;MF;BP;CC;BP;BP;MF;MF;MF;MF;BP;BP;BP;MF;BP;MF;MF;MF;BP;BP;BP;BP;BP;BP;BP;BP;BP;BP;BP;BP;BP;BP;BP;BP;BP;BP;BP;BP;BP;BP;BP;BP;BP;BP;BP;BP;BP	negative regulation of gene expression;positive regulation of gene expression;cellular response to transforming growth factor beta stimulus;negative regulation of epithelial to mesenchymal transition;nucleus;transcription regulatory region sequence-specific DNA binding;negative regulation of Notch signaling pathway;nucleus;nucleus;metal ion binding;DNA binding;multicellular organism development;p…
ENSG00000205221	VIT	vitrin [Source:HGNC Symbol;Acc:HGNC:12697]	1.32	67.87	-5.6119	2.96E-10	2.70E-09	GO:0005576;GO:0007399;GO:0030198;GO:0062023;GO:0021510;GO:0010811;GO:0005614;GO:0005576;GO:0007399;GO:0030198;GO:0062023;GO:0021510;GO:0010811;GO:0005614;GO:0005576;GO:0007399;GO:0030198;GO:0062023;GO:0021510;GO:0010811;GO:0005614;GO:0005576;GO:0007399;GO:0030198;GO:0062023;GO:0021510;GO:0010811;GO:0005614;GO:0005576;GO:0007399;GO:0030198;GO:0062023;GO:0021510;GO:0010811;GO:0005614;GO:0005539;GO:…	CC;BP;BP;CC;BP;BP;CC;CC;BP;BP;CC;BP;BP;CC;CC;BP;BP;CC;BP;BP;CC;CC;BP;BP;CC;BP;BP;CC;CC;BP;BP;CC;BP;BP;CC;MF;BP;BP;BP;CC;CC	extracellular region;nervous system development;extracellular matrix organization;collagen-containing extracellular matrix;spinal cord development;positive regulation of cell-substrate adhesion;interstitial matrix;extracellular region;nervous system development;extracellular matrix organization;collagen-containing extracellular matrix;spinal cord development;positive regulation of cell-substrate …
ENSG00000263724	DLGAP1-AS3	DLGAP1 antisense RNA 3 [Source:HGNC Symbol;Acc:HGNC:27317]	0.89	45.22	-5.6095	2.65E-07	1.80E-06
ENSG00000110076	NRXN2	neurexin 2 [Source:HGNC Symbol;Acc:HGNC:8009]	0.44	24.16	-5.5959	1.29E-05	7.13E-05	GO:0016020;GO:0016021;GO:0007155;GO:0005886;GO:0007165;GO:0050839;GO:0004888;GO:0097109;GO:0007158;GO:0016020;GO:0016021;GO:0046872;GO:0098793;GO:0007155;GO:0045202;GO:0005886;GO:0007269;GO:0007268;GO:0007165;GO:0050839;GO:0004888;GO:0007416;GO:0035176;GO:0005246;GO:0097109;GO:0007158;GO:0030534;GO:0071625;GO:0097104;GO:0097116;GO:0097118;GO:0097119;GO:0042297;GO:0016020;GO:0016021;GO:0046872;GO:…	CC;CC;BP;CC;BP;MF;MF;MF;BP;CC;CC;MF;CC;BP;CC;CC;BP;BP;BP;MF;MF;BP;BP;MF;MF;BP;BP;BP;BP;BP;BP;BP;BP;CC;CC;MF;CC;BP;CC;CC;BP;BP;BP;MF;MF;BP;BP;MF;MF;BP;BP;BP;BP;BP;BP;BP;MF;MF;MF;MF;BP;BP;BP;BP;BP;BP;BP;BP;BP;CC;CC;CC	membrane;integral component of membrane;cell adhesion;plasma membrane;signal transduction;cell adhesion molecule binding;transmembrane signaling receptor activity;neuroligin family protein binding;neuron cell-cell adhesion;membrane;integral component of membrane;metal ion binding;presynapse;cell adhesion;synapse;plasma membrane;neurotransmitter secretion;chemical synaptic transmission;signal tran…	hsa:9379	hsa04514	Cell adhesion molecules
ENSG00000158748	HTR6	5-hydroxytryptamine receptor 6 [Source:HGNC Symbol;Acc:HGNC:5301]	0	12.37	-5.5925	5.37E-05	0.00027255	GO:0007186;GO:0016021;GO:0004930;GO:0016020;GO:0005886;GO:0005515;GO:0007165;GO:0045202;GO:0002862;GO:0005886;GO:0004993;GO:0098664;GO:0005887;GO:0030594;GO:0007268;GO:0007186;GO:0030425;GO:0005887;GO:0007268;GO:0032008;GO:0004993;GO:0007187;GO:0007187;GO:0004969;GO:0021795;GO:0021795;GO:0032008;GO:0005929	BP;CC;MF;CC;CC;MF;BP;CC;BP;CC;MF;BP;CC;MF;BP;BP;CC;CC;BP;BP;MF;BP;BP;MF;BP;BP;BP;CC	G protein-coupled receptor signaling pathway;integral component of membrane;G protein-coupled receptor activity;membrane;plasma membrane;protein binding;signal transduction;synapse;negative regulation of inflammatory response to antigenic stimulus;plasma membrane;G protein-coupled serotonin receptor activity;G protein-coupled serotonin receptor signaling pathway;integral component of plasma membr…	hsa:3362;hsa:3362;hsa:3362;hsa:3362	hsa04020;hsa04024;hsa04080;hsa04726	Calcium signaling pathway ;cAMP signaling pathway ;Neuroactive ligand-receptor interaction ;Serotonergic synapse
ENSG00000132164	SLC6A11	solute carrier family 6 member 11 [Source:HGNC Symbol;Acc:HGNC:11044]	2.79	133.95	-5.5882	2.02E-18	3.33E-17	GO:0016021;GO:0016020;GO:0005887;GO:0006836;GO:0005332;GO:0015293;GO:0005886;GO:0035725;GO:0005887;GO:0043005;GO:0016021;GO:0005332;GO:0051936;GO:0008028;GO:0015718;GO:0042165;GO:0001504;GO:0007420;GO:0042493;GO:0098810;GO:0005737;GO:0042995;GO:0045202;GO:0098982;GO:0099055;GO:0099056;GO:0016021;GO:0016020;GO:0005887;GO:0015293;GO:0005332;GO:0006836;GO:0005886;GO:0035725;GO:0005887;GO:0043005;GO:…	CC;CC;CC;BP;MF;MF;CC;BP;CC;CC;CC;MF;BP;MF;BP;MF;BP;BP;BP;BP;CC;CC;CC;CC;CC;CC;CC;CC;CC;MF;MF;BP;CC;BP;CC;CC;CC;MF;BP;MF;BP	integral component of membrane;membrane;integral component of plasma membrane;neurotransmitter transport;gamma-aminobutyric acid:sodium symporter activity;symporter activity;plasma membrane;sodium ion transmembrane transport;integral component of plasma membrane;neuron projection;integral component of membrane;gamma-aminobutyric acid:sodium symporter activity;gamma-aminobutyric acid reuptake;mono…	hsa:6538;hsa:6538	hsa04721;hsa04727	Synaptic vesicle cycle ;GABAergic synapse
ENSG00000173597	SULT1B1	sulfotransferase family 1B member 1 [Source:HGNC Symbol;Acc:HGNC:17845]	0.44	23.86	-5.5743	1.31E-05	7.27E-05	GO:0008146;GO:0006805;GO:0042403;GO:0051923;GO:0005737;GO:0016740;GO:0006629;GO:0005829;GO:0008202;GO:0005515;GO:0005737;GO:0005829;GO:0004062;GO:0008146;GO:0051923;GO:0050427;GO:0050427;GO:0030855;GO:0008146;GO:0008146;GO:0051923;GO:0004062;GO:0004062;GO:0006068;GO:0006576;GO:0006805;GO:0009812;GO:0018958;GO:0042403;GO:0008146;GO:0006805;GO:0042403;GO:0051923;GO:0016740;GO:0006629;GO:0008202;GO:…	MF;BP;BP;BP;CC;MF;BP;CC;BP;MF;CC;CC;MF;MF;BP;BP;BP;BP;MF;MF;BP;MF;MF;BP;BP;BP;BP;BP;BP;MF;BP;BP;BP;MF;BP;BP;MF;BP;BP;BP;MF;BP;BP	sulfotransferase activity;xenobiotic metabolic process;thyroid hormone metabolic process;sulfation;cytoplasm;transferase activity;lipid metabolic process;cytosol;steroid metabolic process;protein binding;cytoplasm;cytosol;aryl sulfotransferase activity;sulfotransferase activity;sulfation;3'-phosphoadenosine 5'-phosphosulfate metabolic process;3'-phosphoadenosine 5'-phosphosulfate metabolic proces…
ENSG00000260400	-	novel transcript, overlapping to TET1	0	11.94	-5.5377	5.56E-05	0.00028139
ENSG00000175497	DPP10	dipeptidyl peptidase like 10 [Source:HGNC Symbol;Acc:HGNC:20823]	0	11.92	-5.5355	6.34E-05	0.00031875	GO:0006508;GO:0008236;GO:0016020;GO:0016021;GO:0005886;GO:0005886;GO:0008076;GO:0015459;GO:0072659;GO:0016020;GO:1901379;GO:1901379;GO:0008076;GO:0044325;GO:1903078;GO:0006508;GO:0008236;GO:0016020;GO:0016021;GO:0005886;GO:0005886;GO:0008076;GO:0015459;GO:0072659;GO:0016020;GO:1901379;GO:1901379;GO:0008076;GO:0044325;GO:1903078;GO:0006508;GO:0016020;GO:0016021;GO:0006508;GO:0008236;GO:0016020;GO:…	BP;MF;CC;CC;CC;CC;CC;MF;BP;CC;BP;BP;CC;MF;BP;BP;MF;CC;CC;CC;CC;CC;MF;BP;CC;BP;BP;CC;MF;BP;BP;CC;CC;BP;MF;CC;CC;CC;CC;CC;MF;BP;CC;BP;BP;CC;MF;BP;BP;MF;CC;CC;CC;CC;CC;MF;BP;CC;BP;BP;CC;MF;BP	proteolysis;serine-type peptidase activity;membrane;integral component of membrane;plasma membrane;plasma membrane;voltage-gated potassium channel complex;potassium channel regulator activity;protein localization to plasma membrane;membrane;regulation of potassium ion transmembrane transport;regulation of potassium ion transmembrane transport;voltage-gated potassium channel complex;ion channel bi…
ENSG00000279597	-	novel transcript	0	11.84	-5.5339	0.00013596	0.00064876
ENSG00000204020	LIPN	lipase family member N [Source:HGNC Symbol;Acc:HGNC:23452]	0.96	42.5	-5.5162	6.07E-07	3.98E-06	GO:0016788;GO:0016787;GO:0006629;GO:0005576;GO:0016042;GO:0005576;GO:0043231;GO:0070268	MF;MF;BP;CC;BP;CC;CC;BP	hydrolase activity, acting on ester bonds;hydrolase activity;lipid metabolic process;extracellular region;lipid catabolic process;extracellular region;intracellular membrane-bounded organelle;cornification
ENSG00000180347	ITPRID1	ITPR interacting domain containing 1 [Source:HGNC Symbol;Acc:HGNC:27363]	0	11.72	-5.5152	6.56E-05	0.00032895	GO:0005102;GO:0005102;GO:0005102;GO:0005102;GO:0005102;GO:0005102;GO:0005102	MF;MF;MF;MF;MF;MF;MF	signaling receptor binding;signaling receptor binding;signaling receptor binding;signaling receptor binding;signaling receptor binding;signaling receptor binding;signaling receptor binding
ENSG00000172296	SPTLC3	serine palmitoyltransferase long chain base subunit 3 [Source:HGNC Symbol;Acc:HGNC:16253]	0	11.69	-5.5112	0.0001275	0.00061122	GO:0016020;GO:0016021;GO:0016740;GO:0008483;GO:0003824;GO:0030170;GO:0009058;GO:0016740;GO:0016020;GO:0016021;GO:0005783;GO:0005789;GO:0016746;GO:0006629;GO:0006665;GO:0005515;GO:0005789;GO:0030148;GO:0046513;GO:0004758;GO:0004758;GO:0004758;GO:0046512;GO:0017059;GO:0017059;GO:0046520;GO:0016740;GO:0008483;GO:0003824;GO:0030170;GO:0009058	CC;CC;MF;MF;MF;MF;BP;MF;CC;CC;CC;CC;MF;BP;BP;MF;CC;BP;BP;MF;MF;MF;BP;CC;CC;BP;MF;MF;MF;MF;BP	membrane;integral component of membrane;transferase activity;transaminase activity;catalytic activity;pyridoxal phosphate binding;biosynthetic process;transferase activity;membrane;integral component of membrane;endoplasmic reticulum;endoplasmic reticulum membrane;transferase activity, transferring acyl groups;lipid metabolic process;sphingolipid metabolic process;protein binding;endoplasmic reti…	hsa:55304;hsa:55304;hsa:55304	hsa00600;hsa01100;hsa04071	Sphingolipid metabolism ;Metabolic pathways ;Sphingolipid signaling pathway
ENSG00000108984	MAP2K6	mitogen-activated protein kinase kinase 6 [Source:HGNC Symbol;Acc:HGNC:6846]	3.94	189.23	-5.509	1.43E-24	3.16E-23	GO:0005524;GO:0006468;GO:0004672;GO:0005634;GO:0005737;GO:0000166;GO:0004674;GO:0016301;GO:0016740;GO:0016310;GO:0005654;GO:0005829;GO:0006915;GO:0004713;GO:0004714;GO:0018108;GO:0005856;GO:0005515;GO:0042802;GO:0042802;GO:0005654;GO:0005829;GO:0019901;GO:0004708;GO:0000165;GO:0000187;GO:0001649;GO:0001934;GO:0002931;GO:0022602;GO:0032308;GO:0042493;GO:0043065;GO:0051770;GO:0060048;GO:0060348;GO:…	MF;BP;MF;CC;CC;MF;MF;MF;MF;BP;CC;CC;BP;MF;MF;BP;CC;MF;MF;MF;CC;CC;MF;MF;BP;BP;BP;BP;BP;BP;BP;BP;BP;BP;BP;BP;BP;BP;BP;BP;BP;MF;MF;BP;BP;BP;BP;BP;MF;BP;MF;BP;MF;MF;MF;BP;MF;MF;CC;CC;MF;BP;MF;CC;CC;MF;MF;MF;MF;BP;CC;CC;BP;MF;MF;BP;CC;MF;CC;CC;MF;BP;BP;BP;MF;MF;MF;BP;BP;BP;BP;BP;MF;BP;MF;BP;MF;CC;CC;MF;MF;MF;MF;BP;CC;CC;BP;MF;MF;BP;CC;MF;CC;CC;MF;BP;BP;BP;MF;MF;MF;BP;BP;BP;BP;BP;MF;BP	ATP binding;protein phosphorylation;protein kinase activity;nucleus;cytoplasm;nucleotide binding;protein serine/threonine kinase activity;kinase activity;transferase activity;phosphorylation;nucleoplasm;cytosol;apoptotic process;protein tyrosine kinase activity;transmembrane receptor protein tyrosine kinase activity;peptidyl-tyrosine phosphorylation;cytoskeleton;protein binding;identical protein …	hsa:5608;hsa:5608;hsa:5608;hsa:5608;hsa:5608;hsa:5608;hsa:5608;hsa:5608;hsa:5608;hsa:5608;hsa:5608;hsa:5608;hsa:5608;hsa:5608;hsa:5608;hsa:5608;hsa:5608;hsa:5608;hsa:5608;hsa:5608;hsa:5608;hsa:5608;hsa:5608	hsa04010;hsa04015;hsa04218;hsa04380;hsa04620;hsa04664;hsa04668;hsa04750;hsa04912;hsa04935;hsa05014;hsa05022;hsa05132;hsa05135;hsa05145;hsa05161;hsa05163;hsa05167;hsa05169;hsa05170;hsa05235;hsa05417;hsa05418	MAPK signaling pathway ;Rap1 signaling pathway ;Cellular senescence ;Osteoclast differentiation ;Toll-like receptor signaling pathway ;Fc epsilon RI signaling pathway ;TNF signaling pathway ;Inflammatory mediator regulation of TRP channels ;GnRH signaling pathway ;Growth hormone synthesis, secretion and action ;Amyotrophic lateral sclerosis ;Pathways of neurodegeneration - multiple diseases ;Salm…
ENSG00000112246	SIM1	SIM bHLH transcription factor 1 [Source:HGNC Symbol;Acc:HGNC:10882]	1.4	62.79	-5.4952	1.66E-09	1.42E-08	GO:0003677;GO:0006355;GO:0005515;GO:0003700;GO:0046983;GO:0005634;GO:0007275;GO:0030154;GO:0005515;GO:0007399;GO:0006357;GO:0000977;GO:0000981;GO:0000981;GO:0000785;GO:0003677;GO:0007399;GO:0046982;GO:0003700;GO:0003677;GO:0006355;GO:0005515;GO:0003700;GO:0046983;GO:0005634;GO:0007275;GO:0030154;GO:0005515;GO:0007399;GO:0006357;GO:0000977;GO:0000981;GO:0000981;GO:0000785;GO:0003677;GO:0007399;GO:…	MF;BP;MF;MF;MF;CC;BP;BP;MF;BP;BP;MF;MF;MF;CC;MF;BP;MF;MF;MF;BP;MF;MF;MF;CC;BP;BP;MF;BP;BP;MF;MF;MF;CC;MF;BP;MF;MF	DNA binding;regulation of transcription, DNA-templated;protein binding;DNA-binding transcription factor activity;protein dimerization activity;nucleus;multicellular organism development;cell differentiation;protein binding;nervous system development;regulation of transcription by RNA polymerase II;RNA polymerase II regulatory region sequence-specific DNA binding;DNA-binding transcription factor a…
ENSG00000003096	KLHL13	kelch like family member 13 [Source:HGNC Symbol;Acc:HGNC:22931]	1.91	83.76	-5.4903	2.10E-12	2.29E-11	GO:0005515;GO:0005515;GO:0005515;GO:0005515;GO:0016567;GO:0016567;GO:0051301;GO:0005515;GO:0007049;GO:0004842;GO:0030496;GO:0005829;GO:0043687;GO:0031463;GO:0047485;GO:0032465;GO:0097602;GO:0005515;GO:0016567;GO:0016567;GO:0051301;GO:0005515;GO:0007049;GO:0004842;GO:0030496;GO:0005829;GO:0043687;GO:0031463;GO:0047485;GO:0032465;GO:0097602;GO:0005515;GO:0016567;GO:0016567;GO:0051301;GO:0005515;GO:…	MF;MF;MF;MF;BP;BP;BP;MF;BP;MF;CC;CC;BP;CC;MF;BP;MF;MF;BP;BP;BP;MF;BP;MF;CC;CC;BP;CC;MF;BP;MF;MF;BP;BP;BP;MF;BP;MF;CC;CC;BP;CC;MF;BP;MF;MF;BP;BP;BP;MF;BP;MF;CC;CC;BP;CC;MF;BP;MF;MF;BP;BP;BP;MF;BP;MF;CC;CC;BP;CC;MF;BP;MF	protein binding;protein binding;protein binding;protein binding;protein ubiquitination;protein ubiquitination;cell division;protein binding;cell cycle;ubiquitin-protein transferase activity;midbody;cytosol;post-translational protein modification;Cul3-RING ubiquitin ligase complex;protein N-terminus binding;regulation of cytokinesis;cullin family protein binding;protein binding;protein ubiquitinat…	hsa:90293	hsa04120	Ubiquitin mediated proteolysis
ENSG00000088002	SULT2B1	sulfotransferase family 2B member 1 [Source:HGNC Symbol;Acc:HGNC:11459]	0.45	22.26	-5.4766	2.00E-05	0.00010792	GO:0008146;GO:0005634;GO:0005737;GO:0043231;GO:0016740;GO:0005783;GO:0043231;GO:0006629;GO:0005829;GO:0005829;GO:0008202;GO:0008202;GO:0008203;GO:0005515;GO:0005737;GO:0005829;GO:0070062;GO:0008285;GO:0008146;GO:0051923;GO:0005737;GO:0003676;GO:0004027;GO:0015485;GO:0050294;GO:1990239;GO:0045606;GO:0050427;GO:0050427;GO:0008146;GO:0005634;GO:0005737;GO:0043231;GO:0016740;GO:0005783;GO:0043231;GO:…	MF;CC;CC;CC;MF;CC;CC;BP;CC;CC;BP;BP;BP;MF;CC;CC;CC;BP;MF;BP;CC;MF;MF;MF;MF;MF;BP;BP;BP;MF;CC;CC;CC;MF;CC;CC;BP;CC;CC;BP;BP;BP;MF;CC;CC;CC;BP;MF;BP;CC;MF;MF;MF;MF;MF;BP;BP;BP	sulfotransferase activity;nucleus;cytoplasm;intracellular membrane-bounded organelle;transferase activity;endoplasmic reticulum;intracellular membrane-bounded organelle;lipid metabolic process;cytosol;cytosol;steroid metabolic process;steroid metabolic process;cholesterol metabolic process;protein binding;cytoplasm;cytosol;extracellular exosome;negative regulation of cell proliferation;sulfotrans…	hsa:6820	hsa00140	Steroid hormone biosynthesis
ENSG00000230910	-	novel transcript	0	11.3	-5.4566	8.21E-05	0.00040427
ENSG00000278971	-	TEC	0.45	21.65	-5.433	2.88E-05	0.00015237
ENSG00000123405	NFE2	nuclear factor, erythroid 2 [Source:HGNC Symbol;Acc:HGNC:7780]	11.07	480.55	-5.4313	6.20E-57	4.45E-55	GO:0003677;GO:0006355;GO:0003700;GO:0006357;GO:0045893;GO:0005634;GO:0005737;GO:0003677;GO:0005515;GO:0016605;GO:0005634;GO:0006357;GO:0000981;GO:0000978;GO:0000981;GO:0000785;GO:1990837;GO:0005654;GO:0005634;GO:0047485;GO:0007275;GO:0000987;GO:0003700;GO:0007596;GO:0006337;GO:0045652;GO:0043565;GO:0032993;GO:0007599;GO:0050699;GO:0050699;GO:0003677;GO:0006355;GO:0003700;GO:0006357;GO:0045893;GO:…	MF;BP;MF;BP;BP;CC;CC;MF;MF;CC;CC;BP;MF;MF;MF;CC;MF;CC;CC;MF;BP;MF;MF;BP;BP;BP;MF;CC;BP;MF;MF;MF;BP;MF;BP;BP;CC;CC;MF;MF;CC;CC;BP;MF;MF;MF;CC;MF;CC;CC;MF;BP;MF;MF;BP;BP;BP;MF;CC;BP;MF;MF;MF;BP;MF;BP;BP;CC;CC;MF;MF;CC;CC;BP;MF;MF;MF;CC;MF;CC;CC;MF;BP;MF;MF;BP;BP;BP;MF;CC;BP;MF;MF;MF;BP;MF;BP;BP;CC;CC;MF;MF;CC;CC;BP;MF;MF;MF;CC;MF;CC;CC;MF;BP;MF;MF;BP;BP;BP;MF;CC;BP;MF;MF;MF;BP;MF;BP	DNA binding;regulation of transcription, DNA-templated;DNA-binding transcription factor activity;regulation of transcription by RNA polymerase II;positive regulation of transcription, DNA-templated;nucleus;cytoplasm;DNA binding;protein binding;PML body;nucleus;regulation of transcription by RNA polymerase II;DNA-binding transcription factor activity, RNA polymerase II-specific;RNA polymerase II p…
ENSG00000258831	-	novel transcript	0	10.95	-5.4217	0.00017057	0.00080078
ENSG00000276399	FLJ36000	uncharacterized FLJ36000 [Source:NCBI gene (formerly Entrezgene);Acc:284124]	0	10.93	-5.4111	0.00010247	0.00049798
ENSG00000237311	-	novel transcript	0.45	21.39	-5.4105	4.83E-05	0.00024646
ENSG00000277587	-	novel transcript	0	10.9	-5.4076	0.00011114	0.0005376
ENSG00000159618	ADGRG5	adhesion G protein-coupled receptor G5 [Source:HGNC Symbol;Acc:HGNC:19010]	23.97	998.39	-5.3945	3.31E-98	5.93E-96	GO:0007186;GO:0016021;GO:0004930;GO:0007166;GO:0004888;GO:0016020;GO:0005886;GO:0007165;GO:0005887;GO:0004930;GO:0004930;GO:0007186;GO:0007189;GO:0016021;GO:0007186;GO:0016021;GO:0004930;GO:0007166;GO:0004888;GO:0016020;GO:0005886;GO:0007165;GO:0005887;GO:0004930;GO:0004930;GO:0007186;GO:0007189;GO:0016021	BP;CC;MF;BP;MF;CC;CC;BP;CC;MF;MF;BP;BP;CC;BP;CC;MF;BP;MF;CC;CC;BP;CC;MF;MF;BP;BP;CC	G protein-coupled receptor signaling pathway;integral component of membrane;G protein-coupled receptor activity;cell surface receptor signaling pathway;transmembrane signaling receptor activity;membrane;plasma membrane;signal transduction;integral component of plasma membrane;G protein-coupled receptor activity;G protein-coupled receptor activity;G protein-coupled receptor signaling pathway;adeny…
ENSG00000196684	HSH2D	hematopoietic SH2 domain containing [Source:HGNC Symbol;Acc:HGNC:24920]	14.61	605.01	-5.3904	3.39E-70	3.42E-68	GO:0007165;GO:0005634;GO:0005737;GO:0005515;GO:0007165;GO:0007165;GO:0005634;GO:0005737;GO:0005515;GO:0007165;GO:0007165	BP;CC;CC;MF;BP;BP;CC;CC;MF;BP;BP	signal transduction;nucleus;cytoplasm;protein binding;signal transduction;signal transduction;nucleus;cytoplasm;protein binding;signal transduction;signal transduction
ENSG00000218672	-	novel transcript	0.44	20.98	-5.3874	3.15E-05	0.00016567
ENSG00000174776	WDR49	WD repeat domain 49 [Source:HGNC Symbol;Acc:HGNC:26587]	4.57	193.33	-5.3832	3.48E-26	8.40E-25	GO:0005515;GO:0005515;GO:0005515;GO:0005509;GO:0005515;GO:0005509;GO:0005515;GO:0005515;GO:0005515;GO:0005509	MF;MF;MF;MF;MF;MF;MF;MF;MF;MF	protein binding;protein binding;protein binding;calcium ion binding;protein binding;calcium ion binding;protein binding;protein binding;protein binding;calcium ion binding
ENSG00000135898	GPR55	G protein-coupled receptor 55 [Source:HGNC Symbol;Acc:HGNC:4511]	1.76	77.04	-5.3832	1.11E-11	1.14E-10	GO:0016020;GO:0016021;GO:0004930;GO:0007186;GO:0005886;GO:0007165;GO:0038171;GO:0005887;GO:0005887;GO:0004930;GO:0070374;GO:0004930;GO:0007186;GO:0005887;GO:0045671;GO:0035025;GO:0051482;GO:0045453;GO:0007202;GO:0007202;GO:0035025;GO:0004949;GO:0004949;GO:0007186;GO:0016021;GO:0004930;GO:0016020;GO:0005886;GO:0007165;GO:0038171;GO:0005887;GO:0005887;GO:0004930;GO:0070374;GO:0004930;GO:0007186;GO:…	CC;CC;MF;BP;CC;BP;BP;CC;CC;MF;BP;MF;BP;CC;BP;BP;BP;BP;BP;BP;BP;MF;MF;BP;CC;MF;CC;CC;BP;BP;CC;CC;MF;BP;MF;BP;CC;BP;BP;BP;BP;BP;BP;BP;MF;MF;BP;CC;MF;CC;BP;BP;CC;MF;CC;CC;BP;BP;CC;CC;MF;BP;MF;BP;CC;BP;BP;BP;BP;BP;BP;BP;MF;MF;BP;CC;MF;CC;CC;BP;BP;CC;CC;MF;BP;MF;BP;CC;BP;BP;BP;BP;BP;BP;BP;MF;MF;BP;CC;MF;CC;CC;BP;BP;CC;CC;MF;BP;MF;BP;CC;BP;BP;BP;BP;BP;BP;BP;MF;MF	membrane;integral component of membrane;G protein-coupled receptor activity;G protein-coupled receptor signaling pathway;plasma membrane;signal transduction;cannabinoid signaling pathway;integral component of plasma membrane;integral component of plasma membrane;G protein-coupled receptor activity;positive regulation of ERK1 and ERK2 cascade;G protein-coupled receptor activity;G protein-coupled r…
ENSG00000236935	-	novel transcript	0.45	20.79	-5.3788	3.18E-05	0.00016669
ENSG00000166816	LDHD	lactate dehydrogenase D [Source:HGNC Symbol;Acc:HGNC:19708]	6.47	270.18	-5.3783	1.52E-35	5.42E-34	GO:0050660;GO:0055114;GO:0003824;GO:0016491;GO:0071949;GO:0005739;GO:0005739;GO:0005515;GO:0005739;GO:0050660;GO:0004458;GO:0004458;GO:0008720;GO:1903457;GO:1903457;GO:0050660;GO:0055114;GO:0003824;GO:0016491;GO:0071949;GO:0005739;GO:0005739;GO:0005515;GO:0005739;GO:0050660;GO:0004458;GO:0004458;GO:0008720;GO:1903457;GO:1903457;GO:0005743	MF;BP;MF;MF;MF;CC;CC;MF;CC;MF;MF;MF;MF;BP;BP;MF;BP;MF;MF;MF;CC;CC;MF;CC;MF;MF;MF;MF;BP;BP;CC	flavin adenine dinucleotide binding;oxidation-reduction process;catalytic activity;oxidoreductase activity;FAD binding;mitochondrion;mitochondrion;protein binding;mitochondrion;flavin adenine dinucleotide binding;D-lactate dehydrogenase (cytochrome) activity;D-lactate dehydrogenase (cytochrome) activity;D-lactate dehydrogenase activity;lactate catabolic process;lactate catabolic process;flavin ad…	hsa:197257;hsa:197257	hsa00620;hsa01100	Pyruvate metabolism ;Metabolic pathways
ENSG00000124491	F13A1	coagulation factor XIII A chain [Source:HGNC Symbol;Acc:HGNC:3531]	1.48	461.96	-5.3719	8.20E-23	1.67E-21	GO:0018149;GO:0003810;GO:0072378;GO:0005737;GO:0046872;GO:0016740;GO:0016746;GO:0005576;GO:0018215;GO:0005515;GO:0007596;GO:0007599;GO:0005576;GO:0072562;GO:0062023;GO:0002576;GO:0007596;GO:0031093;GO:0019221;GO:0003810;GO:0003810;GO:0003810;GO:0018149;GO:0018149;GO:0072378;GO:0072378;GO:0018149;GO:0003810;GO:0072378;GO:0018215;GO:0018149;GO:0003810;GO:0072378;GO:0018215;GO:0018149;GO:0003810;GO:…	BP;MF;BP;CC;MF;MF;MF;CC;BP;MF;BP;BP;CC;CC;CC;BP;BP;CC;BP;MF;MF;MF;BP;BP;BP;BP;BP;MF;BP;BP;BP;MF;BP;BP;BP;MF;BP;BP;BP;MF;BP;BP	peptide cross-linking;protein-glutamine gamma-glutamyltransferase activity;blood coagulation, fibrin clot formation;cytoplasm;metal ion binding;transferase activity;transferase activity, transferring acyl groups;extracellular region;protein phosphopantetheinylation;protein binding;blood coagulation;hemostasis;extracellular region;blood microparticle;collagen-containing extracellular matrix;platel…	hsa:2162;hsa:2162	hsa04610;hsa05171	Complement and coagulation cascades ;Coronavirus disease - COVID-19
ENSG00000168671	UGT3A2	UDP glycosyltransferase family 3 member A2 [Source:HGNC Symbol;Acc:HGNC:27266]	1.76	76.49	-5.3695	7.61E-12	7.93E-11	GO:0008194;GO:0016020;GO:0016021;GO:0016740;GO:0016757;GO:0043231;GO:0015020;GO:0008194;GO:0071412;GO:0008194;GO:0016020;GO:0016021;GO:0016740;GO:0016757;GO:0043231;GO:0015020;GO:0008194;GO:0071412	MF;CC;CC;MF;MF;CC;MF;MF;BP;MF;CC;CC;MF;MF;CC;MF;MF;BP	UDP-glycosyltransferase activity;membrane;integral component of membrane;transferase activity;transferase activity, transferring glycosyl groups;intracellular membrane-bounded organelle;glucuronosyltransferase activity;UDP-glycosyltransferase activity;cellular response to genistein;UDP-glycosyltransferase activity;membrane;integral component of membrane;transferase activity;transferase activity, …
ENSG00000163638	ADAMTS9	ADAM metallopeptidase with thrombospondin type 1 motif 9 [Source:HGNC Symbol;Acc:HGNC:13202]	1.39	57.41	-5.3644	2.39E-09	2.01E-08	GO:0008270;GO:0006508;GO:0008237;GO:0004222;GO:1903671;GO:0010596;GO:0015031;GO:0043231;GO:0046872;GO:0005783;GO:0005783;GO:0008233;GO:0016787;GO:0005576;GO:0016192;GO:0030198;GO:0031012;GO:0006508;GO:0004222;GO:0031012;GO:0062023;GO:0007275;GO:0008237;GO:0006516;GO:0035909;GO:0003179;GO:0030198;GO:0008237;GO:0003229;GO:0090673;GO:0008270;GO:0006508;GO:0008237;GO:0004222;GO:1903671;GO:0010596;GO:…	MF;BP;MF;MF;BP;BP;BP;CC;MF;CC;CC;MF;MF;CC;BP;BP;CC;BP;MF;CC;CC;BP;MF;BP;BP;BP;BP;MF;BP;BP;MF;BP;MF;MF;BP;BP;BP;CC;MF;CC;CC;MF;MF;CC;BP;BP;CC;BP;MF;CC;CC;BP;MF;BP;BP;BP;BP;MF;BP;BP;MF;MF;BP;MF;MF;MF;CC;MF;CC;BP;BP;MF;MF	zinc ion binding;proteolysis;metallopeptidase activity;metalloendopeptidase activity;negative regulation of sprouting angiogenesis;negative regulation of endothelial cell migration;protein transport;intracellular membrane-bounded organelle;metal ion binding;endoplasmic reticulum;endoplasmic reticulum;peptidase activity;hydrolase activity;extracellular region;vesicle-mediated transport;extracellul…
ENSG00000131094	C1QL1	complement C1q like 1 [Source:HGNC Symbol;Acc:HGNC:24182]	3.4	132.81	-5.3454	8.34E-19	1.40E-17	GO:0005515;GO:0005576;GO:0005581;GO:0005515;GO:0003674;GO:0005575;GO:0007626;GO:0005102;GO:0016322;GO:0061743;GO:0099558;GO:0005737;GO:0043083;GO:0044301;GO:0098793	MF;CC;CC;MF;MF;CC;BP;MF;BP;BP;BP;CC;CC;CC;CC	protein binding;extracellular region;collagen trimer;protein binding;molecular_function;cellular_component;locomotory behavior;signaling receptor binding;neuron remodeling;motor learning;maintenance of synapse structure;cytoplasm;synaptic cleft;climbing fiber;presynapse
ENSG00000100373	UPK3A	uroplakin 3A [Source:HGNC Symbol;Acc:HGNC:12580]	0	10.29	-5.3184	0.00017276	0.00081039	GO:0016020;GO:0016021;GO:0005783;GO:0005789;GO:0005515;GO:0005886;GO:0016021;GO:0070062;GO:0006833;GO:0030855;GO:0000902;GO:0001822;GO:0006833;GO:0015840;GO:0015840;GO:0055075;GO:0055078;GO:0060157;GO:0016324;GO:0120001;GO:0016020;GO:0016021;GO:0005783;GO:0005789;GO:0005515;GO:0005886;GO:0016021;GO:0070062;GO:0006833;GO:0030855;GO:0015840	CC;CC;CC;CC;MF;CC;CC;CC;BP;BP;BP;BP;BP;BP;BP;BP;BP;BP;CC;CC;CC;CC;CC;CC;MF;CC;CC;CC;BP;BP;BP	membrane;integral component of membrane;endoplasmic reticulum;endoplasmic reticulum membrane;protein binding;plasma membrane;integral component of membrane;extracellular exosome;water transport;epithelial cell differentiation;cell morphogenesis;kidney development;water transport;urea transport;urea transport;potassium ion homeostasis;sodium ion homeostasis;urinary bladder development;apical plasm…	hsa:7380	hsa05219	Bladder cancer
ENSG00000125900	SIRPD	signal regulatory protein delta [Source:HGNC Symbol;Acc:HGNC:16248]	0.45	19.98	-5.3151	4.53E-05	0.00023255	GO:0005576;GO:0005886	CC;CC	extracellular region;plasma membrane
ENSG00000272046	-	novel transcript	0	10.22	-5.3092	0.00016743	0.00078789
ENSG00000267886	-	novel transcript	0.96	36.61	-5.2956	1.51E-06	9.50E-06
ENSG00000038427	VCAN	versican [Source:HGNC Symbol;Acc:HGNC:2464]	6.17	237.72	-5.2945	8.10E-28	2.12E-26	GO:0005509;GO:0007155;GO:0005540;GO:0005615;GO:0016020;GO:0030246;GO:0005576;GO:0042995;GO:0005515;GO:0005576;GO:0001750;GO:0033165;GO:0031012;GO:0062023;GO:0043687;GO:0062023;GO:0007417;GO:0007155;GO:0007275;GO:0044267;GO:0005788;GO:0043202;GO:0030198;GO:0005796;GO:0001501;GO:0030206;GO:0030207;GO:0030208;GO:0031012;GO:0001649;GO:0005576;GO:0030021;GO:0030021;GO:0005539;GO:0005540;GO:0008037;GO:…	MF;BP;MF;CC;CC;MF;CC;CC;MF;CC;CC;CC;CC;CC;BP;CC;BP;BP;BP;BP;CC;CC;BP;CC;BP;BP;BP;BP;CC;BP;CC;MF;MF;MF;MF;BP;BP;BP;MF;BP;MF;MF;CC;BP;MF;CC;BP;MF;CC;MF;MF;BP;MF;CC;CC;MF;CC;CC;MF;CC;CC;CC;CC;CC;BP;CC;BP;BP;BP;BP;CC;CC;BP;CC;BP;BP;BP;BP;CC;BP;CC;MF;MF;MF;MF;BP;MF;BP;MF;CC;CC;MF;CC;CC;MF;CC;CC;CC;CC;CC;BP;CC;BP;BP;BP;BP;CC;CC;BP;CC;BP;BP;BP;BP;CC;BP;CC;MF;MF;MF;MF;BP;MF;BP;MF;CC;CC;MF;CC;CC;MF;CC;CC;…	calcium ion binding;cell adhesion;hyaluronic acid binding;extracellular space;membrane;carbohydrate binding;extracellular region;cell projection;protein binding;extracellular region;photoreceptor outer segment;interphotoreceptor matrix;extracellular matrix;collagen-containing extracellular matrix;post-translational protein modification;collagen-containing extracellular matrix;central nervous syst…	hsa:1462	hsa04514	Cell adhesion molecules
ENSG00000286375	-	novel transcript	0	9.9	-5.2617	0.00024905	0.0011357
ENSG00000259928	-	novel transcript	0	9.81	-5.2591	0.00026364	0.0011973
ENSG00000005381	MPO	myeloperoxidase [Source:HGNC Symbol;Acc:HGNC:7218]	3.25	121.94	-5.2278	2.16E-17	3.33E-16	GO:0055114;GO:0006952;GO:0020037;GO:0006979;GO:0004601;GO:0002149;GO:0005615;GO:0005634;GO:0043231;GO:0046872;GO:0005654;GO:0016491;GO:0005615;GO:0005515;GO:0005764;GO:0005615;GO:0005576;GO:0042742;GO:0042744;GO:0070062;GO:0004601;GO:0043312;GO:0005764;GO:0005634;GO:0006979;GO:0042582;GO:0043066;GO:0035578;GO:0006952;GO:0097013;GO:0003682;GO:0034374;GO:0008201;GO:0030141;GO:0045454;GO:0004601;GO:…	BP;BP;MF;BP;MF;BP;CC;CC;CC;MF;CC;MF;CC;MF;CC;CC;CC;BP;BP;CC;MF;BP;CC;CC;BP;CC;BP;CC;BP;CC;MF;BP;MF;CC;BP;MF;MF;BP;BP;BP;BP;BP;BP;BP;BP;BP;BP;CC;BP;BP;MF;BP;MF;BP;BP	oxidation-reduction process;defense response;heme binding;response to oxidative stress;peroxidase activity;hypochlorous acid biosynthetic process;extracellular space;nucleus;intracellular membrane-bounded organelle;metal ion binding;nucleoplasm;oxidoreductase activity;extracellular space;protein binding;lysosome;extracellular space;extracellular region;defense response to bacterium;hydrogen perox…	hsa:4353;hsa:4353;hsa:4353;hsa:4353;hsa:4353	hsa00983;hsa04145;hsa04613;hsa05202;hsa05221	Drug metabolism - other enzymes ;Phagosome ;Neutrophil extracellular trap formation ;Transcriptional misregulation in cancer ;Acute myeloid leukemia
ENSG00000271806	-	novel transcript, antisense PRKCZ	1.32	51.93	-5.2246	8.77E-09	6.97E-08
ENSG00000285545	-	novel transcript, antisense to NUCB2	0	9.61	-5.2236	0.00025283	0.0011516
ENSG00000256660	CLEC12B	C-type lectin domain family 12 member B [Source:HGNC Symbol;Acc:HGNC:31966]	0	9.46	-5.2048	0.00030673	0.0013761	GO:0016020;GO:0016021;GO:0005886;GO:0030246;GO:0005515;GO:0009897;GO:0030545;GO:0032991;GO:0045953;GO:0019903;GO:0009897;GO:0019903;GO:0002769;GO:0030547;GO:0002769;GO:2000272;GO:2000272;GO:0030545;GO:0016020;GO:0016021;GO:0005886;GO:0030246;GO:0005515;GO:0009897;GO:0032991;GO:0045953;GO:0019903;GO:0009897;GO:0019903;GO:0002769;GO:0030547;GO:0002769;GO:2000272;GO:2000272;GO:0030545;GO:0016020;GO:…	CC;CC;CC;MF;MF;CC;MF;CC;BP;MF;CC;MF;BP;MF;BP;BP;BP;MF;CC;CC;CC;MF;MF;CC;CC;BP;MF;CC;MF;BP;MF;BP;BP;BP;MF;CC;CC;CC;MF;CC;CC;BP;MF;CC;MF;BP;MF;BP;BP;BP;CC;CC;MF	membrane;integral component of membrane;plasma membrane;carbohydrate binding;protein binding;external side of plasma membrane;receptor regulator activity;protein-containing complex;negative regulation of natural killer cell mediated cytotoxicity;protein phosphatase binding;external side of plasma membrane;protein phosphatase binding;natural killer cell inhibitory signaling pathway;receptor inhibi…
ENSG00000137090	DMRT1	doublesex and mab-3 related transcription factor 1 [Source:HGNC Symbol;Acc:HGNC:2934]	0.52	18.34	-5.1913	9.51E-05	0.00046414	GO:0006355;GO:0005634;GO:0003700;GO:0043565;GO:0005634;GO:0005634;GO:0046872;GO:0003677;GO:0007275;GO:0030154;GO:0005634;GO:0006357;GO:0042802;GO:0000981;GO:0000978;GO:0000122;GO:0000981;GO:0000785;GO:0000987;GO:1990837;GO:0045944;GO:0007548;GO:0045840;GO:0060008;GO:0007281;GO:0045835;GO:0030238;GO:0007548;GO:0046661;GO:0000977;GO:0000987;GO:0001228;GO:0003682;GO:0042802;GO:0000122;GO:0000902;GO:…	BP;CC;MF;MF;CC;CC;MF;MF;BP;BP;CC;BP;MF;MF;MF;BP;MF;CC;MF;MF;BP;BP;BP;BP;BP;BP;BP;BP;BP;MF;MF;MF;MF;MF;BP;BP;BP;BP;BP;BP;BP;BP;BP;BP;BP;BP;BP;BP;BP;BP;BP;BP;BP;BP;CC;BP;CC;MF	regulation of transcription, DNA-templated;nucleus;DNA-binding transcription factor activity;sequence-specific DNA binding;nucleus;nucleus;metal ion binding;DNA binding;multicellular organism development;cell differentiation;nucleus;regulation of transcription by RNA polymerase II;identical protein binding;DNA-binding transcription factor activity, RNA polymerase II-specific;RNA polymerase II pro…
ENSG00000182040	USH1G	USH1 protein network component sans [Source:HGNC Symbol;Acc:HGNC:16356]	0	9.25	-5.172	0.00028934	0.0013032	GO:0005515;GO:0050953;GO:0007605;GO:0050957;GO:0005737;GO:0016020;GO:0005886;GO:0005856;GO:0005829;GO:0005515;GO:0042802;GO:0030507;GO:0007605;GO:0045494;GO:0050953;GO:0050957;GO:0042802;GO:0042472;GO:0060113;GO:0060122;GO:0001917;GO:0015629;GO:0015629;GO:0032391;GO:0036064	MF;BP;BP;BP;CC;CC;CC;CC;CC;MF;MF;MF;BP;BP;BP;BP;MF;BP;BP;BP;CC;CC;CC;CC;CC	protein binding;sensory perception of light stimulus;sensory perception of sound;equilibrioception;cytoplasm;membrane;plasma membrane;cytoskeleton;cytosol;protein binding;identical protein binding;spectrin binding;sensory perception of sound;photoreceptor cell maintenance;sensory perception of light stimulus;equilibrioception;identical protein binding;inner ear morphogenesis;inner ear receptor ce…
ENSG00000157445	CACNA2D3	calcium voltage-gated channel auxiliary subunit alpha2delta 3 [Source:HGNC Symbol;Acc:HGNC:15460]	39.6	1433.84	-5.1697	1.52E-131	5.01E-129	GO:0016020;GO:0016021;GO:0046872;GO:0006811;GO:0005244;GO:0034765;GO:0006816;GO:0005262;GO:0070588;GO:0005891;GO:0005245;GO:0016020;GO:0016021;GO:0046872;GO:0006811;GO:0005244;GO:0034765;GO:0006816;GO:0005262;GO:0070588;GO:0005891;GO:0005245;GO:0016020;GO:0016021;GO:0046872;GO:0006811;GO:0005244;GO:0034765;GO:0006816;GO:0005262;GO:0070588;GO:0005891;GO:0005245;GO:0016020;GO:0016021;GO:0006811;GO:…	CC;CC;MF;BP;MF;BP;BP;MF;BP;CC;MF;CC;CC;MF;BP;MF;BP;BP;MF;BP;CC;MF;CC;CC;MF;BP;MF;BP;BP;MF;BP;CC;MF;CC;CC;BP;BP;CC;CC;CC;CC;MF;BP;MF;BP;BP;MF;BP;CC;MF;CC;CC;MF;BP;MF;BP;BP;MF;BP;CC;MF;CC;CC;MF;BP;MF;BP;BP;MF;BP;CC;MF	membrane;integral component of membrane;metal ion binding;ion transport;voltage-gated ion channel activity;regulation of ion transmembrane transport;calcium ion transport;calcium channel activity;calcium ion transmembrane transport;voltage-gated calcium channel complex;voltage-gated calcium channel activity;membrane;integral component of membrane;metal ion binding;ion transport;voltage-gated ion …	hsa:55799;hsa:55799;hsa:55799;hsa:55799;hsa:55799;hsa:55799;hsa:55799	hsa04010;hsa04260;hsa04261;hsa04921;hsa05410;hsa05412;hsa05414	MAPK signaling pathway ;Cardiac muscle contraction ;Adrenergic signaling in cardiomyocytes ;Oxytocin signaling pathway ;Hypertrophic cardiomyopathy ;Arrhythmogenic right ventricular cardiomyopathy ;Dilated cardiomyopathy
ENSG00000204091	TDRG1	testis development related 1 [Source:HGNC Symbol;Acc:HGNC:43642]	0	9.2	-5.165	0.00030951	0.0013876
ENSG00000133863	TEX15	testis expressed 15, meiosis and synapsis associated [Source:HGNC Symbol;Acc:HGNC:11738]	3.74	131.93	-5.1501	7.07E-18	1.12E-16	GO:0007129;GO:0007140;GO:0010569;GO:0007129;GO:0007140;GO:0010569;GO:0007129;GO:0007140;GO:0010569;GO:0005634;GO:0005634;GO:0005737;GO:0005737;GO:0030154;GO:0006281;GO:0006974;GO:0031047;GO:0051321;GO:0007283;GO:0010529;GO:0006306	BP;BP;BP;BP;BP;BP;BP;BP;BP;CC;CC;CC;CC;BP;BP;BP;BP;BP;BP;BP;BP	synapsis;male meiotic nuclear division;regulation of double-strand break repair via homologous recombination;synapsis;male meiotic nuclear division;regulation of double-strand break repair via homologous recombination;synapsis;male meiotic nuclear division;regulation of double-strand break repair via homologous recombination;nucleus;nucleus;cytoplasm;cytoplasm;cell differentiation;DNA repair;cell…
ENSG00000214357	NEURL1B	neuralized E3 ubiquitin protein ligase 1B [Source:HGNC Symbol;Acc:HGNC:35422]	17.84	615.75	-5.1483	8.53E-58	6.26E-56	GO:0005737;GO:0046872;GO:0016740;GO:0005829;GO:0016567;GO:0015629;GO:0005769;GO:0061630;GO:0007219;GO:0005515;GO:0061630;GO:0070086;GO:0070086;GO:0005769;GO:0005737;GO:0046872;GO:0016740;GO:0005829;GO:0016567;GO:0015629;GO:0005769;GO:0061630;GO:0007219;GO:0005515;GO:0061630;GO:0070086;GO:0070086;GO:0005769;GO:0005737;GO:0046872;GO:0016740;GO:0005829;GO:0016567;GO:0015629;GO:0005769;GO:0061630;GO:…	CC;MF;MF;CC;BP;CC;CC;MF;BP;MF;MF;BP;BP;CC;CC;MF;MF;CC;BP;CC;CC;MF;BP;MF;MF;BP;BP;CC;CC;MF;MF;CC;BP;CC;CC;MF;BP;MF;MF;BP;BP;CC	cytoplasm;metal ion binding;transferase activity;cytosol;protein ubiquitination;actin cytoskeleton;early endosome;ubiquitin protein ligase activity;Notch signaling pathway;protein binding;ubiquitin protein ligase activity;ubiquitin-dependent endocytosis;ubiquitin-dependent endocytosis;early endosome;cytoplasm;metal ion binding;transferase activity;cytosol;protein ubiquitination;actin cytoskeleton…
ENSG00000212556	Y_RNA	Y RNA [Source:RFAM;Acc:RF00019]	0.88	32.67	-5.1469	4.61E-06	2.71E-05
ENSG00000162437	RAVER2	ribonucleoprotein, PTB binding 2 [Source:HGNC Symbol;Acc:HGNC:25577]	1.84	65.64	-5.1424	8.59E-11	8.19E-10	GO:0003676;GO:0003723;GO:0003723;GO:0005634;GO:0005737;GO:0005634;GO:0000398;GO:0003676;GO:0003676;GO:0003723;GO:0003723;GO:0005634;GO:0005737;GO:0005634;GO:0000398;GO:0003676	MF;MF;MF;CC;CC;CC;BP;MF;MF;MF;MF;CC;CC;CC;BP;MF	nucleic acid binding;RNA binding;RNA binding;nucleus;cytoplasm;nucleus;mRNA splicing, via spliceosome;nucleic acid binding;nucleic acid binding;RNA binding;RNA binding;nucleus;cytoplasm;nucleus;mRNA splicing, via spliceosome;nucleic acid binding
ENSG00000160883	HK3	hexokinase 3 [Source:HGNC Symbol;Acc:HGNC:4925]	21.5	758.32	-5.1241	4.38E-82	5.91E-80	GO:0006096;GO:0005524;GO:0005975;GO:0016773;GO:0004396;GO:0005536;GO:0001678;GO:0000166;GO:0016301;GO:0016740;GO:0016310;GO:0004340;GO:0019318;GO:0051156;GO:0003824;GO:0008152;GO:0005515;GO:0046835;GO:0005576;GO:0005739;GO:0005829;GO:0005829;GO:0006096;GO:0043312;GO:0034774;GO:1904813;GO:0061621;GO:0051156;GO:0051156;GO:0006002;GO:0004340;GO:0004340;GO:0008865;GO:0008865;GO:0008865;GO:0019158;GO:…	BP;MF;BP;MF;MF;MF;BP;MF;MF;MF;BP;MF;BP;BP;MF;BP;MF;BP;CC;CC;CC;CC;BP;BP;CC;CC;BP;BP;BP;BP;MF;MF;MF;MF;MF;MF;BP;MF;MF;BP;MF;MF;MF;BP;MF;MF;MF;BP;BP;MF;BP;BP;BP;MF;MF;MF;MF;BP;BP;MF;MF;MF;MF;BP;BP;BP;BP;BP	glycolytic process;ATP binding;carbohydrate metabolic process;phosphotransferase activity, alcohol group as acceptor;hexokinase activity;glucose binding;cellular glucose homeostasis;nucleotide binding;kinase activity;transferase activity;phosphorylation;glucokinase activity;hexose metabolic process;glucose 6-phosphate metabolic process;catalytic activity;metabolic process;protein binding;carbohyd…	hsa:3101;hsa:3101;hsa:3101;hsa:3101;hsa:3101;hsa:3101;hsa:3101;hsa:3101;hsa:3101;hsa:3101;hsa:3101;hsa:3101;hsa:3101;hsa:3101	hsa00010;hsa00051;hsa00052;hsa00500;hsa00520;hsa00524;hsa01100;hsa01200;hsa04066;hsa04910;hsa04930;hsa04973;hsa05131;hsa05230	Glycolysis / Gluconeogenesis ;Fructose and mannose metabolism ;Galactose metabolism ;Starch and sucrose metabolism ;Amino sugar and nucleotide sugar metabolism ;Neomycin, kanamycin and gentamicin biosynthesis ;Metabolic pathways ;Carbon metabolism ;HIF-1 signaling pathway ;Insulin signaling pathway ;Type II diabetes mellitus ;Carbohydrate digestion and absorption ;Shigellosis ;Central carbon meta…
ENSG00000236703	MYB-AS1	MYB antisense RNA 1 [Source:HGNC Symbol;Acc:HGNC:37457]	0	8.88	-5.1161	0.00043176	0.0018909
ENSG00000271930	-	novel transcript	0	8.9	-5.1138	0.00036614	0.0016227
ENSG00000287125	-	novel transcript, antisense to C16orf74	0.44	17.16	-5.1014	0.00010382	0.00050425
ENSG00000287024	-	novel transcript	0	8.81	-5.1014	0.00038458	0.0016994
ENSG00000171695	LKAAEAR1	LKAAEAR motif containing 1 [Source:HGNC Symbol;Acc:HGNC:33718]	0	8.79	-5.0977	0.00039553	0.0017455	GO:0005515	MF	protein binding
ENSG00000119125	GDA	guanine deaminase [Source:HGNC Symbol;Acc:HGNC:4212]	0	8.73	-5.093	0.0009114	0.0037574	GO:0008270;GO:0016787;GO:0008892;GO:0006147;GO:0008270;GO:0016787;GO:0016810;GO:0008892;GO:0006147;GO:0046872;GO:0046038;GO:0046055;GO:0005829;GO:0005829;GO:0005829;GO:0008270;GO:0006139;GO:0007399;GO:0005622;GO:0008270;GO:0006195;GO:0019239;GO:0008892;GO:0008892;GO:0046098;GO:0008270;GO:0046872;GO:0016787;GO:0008892;GO:0016810;GO:0006147;GO:0005829;GO:0005829;GO:0008270;GO:0006139;GO:0007399;GO:…	MF;MF;MF;BP;MF;MF;MF;MF;BP;MF;BP;BP;CC;CC;CC;MF;BP;BP;CC;MF;BP;MF;MF;MF;BP;MF;MF;MF;MF;MF;BP;CC;CC;MF;BP;BP;CC;MF;BP;MF;MF;MF;BP;MF;MF;MF;BP;MF;MF;MF;MF;BP;MF;MF;MF;MF;BP;MF;MF;MF;MF;BP;MF;CC;CC;MF;BP;BP;CC;MF;BP;MF;MF;MF;BP;MF;MF;MF;MF;BP;MF;CC;CC;MF;BP;BP;CC;MF;BP;MF;MF;MF;BP	zinc ion binding;hydrolase activity;guanine deaminase activity;guanine catabolic process;zinc ion binding;hydrolase activity;hydrolase activity, acting on carbon-nitrogen (but not peptide) bonds;guanine deaminase activity;guanine catabolic process;metal ion binding;GMP catabolic process;dGMP catabolic process;cytosol;cytosol;cytosol;zinc ion binding;nucleobase-containing compound metabolic proces…	hsa:9615;hsa:9615	hsa00230;hsa01100	Purine metabolism ;Metabolic pathways
ENSG00000226241	-	zinc finger protein 770 (ZNF770) pseudogene	0	8.67	-5.0854	0.00091756	0.0037802
ENSG00000205592	MUC19	mucin 19, oligomeric [Source:HGNC Symbol;Acc:HGNC:14362]	0.45	135.59	-5.0831	1.91E-11	1.93E-10	GO:0005515;GO:0005576	MF;CC	protein binding;extracellular region
ENSG00000137561	TTPA	alpha tocopherol transfer protein [Source:HGNC Symbol;Acc:HGNC:12404]	0.45	16.9	-5.0795	0.00011061	0.00053514	GO:0005737;GO:0005515;GO:0008289;GO:0005829;GO:0005546;GO:0043325;GO:0006629;GO:0008431;GO:0005770;GO:1902936;GO:0008431;GO:0051180;GO:0051180;GO:0008431;GO:0008431;GO:0019842;GO:0120013;GO:0007584;GO:0009268;GO:0032502;GO:0042360;GO:0042360;GO:0042360;GO:0051452;GO:0060548;GO:0120009;GO:0005770;GO:0005829	CC;MF;MF;CC;MF;MF;BP;MF;CC;MF;MF;BP;BP;MF;MF;MF;MF;BP;BP;BP;BP;BP;BP;BP;BP;BP;CC;CC	cytoplasm;protein binding;lipid binding;cytosol;phosphatidylinositol-4,5-bisphosphate binding;phosphatidylinositol-3,4-bisphosphate binding;lipid metabolic process;vitamin E binding;late endosome;phosphatidylinositol bisphosphate binding;vitamin E binding;vitamin transport;vitamin transport;vitamin E binding;vitamin E binding;vitamin binding;intermembrane lipid transfer activity;response to nutri…
ENSG00000138336	TET1	tet methylcytosine dioxygenase 1 [Source:HGNC Symbol;Acc:HGNC:29484]	1.83	62.78	-5.0791	2.06E-10	1.91E-09	GO:0003677;GO:0008270;GO:0070579;GO:0006211;GO:0080111;GO:0005634;GO:0005634;GO:0046872;GO:0016491;GO:0008270;GO:0003677;GO:0006325;GO:0051213;GO:0005634;GO:0005506;GO:0070579;GO:0070579;GO:0080111;GO:0045944;GO:0045944;GO:0008284;GO:0008327;GO:0006493;GO:0070579;GO:0070989;GO:0080111;GO:0019827;GO:0031062;GO:0090310;GO:0001826	MF;MF;MF;BP;BP;CC;CC;MF;MF;MF;MF;BP;MF;CC;MF;MF;MF;BP;BP;BP;BP;MF;BP;MF;BP;BP;BP;BP;BP;BP	DNA binding;zinc ion binding;methylcytosine dioxygenase activity;5-methylcytosine catabolic process;DNA demethylation;nucleus;nucleus;metal ion binding;oxidoreductase activity;zinc ion binding;DNA binding;chromatin organization;dioxygenase activity;nucleus;iron ion binding;methylcytosine dioxygenase activity;methylcytosine dioxygenase activity;DNA demethylation;positive regulation of transcriptio…
Novel.4711	-	-	2.8	93.94	-5.0717	1.93E-14	2.48E-13
ENSG00000169126	ODAD2	outer dynein arm docking complex subunit 2 [Source:HGNC Symbol;Acc:HGNC:25583]	0	8.68	-5.0714	0.00054948	0.0023609	GO:0005515;GO:0005515;GO:0005515;GO:0005737;GO:0005929;GO:0005856;GO:0042995;GO:0005515;GO:0030030;GO:0003341;GO:0007368;GO:0007507;GO:0021591;GO:0036158;GO:0007368;GO:0036158;GO:0005930;GO:0097546;GO:0003341;GO:0003356;GO:0005515;GO:0005737;GO:0005929;GO:0005856;GO:0042995;GO:0005515;GO:0030030;GO:0007368;GO:0036158;GO:0005930;GO:0097546;GO:0003341;GO:0003356;GO:0005515;GO:0005737;GO:0005929;GO:…	MF;MF;MF;CC;CC;CC;CC;MF;BP;BP;BP;BP;BP;BP;BP;BP;CC;CC;BP;BP;MF;CC;CC;CC;CC;MF;BP;BP;BP;CC;CC;BP;BP;MF;CC;CC;CC;CC;MF;BP;BP;BP;CC;CC;BP;BP	protein binding;protein binding;protein binding;cytoplasm;cilium;cytoskeleton;cell projection;protein binding;cell projection organization;cilium movement;determination of left/right symmetry;heart development;ventricular system development;outer dynein arm assembly;determination of left/right symmetry;outer dynein arm assembly;axoneme;ciliary base;cilium movement;regulation of cilium beat freque…
ENSG00000276831	-	novel transcript	0	8.6	-5.0529	0.0012959	0.0051746
ENSG00000006059	KRT33A	keratin 33A [Source:HGNC Symbol;Acc:HGNC:6450]	0	8.46	-5.0402	0.00049797	0.0021587	GO:0005198;GO:0005615;GO:0005882;GO:0005829;GO:0031424;GO:0070268	MF;CC;CC;CC;BP;BP	structural molecule activity;extracellular space;intermediate filament;cytosol;keratinization;cornification	hsa:3883;hsa:3883	hsa04915;hsa05150	Estrogen signaling pathway ;Staphylococcus aureus infection
ENSG00000006377	DLX6	distal-less homeobox 6 [Source:HGNC Symbol;Acc:HGNC:2919]	0	8.32	-5.008	0.00096525	0.003962	GO:0003677;GO:0006355;GO:0000981;GO:0005634;GO:0007275;GO:0006357;GO:0000981;GO:0000978;GO:0000981;GO:0000785;GO:0030154;GO:1990837;GO:0007399;GO:0001501;GO:0003700;GO:0030326;GO:0030855;GO:0042472;GO:0048646;GO:0050679;GO:0060021;GO:0060322;GO:0003677;GO:0006355;GO:0000981;GO:0005634;GO:0006357	MF;BP;MF;CC;BP;BP;MF;MF;MF;CC;BP;MF;BP;BP;MF;BP;BP;BP;BP;BP;BP;BP;MF;BP;MF;CC;BP	DNA binding;regulation of transcription, DNA-templated;DNA-binding transcription factor activity, RNA polymerase II-specific;nucleus;multicellular organism development;regulation of transcription by RNA polymerase II;DNA-binding transcription factor activity, RNA polymerase II-specific;RNA polymerase II proximal promoter sequence-specific DNA binding;DNA-binding transcription factor activity, RNA…
ENSG00000261218	-	novel transcript	1.33	43.98	-4.988	5.07E-08	3.74E-07
ENSG00000173208	ABCD2	ATP binding cassette subfamily D member 2 [Source:HGNC Symbol;Acc:HGNC:66]	0.87	29.25	-4.9848	1.08E-05	6.06E-05	GO:0016021;GO:0005524;GO:0055085;GO:0006635;GO:0005777;GO:0042626;GO:0016887;GO:0000038;GO:0016020;GO:0000166;GO:0006635;GO:0042803;GO:0005777;GO:0005778;GO:0005515;GO:0005829;GO:0042626;GO:0045046;GO:0005778;GO:0005324;GO:0005524;GO:0006635;GO:0007031;GO:0015910;GO:0042760;GO:0005778;GO:0043217;GO:1900016;GO:1903427;GO:0006869;GO:0000038;GO:0042760;GO:0042760;GO:0032000;GO:1990535;GO:2001280	CC;MF;BP;BP;CC;MF;MF;BP;CC;MF;BP;MF;CC;CC;MF;CC;MF;BP;CC;MF;MF;BP;BP;BP;BP;CC;BP;BP;BP;BP;BP;BP;BP;BP;BP;BP	integral component of membrane;ATP binding;transmembrane transport;fatty acid beta-oxidation;peroxisome;ATPase activity, coupled to transmembrane movement of substances;ATPase activity;very long-chain fatty acid metabolic process;membrane;nucleotide binding;fatty acid beta-oxidation;protein homodimerization activity;peroxisome;peroxisomal membrane;protein binding;cytosol;ATPase activity, coupled …	hsa:225;hsa:225	hsa02010;hsa04146	ABC transporters ;Peroxisome
ENSG00000138449	SLC40A1	solute carrier family 40 member 1 [Source:HGNC Symbol;Acc:HGNC:10909]	17.98	570.31	-4.979	8.42E-57	6.00E-55	GO:0016021;GO:0005381;GO:0034755;GO:0016020;GO:0005654;GO:0005829;GO:0005886;GO:0005886;GO:0006811;GO:0005515;GO:0016323;GO:0005886;GO:0055072;GO:0016021;GO:0005737;GO:0016323;GO:0017046;GO:0005887;GO:0006879;GO:0055072;GO:0016323;GO:0017046;GO:0006879;GO:0060586;GO:0005381;GO:0015093;GO:0034755;GO:0005381;GO:0005381;GO:0034755;GO:1903988;GO:0016021;GO:0005381;GO:0034755;GO:0016020;GO:0006811;GO:…	CC;MF;BP;CC;CC;CC;CC;CC;BP;MF;CC;CC;BP;CC;CC;CC;MF;CC;BP;BP;CC;MF;BP;BP;MF;MF;BP;MF;MF;BP;BP;CC;MF;BP;CC;BP;CC;MF;BP;CC;BP	integral component of membrane;iron ion transmembrane transporter activity;iron ion transmembrane transport;membrane;nucleoplasm;cytosol;plasma membrane;plasma membrane;ion transport;protein binding;basolateral plasma membrane;plasma membrane;iron ion homeostasis;integral component of membrane;cytoplasm;basolateral plasma membrane;peptide hormone binding;integral component of plasma membrane;cell…	hsa:30061;hsa:30061	hsa04216;hsa04978	Ferroptosis ;Mineral absorption
ENSG00000125869	LAMP5	lysosomal associated membrane protein family member 5 [Source:HGNC Symbol;Acc:HGNC:16097]	67.89	2103.84	-4.9612	5.74E-162	3.19E-159	GO:0016020;GO:0016021;GO:0005886;GO:0005886;GO:0005768;GO:0031410;GO:0030054;GO:0042995;GO:0030425;GO:0010008;GO:0010008;GO:0045202;GO:0055037;GO:0030659;GO:0030659;GO:0055038;GO:0031901;GO:0031901;GO:0033116;GO:0033116;GO:0030672;GO:0005886;GO:0005765;GO:0031902;GO:0032590;GO:0072594;GO:0032584;GO:0032584;GO:0016020;GO:0016021;GO:0005886;GO:0005886;GO:0005768;GO:0031410;GO:0030054;GO:0042995;GO:…	CC;CC;CC;CC;CC;CC;CC;CC;CC;CC;CC;CC;CC;CC;CC;CC;CC;CC;CC;CC;CC;CC;CC;CC;CC;BP;CC;CC;CC;CC;CC;CC;CC;CC;CC;CC;CC;CC;CC;CC;CC;CC;CC;CC;CC;CC;CC;CC;CC;CC;CC;CC;CC;BP;CC;CC;CC;CC;CC;CC	membrane;integral component of membrane;plasma membrane;plasma membrane;endosome;cytoplasmic vesicle;cell junction;cell projection;dendrite;endosome membrane;endosome membrane;synapse;recycling endosome;cytoplasmic vesicle membrane;cytoplasmic vesicle membrane;recycling endosome membrane;early endosome membrane;early endosome membrane;endoplasmic reticulum-Golgi intermediate compartment membrane;…
ENSG00000119915	ELOVL3	ELOVL fatty acid elongase 3 [Source:HGNC Symbol;Acc:HGNC:18047]	1.76	56.98	-4.9453	6.30E-10	5.59E-09	GO:0016021;GO:0005783;GO:0009922;GO:0019367;GO:0042761;GO:0016020;GO:0016740;GO:0005783;GO:0005789;GO:0006629;GO:0006631;GO:0102336;GO:0102337;GO:0102338;GO:0102756;GO:0006633;GO:0006636;GO:0034626;GO:0034626;GO:0042761;GO:0034625;GO:0034625;GO:0035338;GO:0005515;GO:0005789;GO:0009922;GO:0019367;GO:0019367;GO:0030148;GO:0034625;GO:0034626;GO:0035338;GO:0042761;GO:0030176;GO:0120162;GO:0036109;GO:…	CC;CC;MF;BP;BP;CC;MF;CC;CC;BP;BP;MF;MF;MF;MF;BP;BP;BP;BP;BP;BP;BP;BP;MF;CC;MF;BP;BP;BP;BP;BP;BP;BP;CC;BP;BP;BP;BP	integral component of membrane;endoplasmic reticulum;fatty acid elongase activity;fatty acid elongation, saturated fatty acid;very long-chain fatty acid biosynthetic process;membrane;transferase activity;endoplasmic reticulum;endoplasmic reticulum membrane;lipid metabolic process;fatty acid metabolic process;3-oxo-arachidoyl-CoA synthase activity;3-oxo-cerotoyl-CoA synthase activity;3-oxo-lignoce…	hsa:83401;hsa:83401;hsa:83401;hsa:83401	hsa00062;hsa01040;hsa01100;hsa01212	Fatty acid elongation ;Biosynthesis of unsaturated fatty acids ;Metabolic pathways ;Fatty acid metabolism
ENSG00000229754	CXCR2P1	C-X-C motif chemokine receptor 2 pseudogene 1 [Source:HGNC Symbol;Acc:HGNC:6028]	0	7.87	-4.9449	0.00099093	0.0040546
ENSG00000050030	NEXMIF	neurite extension and migration factor [Source:HGNC Symbol;Acc:HGNC:29433]	2.43	71.64	-4.9423	4.35E-12	4.63E-11	GO:0005634;GO:0005737;GO:0005654;GO:0005829;GO:0007275;GO:0030496;GO:0072686;GO:0007399;GO:0005634;GO:0001953;GO:0001953;GO:0033629;GO:0033629;GO:2000048;GO:2000048;GO:2001223;GO:2001223;GO:0005634;GO:0005737;GO:0005654;GO:0005829;GO:0007275;GO:0030496;GO:0072686;GO:0007399;GO:0005634;GO:0001953;GO:0033629;GO:2000048;GO:2001223	CC;CC;CC;CC;BP;CC;CC;BP;CC;BP;BP;BP;BP;BP;BP;BP;BP;CC;CC;CC;CC;BP;CC;CC;BP;CC;BP;BP;BP;BP	nucleus;cytoplasm;nucleoplasm;cytosol;multicellular organism development;midbody;mitotic spindle;nervous system development;nucleus;negative regulation of cell-matrix adhesion;negative regulation of cell-matrix adhesion;negative regulation of cell adhesion mediated by integrin;negative regulation of cell adhesion mediated by integrin;negative regulation of cell-cell adhesion mediated by cadherin;…
ENSG00000267500	ZNF887P	zinc finger protein 887, pseudogene [Source:HGNC Symbol;Acc:HGNC:38700]	0.44	15.31	-4.9421	0.00027207	0.0012328
ENSG00000104332	SFRP1	secreted frizzled related protein 1 [Source:HGNC Symbol;Acc:HGNC:10776]	29.9	920.95	-4.9384	3.41E-58	2.53E-56	GO:0005515;GO:0005615;GO:0008285;GO:0090090;GO:0048147;GO:0043066;GO:0005886;GO:0005576;GO:0005829;GO:0005615;GO:0007275;GO:0030154;GO:0016055;GO:0005515;GO:0006508;GO:0008201;GO:0004197;GO:0009986;GO:0030177;GO:0045893;GO:0045893;GO:0005615;GO:0005576;GO:0090090;GO:0070062;GO:0045880;GO:0030308;GO:0090090;GO:0009267;GO:0017147;GO:0017147;GO:0017147;GO:0030178;GO:0071347;GO:0071356;GO:0062023;GO:…	MF;CC;BP;BP;BP;BP;CC;CC;CC;CC;BP;BP;BP;MF;BP;MF;MF;CC;BP;BP;BP;CC;CC;BP;CC;BP;BP;BP;BP;MF;MF;MF;BP;BP;BP;CC;CC;BP;BP;BP;BP;BP;BP;BP;BP;BP;BP;MF;BP;BP;BP;MF;BP;BP;BP;BP;BP;BP;BP;BP;BP;BP;BP;BP;BP;BP;BP;BP;BP;BP;BP;BP;BP;BP;BP;BP;BP;BP;BP;BP;BP;BP;BP;BP;MF;BP;BP;BP;BP;BP;BP;BP;BP;BP;BP;BP;BP;BP;BP;BP;BP;BP;BP;BP;BP;BP;BP;BP;BP;BP;BP;BP;BP;BP;BP;BP;BP;BP;BP;BP;BP;BP;BP;BP;BP;BP;BP;BP;BP;BP;BP;BP;MF;…	protein binding;extracellular space;negative regulation of cell proliferation;negative regulation of canonical Wnt signaling pathway;negative regulation of fibroblast proliferation;negative regulation of apoptotic process;plasma membrane;extracellular region;cytosol;extracellular space;multicellular organism development;cell differentiation;Wnt signaling pathway;protein binding;proteolysis;hepari…	hsa:6422	hsa04310	Wnt signaling pathway
ENSG00000163220	S100A9	S100 calcium binding protein A9 [Source:HGNC Symbol;Acc:HGNC:10499]	42.5	1305.34	-4.9367	2.99E-14	3.75E-13	GO:0005509;GO:0010976;GO:0005634;GO:0005737;GO:0005737;GO:0016020;GO:0046872;GO:0005654;GO:0005829;GO:0005886;GO:0005886;GO:0008270;GO:0006915;GO:0005509;GO:0005576;GO:0005576;GO:0005856;GO:0005856;GO:0005829;GO:0005615;GO:0005615;GO:0006935;GO:0030054;GO:0005515;GO:0006914;GO:0006914;GO:0002376;GO:0045087;GO:0006954;GO:0035662;GO:0098869;GO:0005634;GO:0005737;GO:0008017;GO:0005615;GO:0042742;GO:…	MF;BP;CC;CC;CC;CC;MF;CC;CC;CC;CC;MF;BP;MF;CC;CC;CC;CC;CC;CC;CC;BP;CC;MF;BP;BP;BP;BP;BP;MF;BP;CC;CC;MF;CC;BP;MF;BP;MF;MF;CC;BP;BP;CC;BP;BP;BP;BP;BP;BP;BP;BP;CC;MF;BP;BP;BP;BP;BP;CC;BP;BP;MF;BP;BP;BP;BP;BP;BP;BP;BP;BP;BP;BP	calcium ion binding;positive regulation of neuron projection development;nucleus;cytoplasm;cytoplasm;membrane;metal ion binding;nucleoplasm;cytosol;plasma membrane;plasma membrane;zinc ion binding;apoptotic process;calcium ion binding;extracellular region;extracellular region;cytoskeleton;cytoskeleton;cytosol;extracellular space;extracellular space;chemotaxis;cell junction;protein binding;autopha…	hsa:6280	hsa04657	IL-17 signaling pathway
ENSG00000225365	-	novel transcript	0	7.87	-4.9328	0.000893	0.0036886
ENSG00000099256	PRTFDC1	phosphoribosyl transferase domain containing 1 [Source:HGNC Symbol;Acc:HGNC:23333]	0.96	28.43	-4.9262	1.26E-05	6.98E-05	GO:0009116;GO:0006166;GO:0004422;GO:0046872;GO:0000166;GO:0042803;GO:0005515;GO:0000287;GO:0009116;GO:0046872;GO:0000166;GO:0042803;GO:0005515;GO:0000287;GO:0006166;GO:0009116;GO:0046872;GO:0000166;GO:0042803;GO:0005515;GO:0000287;GO:0006166	BP;BP;MF;MF;MF;MF;MF;MF;BP;MF;MF;MF;MF;MF;BP;BP;MF;MF;MF;MF;MF;BP	nucleoside metabolic process;purine ribonucleoside salvage;hypoxanthine phosphoribosyltransferase activity;metal ion binding;nucleotide binding;protein homodimerization activity;protein binding;magnesium ion binding;nucleoside metabolic process;metal ion binding;nucleotide binding;protein homodimerization activity;protein binding;magnesium ion binding;purine ribonucleoside salvage;nucleoside meta…
ENSG00000234996	ACTG1P25	actin gamma 1 pseudogene 25 [Source:HGNC Symbol;Acc:HGNC:54872]	0.96	28.31	-4.924	1.28E-05	7.10E-05
ENSG00000137672	TRPC6	transient receptor potential cation channel subfamily C member 6 [Source:HGNC Symbol;Acc:HGNC:12338]	0	7.68	-4.9023	0.00091832	0.0037818	GO:0016021;GO:0005515;GO:0016020;GO:0006811;GO:0055085;GO:0070588;GO:0005262;GO:0005216;GO:0005737;GO:0016020;GO:0005886;GO:0005886;GO:0042803;GO:0005515;GO:0006816;GO:0005886;GO:0005887;GO:0030168;GO:0070588;GO:0005261;GO:0006828;GO:0070588;GO:0051480;GO:0015279;GO:0070679;GO:0070679;GO:0034703;GO:0007338;GO:0006812;GO:0003779;GO:0005261;GO:0015279;GO:0030276;GO:0042805;GO:0051117;GO:0007204;GO:…	CC;MF;CC;BP;BP;BP;MF;MF;CC;CC;CC;CC;MF;MF;BP;CC;CC;BP;BP;MF;BP;BP;BP;MF;MF;MF;CC;BP;BP;MF;MF;MF;MF;MF;MF;BP;BP;BP;BP;BP;BP;BP;BP;BP;BP;CC;CC;MF;CC;BP;BP;BP;MF;MF;CC;MF;CC;BP;BP;BP;MF;MF;CC;CC;CC;CC;MF;MF;BP;CC;CC;BP;BP;MF;BP;BP;BP;MF;MF;MF;CC;BP;BP;BP;BP;CC;MF;CC;BP;BP;BP;MF;MF;CC;CC;CC;CC;MF;MF;BP;CC;CC;BP;BP;MF;BP;BP;BP;MF;MF;MF;CC;BP;BP;BP;BP	integral component of membrane;protein binding;membrane;ion transport;transmembrane transport;calcium ion transmembrane transport;calcium channel activity;ion channel activity;cytoplasm;membrane;plasma membrane;plasma membrane;protein homodimerization activity;protein binding;calcium ion transport;plasma membrane;integral component of plasma membrane;platelet activation;calcium ion transmembrane …	hsa:7225;hsa:7225	hsa04022;hsa04360	cGMP-PKG signaling pathway ;Axon guidance
ENSG00000162520	SYNC	syncoilin, intermediate filament protein [Source:HGNC Symbol;Acc:HGNC:28897]	0.44	14.94	-4.9001	0.00022213	0.0010207	GO:0005882;GO:0005737;GO:0005515;GO:0048471;GO:0005829;GO:0030018;GO:0031594;GO:0042383;GO:0045103;GO:0045103;GO:0005829;GO:0030018;GO:0031594;GO:0042383;GO:0005882;GO:0005737;GO:0005515;GO:0048471;GO:0005829;GO:0030018;GO:0031594;GO:0042383;GO:0045103;GO:0005882;GO:0005882	CC;CC;MF;CC;CC;CC;CC;CC;BP;BP;CC;CC;CC;CC;CC;CC;MF;CC;CC;CC;CC;CC;BP;CC;CC	intermediate filament;cytoplasm;protein binding;perinuclear region of cytoplasm;cytosol;Z disc;neuromuscular junction;sarcolemma;intermediate filament-based process;intermediate filament-based process;cytosol;Z disc;neuromuscular junction;sarcolemma;intermediate filament;cytoplasm;protein binding;perinuclear region of cytoplasm;cytosol;Z disc;neuromuscular junction;sarcolemma;intermediate filamen…
ENSG00000274024	-	tigger transposable element derived 7 (TIGD7) pseudogene	0	7.54	-4.8855	0.003581	0.013037
ENSG00000005187	ACSM3	acyl-CoA synthetase medium chain family member 3 [Source:HGNC Symbol;Acc:HGNC:10522]	1.76	54.64	-4.884	1.44E-09	1.24E-08	GO:0042632;GO:0046872;GO:0000166;GO:0005524;GO:0005739;GO:0005739;GO:0005759;GO:0006629;GO:0006631;GO:0016874;GO:0005759;GO:0050218;GO:0008217;GO:0006637;GO:0008217;GO:0006633;GO:0004321;GO:0015645;GO:0031956;GO:0047760;GO:0047760;GO:0043759;GO:0042632;GO:0046872;GO:0000166;GO:0005524;GO:0005739;GO:0005739;GO:0005759;GO:0006629;GO:0006631;GO:0016874;GO:0005515;GO:0005759;GO:0050218;GO:0008217;GO:…	BP;MF;MF;MF;CC;CC;CC;BP;BP;MF;CC;MF;BP;BP;BP;BP;MF;MF;MF;MF;MF;MF;BP;MF;MF;MF;CC;CC;CC;BP;BP;MF;MF;CC;MF;BP;BP;BP;BP;MF;MF;MF;MF;MF;MF;MF	cholesterol homeostasis;metal ion binding;nucleotide binding;ATP binding;mitochondrion;mitochondrion;mitochondrial matrix;lipid metabolic process;fatty acid metabolic process;ligase activity;mitochondrial matrix;propionate-CoA ligase activity;regulation of blood pressure;acyl-CoA metabolic process;regulation of blood pressure;fatty acid biosynthetic process;fatty-acyl-CoA synthase activity;fatty …	hsa:6296;hsa:6296	hsa00650;hsa01100	Butanoate metabolism ;Metabolic pathways
ENSG00000280081	LINC01667	long intergenic non-protein coding RNA 1667 [Source:HGNC Symbol;Acc:HGNC:52455]	0.88	27.16	-4.8797	1.50E-05	8.27E-05
ENSG00000262943	ALOX12P2	arachidonate 12-lipoxygenase pseudogene 2 [Source:HGNC Symbol;Acc:HGNC:432]	0.44	14.63	-4.8753	0.00062838	0.0026689
ENSG00000234282	-	pseudogene similar to part of PTPNS (protein tyrosine phosphatase, non-receptor type substrate) family	0	7.45	-4.8641	0.0012161	0.0048833
ENSG00000230006	ANKRD36BP2	ankyrin repeat domain 36B pseudogene 2 [Source:HGNC Symbol;Acc:HGNC:33607]	0	7.4	-4.8492	0.0010725	0.0043562
ENSG00000279314	-	TEC	0	7.4	-4.8492	0.0010725	0.0043562
ENSG00000282511	CLUHP10	clustered mitochondria homolog pseudogene 10 [Source:HGNC Symbol;Acc:HGNC:51574]	0	7.36	-4.847	0.0037074	0.013451
ENSG00000215841	-	novel transcript	0.44	14.38	-4.846	0.00027685	0.0012526
ENSG00000154274	C4orf19	chromosome 4 open reading frame 19 [Source:HGNC Symbol;Acc:HGNC:25618]	0.45	14.36	-4.841	0.00028486	0.0012855	GO:0005654;GO:0030054;GO:0005515;GO:0005654;GO:0030054;GO:0005515	CC;CC;MF;CC;CC;MF	nucleoplasm;cell junction;protein binding;nucleoplasm;cell junction;protein binding
ENSG00000211670	IGLV3-9	immunoglobulin lambda variable 3-9 [Source:HGNC Symbol;Acc:HGNC:5918]	0	7.33	-4.8386	0.0011715	0.0047225	GO:0016020;GO:0005886;GO:0005576;GO:0002376;GO:0002250;GO:0006955;GO:0005615;GO:0019814	CC;CC;CC;BP;BP;BP;CC;CC	membrane;plasma membrane;extracellular region;immune system process;adaptive immune response;immune response;extracellular space;immunoglobulin complex
ENSG00000171777	RASGRP4	RAS guanyl releasing protein 4 [Source:HGNC Symbol;Acc:HGNC:18958]	38.4	1094.69	-4.831	8.12E-80	1.03E-77	GO:0005085;GO:0005509;GO:0035556;GO:0007264;GO:0005737;GO:0016020;GO:0016020;GO:0046872;GO:0005654;GO:0005829;GO:0005886;GO:0005886;GO:0005886;GO:0030154;GO:0005085;GO:0005515;GO:0005829;GO:0019992;GO:0000165;GO:0007169;GO:0030742;GO:0046579;GO:0008283;GO:0008277;GO:0007202;GO:0030099;GO:0009991;GO:0005737;GO:0016020;GO:0016020;GO:0046872;GO:0005654;GO:0005829;GO:0005886;GO:0005886;GO:0005886;GO:…	MF;MF;BP;BP;CC;CC;CC;MF;CC;CC;CC;CC;CC;BP;MF;MF;CC;MF;BP;BP;MF;BP;BP;BP;BP;BP;BP;CC;CC;CC;MF;CC;CC;CC;CC;CC;BP;MF;BP;BP;MF;MF;MF;CC;MF;BP;BP;MF;BP;BP;BP;BP;BP;BP;MF;MF;BP;BP;CC;CC;CC;MF;CC;CC;CC;CC;CC;BP;MF;CC;MF;BP;BP;MF;BP;BP;BP;BP;BP;BP;MF;MF;BP;BP;CC;CC;CC;MF;CC;CC;CC;CC;CC;BP;MF;CC;MF;BP;BP;MF;BP;BP;BP;BP;BP;BP;MF;MF;BP;BP;CC;CC;CC;MF;CC;CC;CC;CC;CC;BP;MF;CC;MF;BP;BP;MF;BP;BP;BP;BP;BP;BP;MF;…	guanyl-nucleotide exchange factor activity;calcium ion binding;intracellular signal transduction;small GTPase mediated signal transduction;cytoplasm;membrane;membrane;metal ion binding;nucleoplasm;cytosol;plasma membrane;plasma membrane;plasma membrane;cell differentiation;guanyl-nucleotide exchange factor activity;protein binding;cytosol;diacylglycerol binding;MAPK cascade;transmembrane receptor…	hsa:115727;hsa:115727;hsa:115727	hsa04010;hsa04014;hsa05200	MAPK signaling pathway ;Ras signaling pathway ;Pathways in cancer
ENSG00000235138	-	novel transcript, antisense to BRD3	0.52	14.24	-4.8302	0.00029011	0.0013062
ENSG00000130822	PNCK	pregnancy up-regulated nonubiquitous CaM kinase [Source:HGNC Symbol;Acc:HGNC:13415]	0.88	26.12	-4.8243	2.01E-05	0.00010843	GO:0005524;GO:0006468;GO:0004672;GO:0004683;GO:0005634;GO:0005737;GO:0000166;GO:0004674;GO:0016301;GO:0016740;GO:0016310;GO:0005516;GO:0005516;GO:0018105;GO:0004683;GO:0005524;GO:0006468;GO:0004672;GO:0004683;GO:0005634;GO:0005737;GO:0000166;GO:0004674;GO:0016301;GO:0016740;GO:0016310;GO:0005516;GO:0005516;GO:0018105;GO:0004683;GO:0005524;GO:0006468;GO:0004672;GO:0004683;GO:0005634;GO:0005737;GO:…	MF;BP;MF;MF;CC;CC;MF;MF;MF;MF;BP;MF;MF;BP;MF;MF;BP;MF;MF;CC;CC;MF;MF;MF;MF;BP;MF;MF;BP;MF;MF;BP;MF;MF;CC;CC;MF;MF;MF;MF;BP;MF;MF;BP;MF;MF;BP;MF;MF;CC;CC;MF;MF;MF;MF;BP;MF;MF;BP;MF;MF;BP;MF;MF;CC;CC;MF;MF;MF;MF;BP;MF;MF;BP;MF;MF;BP;MF;MF;MF;MF;MF;MF;BP;MF;MF;MF;MF;BP;MF;MF;MF;BP;MF;MF	ATP binding;protein phosphorylation;protein kinase activity;calmodulin-dependent protein kinase activity;nucleus;cytoplasm;nucleotide binding;protein serine/threonine kinase activity;kinase activity;transferase activity;phosphorylation;calmodulin binding;calmodulin binding;peptidyl-serine phosphorylation;calmodulin-dependent protein kinase activity;ATP binding;protein phosphorylation;protein kina…
ENSG00000170629	DPY19L2P2	DPY19L2 pseudogene 2 [Source:HGNC Symbol;Acc:HGNC:21764]	4.2	118.18	-4.8219	6.90E-19	1.16E-17
ENSG00000286931	-	novel transcript	0	7.23	-4.8211	0.0014757	0.0058333
ENSG00000239405	TMED10P2	transmembrane p24 trafficking protein 10 pseudogene 2 [Source:HGNC Symbol;Acc:HGNC:38105]	0	7.25	-4.8193	0.0015143	0.0059749
ENSG00000182531	OR7E115P	olfactory receptor family 7 subfamily E member 115 pseudogene [Source:HGNC Symbol;Acc:HGNC:15127]	0.44	14.06	-4.8178	0.00037526	0.0016607
ENSG00000170962	PDGFD	platelet derived growth factor D [Source:HGNC Symbol;Acc:HGNC:30620]	5.27	155.78	-4.8163	1.73E-22	3.49E-21	GO:0008083;GO:0016020;GO:0005161;GO:0048008;GO:0005576;GO:0007275;GO:0051781;GO:0005615;GO:0005576;GO:0070374;GO:0005788;GO:0000139;GO:0008284;GO:0030335;GO:0048008;GO:0005161;GO:0070851;GO:0014068;GO:0031954;GO:0043406;GO:0036120;GO:0048146;GO:0048661;GO:0050730;GO:0070301;GO:0071230;GO:0071560;GO:0071673;GO:0072126;GO:2000439;GO:0005615;GO:0008083;GO:0016020;GO:0005161;GO:0048008;GO:0005576;GO:…	MF;CC;MF;BP;CC;BP;BP;CC;CC;BP;CC;CC;BP;BP;BP;MF;MF;BP;BP;BP;BP;BP;BP;BP;BP;BP;BP;BP;BP;BP;CC;MF;CC;MF;BP;CC;BP;BP;CC;CC;BP;CC;CC;BP;BP;BP;MF;MF;BP;BP;BP;MF;BP;MF	growth factor activity;membrane;platelet-derived growth factor receptor binding;platelet-derived growth factor receptor signaling pathway;extracellular region;multicellular organism development;positive regulation of cell division;extracellular space;extracellular region;positive regulation of ERK1 and ERK2 cascade;endoplasmic reticulum lumen;Golgi membrane;positive regulation of cell proliferati…	hsa:80310;hsa:80310;hsa:80310;hsa:80310;hsa:80310;hsa:80310;hsa:80310;hsa:80310;hsa:80310;hsa:80310;hsa:80310;hsa:80310;hsa:80310	hsa01521;hsa04010;hsa04014;hsa04015;hsa04020;hsa04072;hsa04151;hsa04510;hsa04540;hsa04810;hsa05215;hsa05218;hsa05231	EGFR tyrosine kinase inhibitor resistance ;MAPK signaling pathway ;Ras signaling pathway ;Rap1 signaling pathway ;Calcium signaling pathway ;Phospholipase D signaling pathway ;PI3K-Akt signaling pathway ;Focal adhesion ;Gap junction ;Regulation of actin cytoskeleton ;Prostate cancer ;Melanoma ;Choline metabolism in cancer
ENSG00000129173	E2F8	E2F transcription factor 8 [Source:HGNC Symbol;Acc:HGNC:24727]	26.98	745.36	-4.7892	1.65E-61	1.33E-59	GO:0006355;GO:0003700;GO:0005667;GO:0005634;GO:0005654;GO:0005730;GO:0005829;GO:0006357;GO:0003677;GO:0003700;GO:0005515;GO:0007049;GO:0006357;GO:0000981;GO:0000978;GO:0000978;GO:0000122;GO:0000981;GO:0000785;GO:0000978;GO:0000987;GO:0001217;GO:0001227;GO:1990837;GO:0000122;GO:0001890;GO:0002040;GO:0006977;GO:0032466;GO:0032877;GO:0033301;GO:0045944;GO:0060707;GO:0060718;GO:0070365;GO:0005654;GO:…	BP;MF;CC;CC;CC;CC;CC;BP;MF;MF;MF;BP;BP;MF;MF;MF;BP;MF;CC;MF;MF;MF;MF;MF;BP;BP;BP;BP;BP;BP;BP;BP;BP;BP;BP;CC;CC;BP;MF;CC;CC;CC;CC;CC;BP;MF;MF;MF;BP;BP;MF;MF;MF;BP;MF;CC;MF;MF;MF;MF;MF;MF;MF;BP;BP;BP;BP;BP;BP;BP;BP;BP;BP;BP;BP;BP;BP;BP;BP;BP;BP;BP;BP;BP;CC;CC;BP;MF;BP;MF;CC;CC;CC;CC;CC;BP;MF;MF;MF;BP;BP;MF;MF;MF;BP;MF;CC;MF;MF;MF;MF;MF;BP;BP;BP;BP;BP;BP;BP;BP;BP;BP;BP;CC;CC	regulation of transcription, DNA-templated;DNA-binding transcription factor activity;transcription factor complex;nucleus;nucleoplasm;nucleolus;cytosol;regulation of transcription by RNA polymerase II;DNA binding;DNA-binding transcription factor activity;protein binding;cell cycle;regulation of transcription by RNA polymerase II;DNA-binding transcription factor activity, RNA polymerase II-specifi…
ENSG00000182175	RGMA	repulsive guidance molecule BMP co-receptor a [Source:HGNC Symbol;Acc:HGNC:30308]	17.83	492.36	-4.7741	1.86E-44	9.09E-43	GO:0015026;GO:0010975;GO:0030509;GO:0048681;GO:0045944;GO:0016020;GO:0005886;GO:0005515;GO:0031225;GO:0005886;GO:0005783;GO:0030509;GO:0015026;GO:1990459;GO:0005102;GO:0001843;GO:0010976;GO:0010977;GO:0030510;GO:0031175;GO:0043547;GO:0048671;GO:0051044;GO:1900121;GO:0009986;GO:0043005;GO:0015026;GO:0010975;GO:0030509;GO:0048681;GO:0045944;GO:0016020;GO:0005886;GO:0005515;GO:0031225;GO:0005886;GO:…	MF;BP;BP;BP;BP;CC;CC;MF;CC;CC;CC;BP;MF;MF;MF;BP;BP;BP;BP;BP;BP;BP;BP;BP;CC;CC;MF;BP;BP;BP;BP;CC;CC;MF;CC;CC;CC;BP;MF;MF;MF;BP;BP;BP;CC;CC;CC;MF;BP;BP;BP;CC;CC;CC;MF;BP;BP;BP;MF;BP;BP;BP;BP;CC;CC;MF;CC;CC;CC;BP;MF;MF;MF;BP;BP;BP;BP;CC;CC;MF;CC;CC;CC;BP;MF;MF	coreceptor activity;regulation of neuron projection development;BMP signaling pathway;negative regulation of axon regeneration;positive regulation of transcription by RNA polymerase II;membrane;plasma membrane;protein binding;anchored component of membrane;plasma membrane;endoplasmic reticulum;BMP signaling pathway;coreceptor activity;transferrin receptor binding;signaling receptor binding;neural…	hsa:56963;hsa:56963	hsa04350;hsa04360	TGF-beta signaling pathway ;Axon guidance
ENSG00000177459	ERICH5	glutamate rich 5 [Source:HGNC Symbol;Acc:HGNC:26823]	0	6.97	-4.7554	0.0017444	0.0067904	GO:0005515;GO:0005515	MF;MF	protein binding;protein binding
ENSG00000237451	CDK2AP2P2	cyclin dependent kinase 2 associated protein 2 pseudogene 2 [Source:HGNC Symbol;Acc:HGNC:38493]	0	6.92	-4.7537	0.0015694	0.0061756
ENSG00000132874	SLC14A2	solute carrier family 14 member 2 [Source:HGNC Symbol;Acc:HGNC:10919]	0	6.88	-4.747	0.0046192	0.016361	GO:0016021;GO:0015204;GO:0071918;GO:0016020;GO:0005886;GO:0016324;GO:0005515;GO:0005886;GO:0055085;GO:0016021;GO:0016020;GO:0015840;GO:0071918;GO:0015204;GO:0050839;GO:0016021;GO:0015204;GO:0071918;GO:0016020;GO:0005886;GO:0016324;GO:0005515;GO:0005886;GO:0055085;GO:0016021;GO:0016020;GO:0015840;GO:0071918;GO:0015204;GO:0050839;GO:0016020;GO:0016021;GO:0005886;GO:0015204;GO:0071918	CC;MF;BP;CC;CC;CC;MF;CC;BP;CC;CC;BP;BP;MF;MF;CC;MF;BP;CC;CC;CC;MF;CC;BP;CC;CC;BP;BP;MF;MF;CC;CC;CC;MF;BP	integral component of membrane;urea transmembrane transporter activity;urea transmembrane transport;membrane;plasma membrane;apical plasma membrane;protein binding;plasma membrane;transmembrane transport;integral component of membrane;membrane;urea transport;urea transmembrane transport;urea transmembrane transporter activity;cell adhesion molecule binding;integral component of membrane;urea tran…
ENSG00000180739	S1PR5	sphingosine-1-phosphate receptor 5 [Source:HGNC Symbol;Acc:HGNC:14299]	6.32	173.36	-4.7449	2.66E-25	6.12E-24	GO:0007186;GO:0016021;GO:0004930;GO:0038036;GO:0016020;GO:0005886;GO:0005515;GO:0007165;GO:0005737;GO:0005886;GO:0005886;GO:0003376;GO:0004930;GO:0007186;GO:0007189;GO:0019222;GO:0045664;GO:0007186;GO:0016021;GO:0004930;GO:0038036;GO:0016020;GO:0007165;GO:0003376;GO:0007186;GO:0016021;GO:0004930;GO:0038036;GO:0016020;GO:0005886;GO:0005515;GO:0007165;GO:0005737;GO:0005886;GO:0005886;GO:0003376;GO:…	BP;CC;MF;MF;CC;CC;MF;BP;CC;CC;CC;BP;MF;BP;BP;BP;BP;BP;CC;MF;MF;CC;BP;BP;BP;CC;MF;MF;CC;CC;MF;BP;CC;CC;CC;BP;MF;BP;BP;BP;BP;CC;MF;BP	G protein-coupled receptor signaling pathway;integral component of membrane;G protein-coupled receptor activity;sphingosine-1-phosphate receptor activity;membrane;plasma membrane;protein binding;signal transduction;cytoplasm;plasma membrane;plasma membrane;sphingosine-1-phosphate receptor signaling pathway;G protein-coupled receptor activity;G protein-coupled receptor signaling pathway;adenylate …	hsa:53637;hsa:53637	hsa04071;hsa04080	Sphingolipid signaling pathway ;Neuroactive ligand-receptor interaction
ENSG00000184408	KCND2	potassium voltage-gated channel subfamily D member 2 [Source:HGNC Symbol;Acc:HGNC:6238]	0.96	24.81	-4.7376	2.61E-05	0.00013919	GO:0005515;GO:0016020;GO:0006811;GO:0055085;GO:0005249;GO:0006813;GO:0051260;GO:0005216;GO:0008076;GO:0016021;GO:0046872;GO:0005886;GO:0030054;GO:0042995;GO:0005244;GO:0005267;GO:0034765;GO:0071805;GO:0071805;GO:0030425;GO:0005515;GO:0045202;GO:0043204;GO:0045211;GO:0045211;GO:0005886;GO:0008076;GO:0005887;GO:0060078;GO:0043197;GO:0043197;GO:0043197;GO:0005249;GO:0071805;GO:0016021;GO:0007268;GO:…	MF;CC;BP;BP;MF;BP;BP;MF;CC;CC;MF;CC;CC;CC;MF;MF;BP;BP;BP;CC;MF;CC;CC;CC;CC;CC;CC;CC;BP;CC;CC;CC;MF;BP;CC;BP;MF;MF;BP;BP;BP;BP;CC;CC;CC;CC;CC;CC;CC;BP;BP;CC;BP;MF;MF;MF;CC;CC;CC;CC;BP;MF;MF;MF;MF;MF;BP;CC;CC;CC;BP;BP;CC;MF;BP;CC;BP	protein binding;membrane;ion transport;transmembrane transport;voltage-gated potassium channel activity;potassium ion transport;protein homooligomerization;ion channel activity;voltage-gated potassium channel complex;integral component of membrane;metal ion binding;plasma membrane;cell junction;cell projection;voltage-gated ion channel activity;potassium channel activity;regulation of ion transme…	hsa:3751	hsa04726	Serotonergic synapse
ENSG00000280639	LINC02204	long intergenic non-protein coding RNA 2204 [Source:HGNC Symbol;Acc:HGNC:53070]	0.89	24.45	-4.7244	3.09E-05	0.00016267
ENSG00000151948	GLT1D1	glycosyltransferase 1 domain containing 1 [Source:HGNC Symbol;Acc:HGNC:26483]	0.96	24.7	-4.7241	3.34E-05	0.00017465	GO:0016740;GO:0005829;GO:0016757;GO:0005576;GO:0016740;GO:0005829;GO:0016757;GO:0005576;GO:0016740;GO:0005829;GO:0016757;GO:0005576;GO:0016740;GO:0005829;GO:0016757;GO:0005576;GO:0005829;GO:0016757	MF;CC;MF;CC;MF;CC;MF;CC;MF;CC;MF;CC;MF;CC;MF;CC;CC;MF	transferase activity;cytosol;transferase activity, transferring glycosyl groups;extracellular region;transferase activity;cytosol;transferase activity, transferring glycosyl groups;extracellular region;transferase activity;cytosol;transferase activity, transferring glycosyl groups;extracellular region;transferase activity;cytosol;transferase activity, transferring glycosyl groups;extracellular re…
ENSG00000260128	ULK4P2	ULK4 pseudogene 2 [Source:HGNC Symbol;Acc:HGNC:15776]	0.44	13.18	-4.7128	0.00052117	0.0022505
ENSG00000274840	-	novel transcript	0.52	13.05	-4.7056	0.0005468	0.00235
ENSG00000057294	PKP2	plakophilin 2 [Source:HGNC Symbol;Acc:HGNC:9024]	1.92	48.8	-4.7046	1.47E-08	1.14E-07	GO:0005515;GO:0098609;GO:0005634;GO:0005634;GO:0005654;GO:0005886;GO:0007155;GO:0030054;GO:0030054;GO:0005515;GO:0005634;GO:0005737;GO:0005886;GO:0005886;GO:0030057;GO:0030057;GO:0045296;GO:0031424;GO:0060090;GO:0060090;GO:0005912;GO:0005882;GO:0016021;GO:0007507;GO:0017080;GO:0044325;GO:0045296;GO:0007043;GO:0098609;GO:0005911;GO:0007507;GO:0072659;GO:0005911;GO:0019215;GO:0055010;GO:0098609;GO:…	MF;BP;CC;CC;CC;CC;BP;CC;CC;MF;CC;CC;CC;CC;CC;CC;MF;BP;MF;MF;CC;CC;CC;BP;MF;MF;MF;BP;BP;CC;BP;BP;CC;MF;BP;BP;BP;BP;BP;CC;CC;CC;BP;MF;CC;MF;BP;BP;MF;MF;MF;BP;BP;BP;CC;BP;CC;BP;BP;BP;BP;MF;BP;BP;BP;MF;BP;CC;CC;CC;CC;BP;CC;CC;MF;CC;CC;CC;CC;CC;CC;MF;BP;MF;MF;CC;CC;CC;BP;MF;MF;MF;BP;BP;CC;BP;BP;CC;MF;BP;BP;BP;BP;BP;CC;CC;CC;BP;MF;CC;MF;BP;BP;MF;MF;MF;BP;BP;BP;CC;BP;CC;BP;BP;BP;BP;MF;BP;BP;BP;BP;CC;CC;…	protein binding;cell-cell adhesion;nucleus;nucleus;nucleoplasm;plasma membrane;cell adhesion;cell junction;cell junction;protein binding;nucleus;cytoplasm;plasma membrane;plasma membrane;desmosome;desmosome;cadherin binding;keratinization;molecular adaptor activity;molecular adaptor activity;adherens junction;intermediate filament;integral component of membrane;heart development;sodium channel re…	hsa:5318	hsa05412	Arrhythmogenic right ventricular cardiomyopathy
ENSG00000246985	SOCS2-AS1	SOCS2 antisense RNA 1 [Source:HGNC Symbol;Acc:HGNC:27054]	0.88	24.06	-4.7004	4.33E-05	0.00022275
ENSG00000236312	RPL34P34	ribosomal protein L34 pseudogene 34 [Source:HGNC Symbol;Acc:HGNC:35848]	0	6.63	-4.6873	0.0020486	0.0078633
ENSG00000230707	-	novel protein (LOC389895)	0	6.58	-4.6774	0.0020192	0.0077643
ENSG00000286403	-	novel transcript	0.52	12.78	-4.6761	0.00062438	0.0026541
ENSG00000183145	RIPPLY3	ripply transcriptional repressor 3 [Source:HGNC Symbol;Acc:HGNC:3047]	0	6.61	-4.675	0.002689	0.01005	GO:0005634;GO:0005634;GO:0007275;GO:0005515;GO:0005634;GO:0000122;GO:0008150;GO:0009880;GO:0000122;GO:0007507;GO:0008285;GO:0060037	CC;CC;BP;MF;CC;BP;BP;BP;BP;BP;BP;BP	nucleus;nucleus;multicellular organism development;protein binding;nucleus;negative regulation of transcription by RNA polymerase II;biological_process;embryonic pattern specification;negative regulation of transcription by RNA polymerase II;heart development;negative regulation of cell proliferation;pharyngeal system development
ENSG00000163792	TCF23	transcription factor 23 [Source:HGNC Symbol;Acc:HGNC:18602]	6.93	175.65	-4.6588	7.77E-27	1.95E-25	GO:0046983;GO:0005634;GO:0007275;GO:0030154;GO:0007517;GO:0005515;GO:0006357;GO:0000977;GO:0000981;GO:0000981;GO:0000785;GO:0032502;GO:0000122;GO:0010628;GO:0000791;GO:0001102;GO:0051148;GO:0001102;GO:0000122;GO:0046697;GO:0051148;GO:0000791	MF;CC;BP;BP;BP;MF;BP;MF;MF;MF;CC;BP;BP;BP;CC;MF;BP;MF;BP;BP;BP;CC	protein dimerization activity;nucleus;multicellular organism development;cell differentiation;muscle organ development;protein binding;regulation of transcription by RNA polymerase II;RNA polymerase II regulatory region sequence-specific DNA binding;DNA-binding transcription factor activity, RNA polymerase II-specific;DNA-binding transcription factor activity, RNA polymerase II-specific;chromatin…
ENSG00000084110	HAL	histidine ammonia-lyase [Source:HGNC Symbol;Acc:HGNC:4806]	22.17	551.99	-4.6553	9.92E-63	8.37E-61	GO:0005737;GO:0003824;GO:0004397;GO:0006548;GO:0016841;GO:0016829;GO:0006547;GO:0019556;GO:0019557;GO:0005829;GO:0006548;GO:0006548;GO:0004397;GO:0004397;GO:0016841;GO:0003824;GO:0005737;GO:0003824;GO:0004397;GO:0006548;GO:0016841;GO:0016829;GO:0006547;GO:0019556;GO:0019557;GO:0005829;GO:0006548;GO:0006548;GO:0004397;GO:0004397;GO:0016841;GO:0003824;GO:0003824;GO:0003824;GO:0016841;GO:0003824;GO:…	CC;MF;MF;BP;MF;MF;BP;BP;BP;CC;BP;BP;MF;MF;MF;MF;CC;MF;MF;BP;MF;MF;BP;BP;BP;CC;BP;BP;MF;MF;MF;MF;MF;MF;MF;MF;CC;MF;MF;BP;MF;MF;BP;BP;BP;CC;BP;BP;MF;MF;MF	cytoplasm;catalytic activity;histidine ammonia-lyase activity;histidine catabolic process;ammonia-lyase activity;lyase activity;histidine metabolic process;histidine catabolic process to glutamate and formamide;histidine catabolic process to glutamate and formate;cytosol;histidine catabolic process;histidine catabolic process;histidine ammonia-lyase activity;histidine ammonia-lyase activity;ammon…	hsa:3034;hsa:3034	hsa00340;hsa01100	Histidine metabolism ;Metabolic pathways
ENSG00000157064	NMNAT2	nicotinamide nucleotide adenylyltransferase 2 [Source:HGNC Symbol;Acc:HGNC:16789]	0.88	23.26	-4.6546	5.08E-05	0.00025859	GO:0003824;GO:0009058;GO:0005737;GO:0016020;GO:0000166;GO:0005524;GO:0016740;GO:0005829;GO:0009165;GO:0005794;GO:0005794;GO:0031410;GO:0000139;GO:0042995;GO:0030424;GO:0030659;GO:0000309;GO:0004515;GO:0004515;GO:0016779;GO:0009435;GO:0019363;GO:0005794;GO:0000139;GO:0019674;GO:0009435;GO:0000309;GO:0004515;GO:0003824;GO:0009058;GO:0005737;GO:0016020;GO:0000166;GO:0005524;GO:0016740;GO:0005829;GO:…	MF;BP;CC;CC;MF;MF;MF;CC;BP;CC;CC;CC;CC;CC;CC;CC;MF;MF;MF;MF;BP;BP;CC;CC;BP;BP;MF;MF;MF;BP;CC;CC;MF;MF;MF;CC;BP;CC;CC;CC;CC;CC;CC;CC;MF;MF;MF;MF;BP;BP;CC;CC;BP;BP;MF;MF;CC;CC;CC	catalytic activity;biosynthetic process;cytoplasm;membrane;nucleotide binding;ATP binding;transferase activity;cytosol;nucleotide biosynthetic process;Golgi apparatus;Golgi apparatus;cytoplasmic vesicle;Golgi membrane;cell projection;axon;cytoplasmic vesicle membrane;nicotinamide-nucleotide adenylyltransferase activity;nicotinate-nucleotide adenylyltransferase activity;nicotinate-nucleotide adeny…	hsa:23057;hsa:23057;hsa:23057	hsa00760;hsa01100;hsa01240	Nicotinate and nicotinamide metabolism ;Metabolic pathways ;Biosynthesis of cofactors
ENSG00000157404	KIT	KIT proto-oncogene, receptor tyrosine kinase [Source:HGNC Symbol;Acc:HGNC:6342]	20.02	496.93	-4.6373	2.09E-50	1.25E-48	GO:0005524;GO:0006468;GO:0004672;GO:0007169;GO:0004714;GO:0004713;GO:0019955;GO:0038093;GO:0038109;GO:0005615;GO:1905065;GO:0005737;GO:0016020;GO:0016021;GO:0046872;GO:0000166;GO:0016301;GO:0016740;GO:0016310;GO:0005886;GO:0005886;GO:0001650;GO:0004714;GO:0042803;GO:0005515;GO:0006954;GO:0043303;GO:0007283;GO:0007283;GO:0005886;GO:0005887;GO:0030218;GO:0046427;GO:0000165;GO:0008584;GO:0048863;GO:…	MF;BP;MF;BP;MF;MF;MF;BP;BP;CC;BP;CC;CC;CC;MF;MF;MF;MF;BP;CC;CC;CC;MF;MF;MF;BP;BP;BP;BP;CC;CC;BP;BP;BP;BP;BP;BP;BP;BP;BP;BP;BP;CC;BP;BP;BP;BP;BP;BP;BP;BP;BP;BP;BP;MF;BP;BP;BP;BP;BP;BP;BP;MF;BP;BP;BP;BP;BP;BP;BP;BP;BP;BP;BP;BP;BP;BP;MF;BP;BP;BP;BP;BP;BP;BP;BP;BP;BP;BP;BP;MF;BP;MF;BP;MF;MF;MF;BP;BP;CC;BP;CC;CC;CC;MF;MF;MF;MF;BP;CC;CC;CC;MF;MF;MF;BP;BP;BP;BP;CC;CC;BP;BP;BP;BP;BP;BP;BP;BP;BP;BP;BP;CC;…	ATP binding;protein phosphorylation;protein kinase activity;transmembrane receptor protein tyrosine kinase signaling pathway;transmembrane receptor protein tyrosine kinase activity;protein tyrosine kinase activity;cytokine binding;Fc receptor signaling pathway;Kit signaling pathway;extracellular space;positive regulation of vascular smooth muscle cell differentiation;cytoplasm;membrane;integral c…	hsa:3815;hsa:3815;hsa:3815;hsa:3815;hsa:3815;hsa:3815;hsa:3815;hsa:3815;hsa:3815;hsa:3815;hsa:3815	hsa04010;hsa04014;hsa04015;hsa04072;hsa04151;hsa04640;hsa04916;hsa05200;hsa05221;hsa05224;hsa05230	MAPK signaling pathway ;Ras signaling pathway ;Rap1 signaling pathway ;Phospholipase D signaling pathway ;PI3K-Akt signaling pathway ;Hematopoietic cell lineage ;Melanogenesis ;Pathways in cancer ;Acute myeloid leukemia ;Breast cancer ;Central carbon metabolism in cancer
ENSG00000126467	TSKS	testis specific serine kinase substrate [Source:HGNC Symbol;Acc:HGNC:30719]	0.45	12.49	-4.6352	0.00072482	0.0030465	GO:0005737;GO:0005814;GO:0005814;GO:0005856;GO:0005515;GO:0019901;GO:0019901;GO:0010923;GO:0005814;GO:0019901	CC;CC;CC;CC;MF;MF;MF;BP;CC;MF	cytoplasm;centriole;centriole;cytoskeleton;protein binding;protein kinase binding;protein kinase binding;negative regulation of phosphatase activity;centriole;protein kinase binding
ENSG00000275344	MIR6503	microRNA 6503 [Source:HGNC Symbol;Acc:HGNC:49968]	0	6.33	-4.6325	0.0063275	0.02171
ENSG00000125255	SLC10A2	solute carrier family 10 member 2 [Source:HGNC Symbol;Acc:HGNC:10906]	0	6.33	-4.6287	0.0028091	0.010446	GO:0016021;GO:0016020;GO:0015721;GO:0008508;GO:0016324;GO:0006811;GO:0015293;GO:0055085;GO:0005515;GO:0006814;GO:0005886;GO:0016324;GO:0015721;GO:0005887;GO:0015721;GO:0008508;GO:0008508	CC;CC;BP;MF;CC;BP;MF;BP;MF;BP;CC;CC;BP;CC;BP;MF;MF	integral component of membrane;membrane;bile acid and bile salt transport;bile acid:sodium symporter activity;apical plasma membrane;ion transport;symporter activity;transmembrane transport;protein binding;sodium ion transport;plasma membrane;apical plasma membrane;bile acid and bile salt transport;integral component of plasma membrane;bile acid and bile salt transport;bile acid:sodium symporter …	hsa:6555	hsa04976	Bile secretion
ENSG00000168952	STXBP6	syntaxin binding protein 6 [Source:HGNC Symbol;Acc:HGNC:19666]	4.57	114.33	-4.6234	9.26E-19	1.55E-17	GO:0016021;GO:0016192;GO:0035542;GO:0005737;GO:0016020;GO:0005886;GO:0005546;GO:0006887;GO:0006893;GO:0000145;GO:0098641;GO:0098609;GO:0005912;GO:0035493;GO:0045920;GO:0016021;GO:0016192;GO:0035542;GO:0005737;GO:0016020;GO:0005886;GO:0005546;GO:0006887;GO:0006893;GO:0000145;GO:0098641;GO:0098609;GO:0005912;GO:0035493;GO:0045920;GO:0016021;GO:0016192;GO:0035542;GO:0005737;GO:0016020;GO:0005886;GO:…	CC;BP;BP;CC;CC;CC;MF;BP;BP;CC;MF;BP;CC;BP;BP;CC;BP;BP;CC;CC;CC;MF;BP;BP;CC;MF;BP;CC;BP;BP;CC;BP;BP;CC;CC;CC;MF;BP;BP;CC;MF;BP;CC;BP;BP;CC;BP;BP;CC;CC;CC;MF;BP;BP;CC;MF;BP;CC;BP;BP;CC;BP;BP;CC;CC;CC;MF;BP;BP;CC;MF;BP;CC;BP;BP;CC;BP;CC;CC;CC;MF;BP;BP;CC;MF;BP;CC;BP;BP;BP	integral component of membrane;vesicle-mediated transport;regulation of SNARE complex assembly;cytoplasm;membrane;plasma membrane;phosphatidylinositol-4,5-bisphosphate binding;exocytosis;Golgi to plasma membrane transport;exocyst;cadherin binding involved in cell-cell adhesion;cell-cell adhesion;adherens junction;SNARE complex assembly;negative regulation of exocytosis;integral component of membr…
ENSG00000185974	GRK1	G protein-coupled receptor kinase 1 [Source:HGNC Symbol;Acc:HGNC:10013]	0	6.31	-4.6101	0.0031126	0.011468	GO:0005524;GO:0007165;GO:0004703;GO:0006468;GO:0007601;GO:0004674;GO:0004672;GO:0050254;GO:0022400;GO:0016020;GO:0000166;GO:0016301;GO:0016740;GO:0016310;GO:0042995;GO:0050896;GO:0001750;GO:0007601;GO:0004672;GO:0046777;GO:0022400;GO:0008277;GO:0097381;GO:0016056;GO:0050254;GO:0022400	MF;BP;MF;BP;BP;MF;MF;MF;BP;CC;MF;MF;MF;BP;CC;BP;CC;BP;MF;BP;BP;BP;CC;BP;MF;BP	ATP binding;signal transduction;G protein-coupled receptor kinase activity;protein phosphorylation;visual perception;protein serine/threonine kinase activity;protein kinase activity;rhodopsin kinase activity;regulation of rhodopsin mediated signaling pathway;membrane;nucleotide binding;kinase activity;transferase activity;phosphorylation;cell projection;response to stimulus;photoreceptor outer se…	hsa:6011;hsa:6011;hsa:6011	hsa04062;hsa04144;hsa04744	Chemokine signaling pathway ;Endocytosis ;Phototransduction
ENSG00000187123	LYPD6	LY6/PLAUR domain containing 6 [Source:HGNC Symbol;Acc:HGNC:28751]	3.17	78.75	-4.6007	1.61E-13	1.92E-12	GO:0030548;GO:0005737;GO:0016020;GO:0005886;GO:0005576;GO:0030054;GO:0045121;GO:0005515;GO:0045202;GO:0043005;GO:0031225;GO:2000272;GO:0090263;GO:0030550;GO:0030548;GO:0030550;GO:0030548;GO:0005737;GO:0016020;GO:0005886;GO:0005576;GO:0030054;GO:0045121;GO:0005515;GO:0045202;GO:0043005;GO:0031225;GO:2000272;GO:0090263;GO:0030550;GO:0030548;GO:0030550;GO:0030550;GO:0005737;GO:0016020;GO:0005886;GO:…	MF;CC;CC;CC;CC;CC;CC;MF;CC;CC;CC;BP;BP;MF;MF;MF;MF;CC;CC;CC;CC;CC;CC;MF;CC;CC;CC;BP;BP;MF;MF;MF;MF;CC;CC;CC;CC;CC;CC;MF;CC;CC;CC;BP;MF;BP;MF;MF;MF;MF;CC;CC;MF;CC;CC;CC;CC;CC;CC;MF;CC;CC;CC;BP;BP;MF;MF;MF;CC;CC;CC;CC;CC;CC;MF;CC;CC;CC;BP;MF;BP;MF;MF;MF	acetylcholine receptor regulator activity;cytoplasm;membrane;plasma membrane;extracellular region;cell junction;membrane raft;protein binding;synapse;neuron projection;anchored component of membrane;negative regulation of signaling receptor activity;positive regulation of canonical Wnt signaling pathway;acetylcholine receptor inhibitor activity;acetylcholine receptor regulator activity;acetylchol…
ENSG00000223750	SIRPB3P	signal regulatory protein beta 3, pseudogene [Source:HGNC Symbol;Acc:HGNC:49209]	0	6.22	-4.6006	0.002739	0.010215
ENSG00000131401	NAPSB	napsin B aspartic peptidase, pseudogene [Source:HGNC Symbol;Acc:HGNC:13396]	90.43	2194.12	-4.5998	7.52E-84	1.06E-81
ENSG00000286443	-	novel transcript, antisense to PLXDC1	0.44	12.11	-4.5974	0.0007037	0.0029623
ENSG00000118492	ADGB	androglobin [Source:HGNC Symbol;Acc:HGNC:21212]	0	6.17	-4.5899	0.0031879	0.011714	GO:0005515;GO:0006508;GO:0020037;GO:0004198;GO:0019825;GO:0005515;GO:0006508;GO:0020037;GO:0004198;GO:0019825;GO:0006508;GO:0004198;GO:0020037;GO:0019825	MF;BP;MF;MF;MF;MF;BP;MF;MF;MF;BP;MF;MF;MF	protein binding;proteolysis;heme binding;calcium-dependent cysteine-type endopeptidase activity;oxygen binding;protein binding;proteolysis;heme binding;calcium-dependent cysteine-type endopeptidase activity;oxygen binding;proteolysis;calcium-dependent cysteine-type endopeptidase activity;heme binding;oxygen binding
ENSG00000229267	SNHG31	small nucleolar RNA host gene 31 [Source:HGNC Symbol;Acc:HGNC:54196]	0.44	12.07	-4.5895	0.00084823	0.0035191
ENSG00000186714	CCDC73	coiled-coil domain containing 73 [Source:HGNC Symbol;Acc:HGNC:23261]	0	6.16	-4.5879	0.0030062	0.01112
ENSG00000285630	-	novel transcript	0	6.16	-4.5791	0.0031659	0.011639
ENSG00000148408	CACNA1B	calcium voltage-gated channel subunit alpha1 B [Source:HGNC Symbol;Acc:HGNC:1389]	0	6.11	-4.5778	0.0035517	0.012941	GO:0005886;GO:0016020;GO:0006811;GO:0055085;GO:0005509;GO:0005245;GO:0070588;GO:0005891;GO:0005216;GO:0005261;GO:1904645;GO:0016021;GO:0046872;GO:0000166;GO:0005524;GO:0005244;GO:0034765;GO:0005515;GO:0045202;GO:0006816;GO:0005262;GO:0005886;GO:0007268;GO:0008022;GO:0001540;GO:0051899;GO:0007268;GO:0005245;GO:0008331;GO:0006816;GO:0050804;GO:0070509;GO:0005891;GO:0005245;GO:0005886;GO:0016020;GO:…	CC;CC;BP;BP;MF;MF;BP;CC;MF;MF;BP;CC;MF;MF;MF;MF;BP;MF;CC;BP;MF;CC;BP;MF;MF;BP;BP;MF;MF;BP;BP;BP;CC;MF;CC;CC;BP;BP;MF;MF;BP;CC;MF;MF;BP;CC;MF;MF;MF;MF;BP;MF;CC;BP;MF;CC;BP;MF;MF;BP;BP;MF;MF;BP;BP;BP;CC;MF;CC;CC;BP;BP;MF;MF;BP;CC;MF;MF;CC;MF;MF;BP;BP;MF;CC;CC;BP;BP;MF;MF;BP;CC;MF;MF;CC;MF;MF;BP;BP;MF;CC;BP;BP;MF;BP;CC;MF;CC;CC;CC;BP;BP;MF;MF;BP;CC;MF;MF;CC;MF;MF;BP;BP;MF;CC;CC;BP;BP;MF;MF;BP;CC;MF;…	plasma membrane;membrane;ion transport;transmembrane transport;calcium ion binding;voltage-gated calcium channel activity;calcium ion transmembrane transport;voltage-gated calcium channel complex;ion channel activity;cation channel activity;response to amyloid-beta;integral component of membrane;metal ion binding;nucleotide binding;ATP binding;voltage-gated ion channel activity;regulation of ion …	hsa:774;hsa:774;hsa:774;hsa:774;hsa:774;hsa:774;hsa:774;hsa:774;hsa:774;hsa:774;hsa:774;hsa:774;hsa:774;hsa:774;hsa:774	hsa04010;hsa04020;hsa04721;hsa04723;hsa04725;hsa04726;hsa04727;hsa04728;hsa04930;hsa05016;hsa05020;hsa05022;hsa05032;hsa05033;hsa05207	MAPK signaling pathway ;Calcium signaling pathway ;Synaptic vesicle cycle ;Retrograde endocannabinoid signaling ;Cholinergic synapse ;Serotonergic synapse ;GABAergic synapse ;Dopaminergic synapse ;Type II diabetes mellitus ;Huntington disease ;Prion disease ;Pathways of neurodegeneration - multiple diseases ;Morphine addiction ;Nicotine addiction ;Chemical carcinogenesis - receptor activation
ENSG00000174576	NPAS4	neuronal PAS domain protein 4 [Source:HGNC Symbol;Acc:HGNC:18983]	0.88	21.86	-4.5676	6.46E-05	0.00032411	GO:0046983;GO:0005634;GO:0003677;GO:0030154;GO:0007399;GO:0005515;GO:0006357;GO:0000977;GO:0000981;GO:0098794;GO:0000981;GO:0000785;GO:0000978;GO:0045944;GO:0001228;GO:0007616;GO:0046982;GO:0000981;GO:0007612;GO:0048167;GO:0007614;GO:1904862;GO:0035176;GO:0032228;GO:0060080;GO:0060079;GO:0005515;GO:0046983;GO:0005634;GO:0003677;GO:0030154;GO:0007399;GO:0005515;GO:0006357;GO:0000977;GO:0000981;GO:…	MF;CC;MF;BP;BP;MF;BP;MF;MF;CC;MF;CC;MF;BP;MF;BP;MF;MF;BP;BP;BP;BP;BP;BP;BP;BP;MF;MF;CC;MF;BP;BP;MF;BP;MF;MF;CC;MF;CC;MF;BP;MF;BP;MF;MF;BP;BP;BP;BP;BP;BP;BP;BP;MF;MF;MF;MF;MF;BP;BP;BP;BP;BP;BP;BP;BP;BP;BP;BP;BP;CC;CC;MF;MF;BP;BP;MF;BP;MF;MF;CC;MF;CC;MF;BP;MF;BP;MF;MF;BP;BP;BP;BP;BP;BP;BP;BP	protein dimerization activity;nucleus;DNA binding;cell differentiation;nervous system development;protein binding;regulation of transcription by RNA polymerase II;RNA polymerase II regulatory region sequence-specific DNA binding;DNA-binding transcription factor activity, RNA polymerase II-specific;postsynapse;DNA-binding transcription factor activity, RNA polymerase II-specific;chromatin;RNA poly…
ENSG00000214189	ZNF788P	zinc finger family member 788, pseudogene [Source:HGNC Symbol;Acc:HGNC:33112]	0.87	21.85	-4.5638	7.08E-05	0.00035204
ENSG00000258476	LINC02207	long intergenic non-protein coding RNA 2207 [Source:HGNC Symbol;Acc:HGNC:53073]	2.88	65.56	-4.5491	1.15E-11	1.18E-10
ENSG00000154102	C16orf74	chromosome 16 open reading frame 74 [Source:HGNC Symbol;Acc:HGNC:23362]	11.84	281.35	-4.5476	5.84E-38	2.27E-36	GO:0005515;GO:0005515	MF;MF	protein binding;protein binding
ENSG00000068831	RASGRP2	RAS guanyl releasing protein 2 [Source:HGNC Symbol;Acc:HGNC:9879]	201	4690.15	-4.5425	2.47E-128	7.54E-126	GO:0005085;GO:0005509;GO:0035556;GO:0007264;GO:0005737;GO:0016020;GO:0046872;GO:0005886;GO:0005886;GO:0005509;GO:0005509;GO:0005829;GO:0005829;GO:0030054;GO:0042995;GO:0005085;GO:0005085;GO:0007165;GO:0045202;GO:0043005;GO:0008289;GO:0032587;GO:0043547;GO:0005829;GO:0007265;GO:0019992;GO:0001558;GO:0002250;GO:0071277;GO:0005085;GO:0005509;GO:0035556;GO:0007264;GO:0005737;GO:0016020;GO:0046872;GO:…	MF;MF;BP;BP;CC;CC;MF;CC;CC;MF;MF;CC;CC;CC;CC;MF;MF;BP;CC;CC;MF;CC;BP;CC;BP;MF;BP;BP;BP;MF;MF;BP;BP;CC;CC;MF;CC;CC;MF;MF;CC;CC;CC;CC;MF;MF;BP;CC;CC;MF;CC;BP;CC;BP;MF;BP;BP;BP;MF;MF;BP;BP;CC;CC;MF;CC;CC;MF;MF;CC;CC;CC;CC;MF;MF;BP;CC;CC;MF;CC;BP;CC;BP;MF;BP;BP;BP;MF;MF;BP;BP;CC;CC;MF;CC;CC;MF;MF;CC;CC;CC;CC;MF;MF;BP;CC;CC;MF;CC;BP;CC;BP;MF;BP;BP;BP;BP;BP;MF;MF;BP;BP;BP;BP;MF;MF;BP;BP;MF;BP;BP;MF;BP;…	guanyl-nucleotide exchange factor activity;calcium ion binding;intracellular signal transduction;small GTPase mediated signal transduction;cytoplasm;membrane;metal ion binding;plasma membrane;plasma membrane;calcium ion binding;calcium ion binding;cytosol;cytosol;cell junction;cell projection;guanyl-nucleotide exchange factor activity;guanyl-nucleotide exchange factor activity;signal transduction…	hsa:10235;hsa:10235;hsa:10235;hsa:10235;hsa:10235;hsa:10235	hsa04010;hsa04014;hsa04015;hsa04062;hsa04611;hsa05200	MAPK signaling pathway ;Ras signaling pathway ;Rap1 signaling pathway ;Chemokine signaling pathway ;Platelet activation ;Pathways in cancer
ENSG00000007314	SCN4A	sodium voltage-gated channel alpha subunit 4 [Source:HGNC Symbol;Acc:HGNC:10591]	0.45	11.62	-4.5424	0.00099203	0.0040585	GO:0005886;GO:0005515;GO:0016020;GO:0006811;GO:0055085;GO:0006814;GO:0005216;GO:0005248;GO:0001518;GO:0005261;GO:0016021;GO:0005244;GO:0034765;GO:0005515;GO:0005272;GO:0005887;GO:0001518;GO:0035725;GO:0030424;GO:0006814;GO:0005887;GO:0006936;GO:0035725;GO:0005248;GO:0019228;GO:0086010;GO:0001518;GO:0005248;GO:0005248;GO:0100001	CC;MF;CC;BP;BP;BP;MF;MF;CC;MF;CC;MF;BP;MF;MF;CC;CC;BP;CC;BP;CC;BP;BP;MF;BP;BP;CC;MF;MF;BP	plasma membrane;protein binding;membrane;ion transport;transmembrane transport;sodium ion transport;ion channel activity;voltage-gated sodium channel activity;voltage-gated sodium channel complex;cation channel activity;integral component of membrane;voltage-gated ion channel activity;regulation of ion transmembrane transport;protein binding;sodium channel activity;integral component of plasma me…
ENSG00000286061	RCAN3AS	RCAN3 antisense RNA [Source:HGNC Symbol;Acc:HGNC:39009]	0	5.95	-4.538	0.0034847	0.012716
ENSG00000173262	SLC2A14	solute carrier family 2 member 14 [Source:HGNC Symbol;Acc:HGNC:18301]	1.76	42.81	-4.5349	2.68E-08	2.03E-07	GO:0016021;GO:0016020;GO:0022857;GO:0055085;GO:0005355;GO:1904659;GO:0005634;GO:0005886;GO:0005886;GO:0007275;GO:0030154;GO:0008643;GO:0007283;GO:0005886;GO:1904659;GO:0005355;GO:1904659;GO:0033300;GO:0070837;GO:0016021;GO:0016020;GO:0022857;GO:0055085;GO:0005355;GO:1904659;GO:0005634;GO:0005886;GO:0005886;GO:0007275;GO:0030154;GO:0008643;GO:0007283;GO:0005886;GO:1904659;GO:0005355;GO:1904659;GO:…	CC;CC;MF;BP;MF;BP;CC;CC;CC;BP;BP;BP;BP;CC;BP;MF;BP;MF;BP;CC;CC;MF;BP;MF;BP;CC;CC;CC;BP;BP;BP;BP;CC;BP;MF;BP;MF;BP;CC;CC;MF;BP;MF;BP;CC;CC;CC;BP;BP;BP;BP;CC;BP;MF;BP;MF;BP;CC;CC;MF;BP;CC;CC;CC;BP;BP;BP;BP;CC;MF;BP;BP;MF;BP;MF;BP;CC;CC;MF;BP;MF;BP;CC;CC;CC;BP;BP;BP;BP;CC;BP;MF;BP;MF;BP;CC;CC;MF;BP;CC;CC;CC;BP;BP;BP;BP;CC;MF;BP;BP;MF;BP;MF;BP;CC;CC;MF;BP;MF;BP;CC;CC;CC;BP;BP;BP;BP;CC;BP;MF;BP;MF;BP;…	integral component of membrane;membrane;transmembrane transporter activity;transmembrane transport;glucose transmembrane transporter activity;glucose transmembrane transport;nucleus;plasma membrane;plasma membrane;multicellular organism development;cell differentiation;carbohydrate transport;spermatogenesis;plasma membrane;glucose transmembrane transport;glucose transmembrane transporter activity…
ENSG00000006611	USH1C	USH1 protein network component harmonin [Source:HGNC Symbol;Acc:HGNC:12597]	4.48	107.01	-4.5327	1.68E-17	2.61E-16	GO:0005737;GO:0005829;GO:0051015;GO:0005856;GO:0005829;GO:0030154;GO:0007605;GO:0042995;GO:0005515;GO:0005886;GO:0005902;GO:0005902;GO:0001917;GO:0007605;GO:0060122;GO:0005903;GO:0005886;GO:0005737;GO:0030507;GO:0045202;GO:0007605;GO:0045494;GO:0050953;GO:0046549;GO:0001917;GO:0051017;GO:0050957;GO:0034622;GO:0032391;GO:0032426;GO:0032420;GO:1904970;GO:0032420;GO:1904106;GO:0042472;GO:0032532;GO:…	CC;CC;MF;CC;CC;BP;BP;CC;MF;CC;CC;CC;CC;BP;BP;CC;CC;CC;MF;CC;BP;BP;BP;BP;CC;BP;BP;BP;CC;CC;CC;BP;CC;BP;BP;BP;CC;CC;BP;BP;CC;BP;BP;BP;BP;BP;BP;MF;MF;BP;CC;CC;CC;CC;BP;CC;MF;CC;CC;CC;CC;BP;BP;CC;CC;CC;MF;CC;BP;BP;BP;BP;CC;BP;BP;BP;CC;CC;CC;BP;CC;BP;BP;BP;CC;CC;BP;BP;CC;BP;BP;BP;BP;BP;BP;MF;MF;BP;CC;CC;CC;CC;BP;CC;MF;CC;CC;CC;CC;BP;BP;CC;CC;CC;MF;CC;BP;BP;BP;BP;CC;BP;BP;BP;CC;CC;CC;BP;CC;BP;BP;BP;CC;…	cytoplasm;cytosol;actin filament binding;cytoskeleton;cytosol;cell differentiation;sensory perception of sound;cell projection;protein binding;plasma membrane;microvillus;microvillus;photoreceptor inner segment;sensory perception of sound;inner ear receptor cell stereocilium organization;brush border;plasma membrane;cytoplasm;spectrin binding;synapse;sensory perception of sound;photoreceptor cell…
ENSG00000225873	C3orf86	chromosome 3 putative open reading frame 86 [Source:HGNC Symbol;Acc:HGNC:44570]	0.45	11.51	-4.5264	0.00095835	0.0039355
ENSG00000152078	TLCD4	TLC domain containing 4 [Source:HGNC Symbol;Acc:HGNC:26477]	1.39	31.69	-4.5099	1.71E-06	1.06E-05	GO:0016021;GO:0016020;GO:0005515;GO:0005783;GO:0003674;GO:0008150;GO:0005575;GO:0055088;GO:0016021;GO:0016020;GO:0016021;GO:0016020	CC;CC;MF;CC;MF;BP;CC;BP;CC;CC;CC;CC	integral component of membrane;membrane;protein binding;endoplasmic reticulum;molecular_function;biological_process;cellular_component;lipid homeostasis;integral component of membrane;membrane;integral component of membrane;membrane
ENSG00000089012	SIRPG	signal regulatory protein gamma [Source:HGNC Symbol;Acc:HGNC:15757]	0	5.84	-4.5064	0.0048864	0.017184	GO:0016020;GO:0016020;GO:0016021;GO:0007155;GO:0005515;GO:0005886;GO:0050900;GO:0005886;GO:0050870;GO:0008284;GO:0007267;GO:0050766;GO:0050870;GO:0008285;GO:0035556;GO:0022409;GO:0016020;GO:0016020;GO:0016021;GO:0007155;GO:0005515;GO:0005886;GO:0050900;GO:0005886;GO:0050870;GO:0008284;GO:0007267;GO:0050766;GO:0050870;GO:0008285;GO:0035556;GO:0022409;GO:0016020;GO:0016020;GO:0016021;GO:0007155;GO:…	CC;CC;CC;BP;MF;CC;BP;CC;BP;BP;BP;BP;BP;BP;BP;BP;CC;CC;CC;BP;MF;CC;BP;CC;BP;BP;BP;BP;BP;BP;BP;BP;CC;CC;CC;BP;MF;CC;BP;CC;BP;BP;BP;BP;BP;BP;BP;BP;CC;CC;CC;BP;MF;CC;BP;CC;BP;BP;BP;BP;BP;BP;BP;BP;CC;CC;CC;BP;MF;CC;BP;CC;BP;BP;BP;BP;BP;BP;BP;BP	membrane;membrane;integral component of membrane;cell adhesion;protein binding;plasma membrane;leukocyte migration;plasma membrane;positive regulation of T cell activation;positive regulation of cell proliferation;cell-cell signaling;positive regulation of phagocytosis;positive regulation of T cell activation;negative regulation of cell proliferation;intracellular signal transduction;positive reg…	hsa:55423	hsa04380	Osteoclast differentiation
ENSG00000132744	ACY3	aminoacylase 3 [Source:HGNC Symbol;Acc:HGNC:24104]	1.39	31.58	-4.5042	1.62E-06	1.01E-05	GO:0016788;GO:0016811;GO:0005737;GO:0016020;GO:0046872;GO:0005886;GO:0016787;GO:0016324;GO:0005515;GO:0016032;GO:0004046;GO:0042802;GO:0005829;GO:0004046;GO:0005829;GO:0070062;GO:0003674;GO:0008150;GO:0046222;GO:0016811;GO:0004046;GO:0016788;GO:0046872;GO:0016787	MF;MF;CC;CC;MF;CC;MF;CC;MF;BP;MF;MF;CC;MF;CC;CC;MF;BP;BP;MF;MF;MF;MF;MF	hydrolase activity, acting on ester bonds;hydrolase activity, acting on carbon-nitrogen (but not peptide) bonds, in linear amides;cytoplasm;membrane;metal ion binding;plasma membrane;hydrolase activity;apical plasma membrane;protein binding;viral process;aminoacylase activity;identical protein binding;cytosol;aminoacylase activity;cytosol;extracellular exosome;molecular_function;biological_proces…
ENSG00000134242	PTPN22	protein tyrosine phosphatase non-receptor type 22 [Source:HGNC Symbol;Acc:HGNC:9652]	18.02	408.91	-4.5	1.18E-45	5.98E-44	GO:0004725;GO:0006470;GO:0048471;GO:0005737;GO:0005737;GO:0005634;GO:0005737;GO:0016787;GO:0004721;GO:0005515;GO:0006914;GO:0004725;GO:0016311;GO:0016791;GO:0002376;GO:0005634;GO:0005737;GO:1901222;GO:0050852;GO:0050856;GO:0050852;GO:0005829;GO:0010628;GO:0032717;GO:0032496;GO:0070374;GO:0031625;GO:0070374;GO:0010629;GO:0032720;GO:0032729;GO:0009898;GO:1902523;GO:0017124;GO:0071225;GO:0019900;GO:…	MF;BP;CC;CC;CC;CC;CC;MF;MF;MF;BP;MF;BP;MF;BP;CC;CC;BP;BP;BP;BP;CC;BP;BP;BP;BP;MF;BP;BP;BP;BP;CC;BP;MF;BP;MF;BP;BP;BP;MF;BP;BP;BP;BP;BP;BP;BP;BP;BP;BP;BP;BP;BP;BP;BP;BP;BP;MF;BP;BP;BP;BP;BP;BP;BP;BP;BP;BP;BP;BP;BP;MF;MF;BP;BP;BP;BP;MF;MF;BP;BP;BP;BP;MF;BP;MF;MF;BP;BP;BP;BP;MF;MF;BP;BP;BP;MF;MF;MF;BP;BP;BP;BP;BP;BP;BP;BP;BP;BP;BP;BP;BP;BP;BP;BP;BP;BP;BP;BP;BP;BP;BP;BP;BP;BP;BP;BP;CC;CC;CC;MF;MF;BP;…	protein tyrosine phosphatase activity;protein dephosphorylation;perinuclear region of cytoplasm;cytoplasm;cytoplasm;nucleus;cytoplasm;hydrolase activity;phosphoprotein phosphatase activity;protein binding;autophagy;protein tyrosine phosphatase activity;dephosphorylation;phosphatase activity;immune system process;nucleus;cytoplasm;regulation of NIK/NF-kappaB signaling;T cell receptor signaling pat…
ENSG00000269927	-	novel transcript	0	5.77	-4.4991	0.0053049	0.018485
ENSG00000165730	STOX1	storkhead box 1 [Source:HGNC Symbol;Acc:HGNC:23508]	0.96	20.95	-4.4948	9.01E-05	0.00044167	GO:0006357;GO:0005634;GO:0005634;GO:0005737;GO:0005737;GO:0005654;GO:0005829;GO:0001650;GO:0003677;GO:0005856;GO:0051301;GO:0005730;GO:0005515;GO:0007049;GO:0005815;GO:0005813;GO:0000977;GO:0010800;GO:0033138;GO:0010628;GO:0008284;GO:0010629;GO:0010971;GO:0010821;GO:0061418;GO:0010468;GO:1902882;GO:0051881;GO:1901858;GO:0045787;GO:0048839;GO:0050679;GO:0051897;GO:0071500;GO:1904031;GO:1904120;GO:…	BP;CC;CC;CC;CC;CC;CC;CC;MF;CC;BP;CC;MF;BP;CC;CC;MF;BP;BP;BP;BP;BP;BP;BP;BP;BP;BP;BP;BP;BP;BP;BP;BP;BP;BP;BP;CC;BP;CC;CC;CC;CC;CC;CC;CC;MF;CC;BP;CC;MF;BP;CC;CC;MF;BP;BP;BP;BP;BP;BP;BP;BP;BP;BP;BP;BP;BP;BP;BP;CC;CC;CC;CC;CC;CC;CC;MF;CC;BP;CC;MF;BP;CC;CC;MF;BP;BP;BP;BP;BP;BP;BP;BP;BP;BP;BP;BP;BP;BP;BP;CC;CC;CC;CC;CC;CC;CC;MF;CC;BP;CC;MF;BP;CC;CC;MF;BP;BP;BP;BP;BP;BP;BP;BP;BP;BP;BP;BP;BP;BP;BP	regulation of transcription by RNA polymerase II;nucleus;nucleus;cytoplasm;cytoplasm;nucleoplasm;cytosol;fibrillar center;DNA binding;cytoskeleton;cell division;nucleolus;protein binding;cell cycle;microtubule organizing center;centrosome;RNA polymerase II regulatory region sequence-specific DNA binding;positive regulation of peptidyl-threonine phosphorylation;positive regulation of peptidyl-seri…
ENSG00000171049	FPR2	formyl peptide receptor 2 [Source:HGNC Symbol;Acc:HGNC:3827]	3.99	84.93	-4.4908	1.91E-11	1.93E-10	GO:0007186;GO:0016021;GO:0004930;GO:0004982;GO:0016020;GO:0005886;GO:0007165;GO:0007186;GO:0016021;GO:0004930;GO:0004982;GO:0050728;GO:1904646;GO:1904646;GO:0042742;GO:0001774;GO:0050766;GO:0005737;GO:0005737;GO:0005886;GO:0005886;GO:0001934;GO:0016020;GO:0005886;GO:0006935;GO:0005515;GO:0007165;GO:0005886;GO:0005886;GO:0004930;GO:0007186;GO:0043312;GO:0035579;GO:0070821;GO:0016021;GO:0004930;GO:…	BP;CC;MF;MF;CC;CC;BP;BP;CC;MF;MF;BP;BP;BP;BP;BP;BP;CC;CC;CC;CC;BP;CC;CC;BP;MF;BP;CC;CC;MF;BP;BP;CC;CC;CC;MF;BP;BP;BP;BP;MF;MF;BP;CC;BP;BP;BP;BP;MF;MF;BP;BP;BP;MF;MF;MF;BP;MF;MF;BP;BP;BP;BP;BP;BP;BP;BP;BP;BP;BP;CC;MF;MF;CC;CC;BP;BP;CC;MF;MF;BP;BP;BP;BP;BP;BP;CC;CC;CC;CC;BP;CC;CC;BP;MF;BP;CC;CC;MF;BP;BP;CC;CC;CC;MF;BP;BP;BP;BP;MF;MF;BP;CC;BP;BP;BP;BP;MF;MF;BP;BP;BP;MF;MF;MF;BP;MF;MF;BP;BP;BP;BP;BP;…	G protein-coupled receptor signaling pathway;integral component of membrane;G protein-coupled receptor activity;N-formyl peptide receptor activity;membrane;plasma membrane;signal transduction;G protein-coupled receptor signaling pathway;integral component of membrane;G protein-coupled receptor activity;N-formyl peptide receptor activity;negative regulation of inflammatory response;cellular respon…	hsa:2358;hsa:2358;hsa:2358	hsa04080;hsa04613;hsa05150	Neuroactive ligand-receptor interaction ;Neutrophil extracellular trap formation ;Staphylococcus aureus infection
ENSG00000242324	-	PTPNS (protein tyrosine phosphatase, non-receptor type substrate 1) protein family pseudogene	0.87	20.58	-4.4847	0.00012931	0.00061929
ENSG00000259709	-	novel transcript, antisense to GNB5	0	5.72	-4.4806	0.0042934	0.015327
ENSG00000230699	-	novel transcript	0	5.74	-4.4769	0.004515	0.01603
ENSG00000184905	TCEAL2	transcription elongation factor A like 2 [Source:HGNC Symbol;Acc:HGNC:29818]	0.44	11.18	-4.4728	0.0014672	0.0058027	GO:0005634;GO:0005634;GO:0050699;GO:0005634;GO:0005634;GO:0050699	CC;CC;MF;CC;CC;MF	nucleus;nucleus;WW domain binding;nucleus;nucleus;WW domain binding
ENSG00000198842	STYXL2	serine/threonine/tyrosine interacting like 2 [Source:HGNC Symbol;Acc:HGNC:25034]	17.08	379.95	-4.4705	2.43E-46	1.27E-44	GO:0016791;GO:0006470;GO:0016311;GO:0008138;GO:0005737;GO:0030017;GO:0016791;GO:0006470;GO:0016311;GO:0008138;GO:0005737;GO:0030017;GO:0016791;GO:0006470;GO:0016311;GO:0008138;GO:0005737;GO:0030017	MF;BP;BP;MF;CC;CC;MF;BP;BP;MF;CC;CC;MF;BP;BP;MF;CC;CC	phosphatase activity;protein dephosphorylation;dephosphorylation;protein tyrosine/serine/threonine phosphatase activity;cytoplasm;sarcomere;phosphatase activity;protein dephosphorylation;dephosphorylation;protein tyrosine/serine/threonine phosphatase activity;cytoplasm;sarcomere;phosphatase activity;protein dephosphorylation;dephosphorylation;protein tyrosine/serine/threonine phosphatase activity…
Novel.20754	-	-	0.45	11.13	-4.4639	0.0018309	0.0071042
ENSG00000236651	DLX2-DT	DLX2 divergent transcript [Source:HGNC Symbol;Acc:HGNC:50638]	0	5.68	-4.463	0.0045479	0.016133
ENSG00000240891	PLCXD2	phosphatidylinositol specific phospholipase C X domain containing 2 [Source:HGNC Symbol;Acc:HGNC:26462]	1.48	30.92	-4.4596	2.17E-06	1.33E-05	GO:0006629;GO:0008081;GO:0006629;GO:0008081;GO:0005634;GO:0016787;GO:0016042;GO:0007165;GO:0006629;GO:0008081;GO:0005634;GO:0016787;GO:0016042;GO:0007165	BP;MF;BP;MF;CC;MF;BP;BP;BP;MF;CC;MF;BP;BP	lipid metabolic process;phosphoric diester hydrolase activity;lipid metabolic process;phosphoric diester hydrolase activity;nucleus;hydrolase activity;lipid catabolic process;signal transduction;lipid metabolic process;phosphoric diester hydrolase activity;nucleus;hydrolase activity;lipid catabolic process;signal transduction
ENSG00000251158	-	POM121 membrane glycoprotein-like (POM121L1) pseudogene	0.96	20.39	-4.4544	0.00017912	0.00083773
ENSG00000214796	TUBA5P	tubulin alpha 5, pseudogene [Source:HGNC Symbol;Acc:HGNC:54799]	8.64	183.82	-4.451	3.91E-28	1.04E-26
ENSG00000260988	-	novel transcript	0	5.6	-4.4467	0.0044998	0.015983
ENSG00000189212	DPY19L2P1	DPY19L2 pseudogene 1 [Source:HGNC Symbol;Acc:HGNC:22305]	4.65	101.12	-4.4445	2.23E-17	3.45E-16
ENSG00000272143	FGF14-AS2	FGF14 antisense RNA 2 [Source:HGNC Symbol;Acc:HGNC:44368]	0	5.63	-4.4436	0.0057309	0.019823
ENSG00000204956	PCDHGA1	protocadherin gamma subfamily A, 1 [Source:HGNC Symbol;Acc:HGNC:8696]	0.44	10.86	-4.4423	0.0012639	0.0050546	GO:0005886;GO:0016020;GO:0005509;GO:0007156;GO:0007155;GO:0016021;GO:0005887;GO:0007155;GO:0005886;GO:0016020;GO:0005509;GO:0007156;GO:0007155;GO:0016021;GO:0005887;GO:0007155	CC;CC;MF;BP;BP;CC;CC;BP;CC;CC;MF;BP;BP;CC;CC;BP	plasma membrane;membrane;calcium ion binding;homophilic cell adhesion via plasma membrane adhesion molecules;cell adhesion;integral component of membrane;integral component of plasma membrane;cell adhesion;plasma membrane;membrane;calcium ion binding;homophilic cell adhesion via plasma membrane adhesion molecules;cell adhesion;integral component of membrane;integral component of plasma membrane;c…
ENSG00000104055	TGM5	transglutaminase 5 [Source:HGNC Symbol;Acc:HGNC:11781]	27.27	592.42	-4.4365	6.31E-74	6.82E-72	GO:0018149;GO:0003810;GO:0005737;GO:0046872;GO:0016740;GO:0016746;GO:0018215;GO:0005515;GO:0005886;GO:0006464;GO:0008544;GO:0003810;GO:0003810;GO:0018149;GO:0070268;GO:0018149;GO:0003810;GO:0046872;GO:0018215;GO:0018149;GO:0003810;GO:0046872;GO:0018215;GO:0018149;GO:0003810;GO:0046872;GO:0018215;GO:0018149;GO:0003810;GO:0005737;GO:0046872;GO:0016740;GO:0016746;GO:0018215;GO:0005515;GO:0005886;GO:…	BP;MF;CC;MF;MF;MF;BP;MF;CC;BP;BP;MF;MF;BP;BP;BP;MF;MF;BP;BP;MF;MF;BP;BP;MF;MF;BP;BP;MF;CC;MF;MF;MF;BP;MF;CC;BP;BP;MF;MF;BP;BP	peptide cross-linking;protein-glutamine gamma-glutamyltransferase activity;cytoplasm;metal ion binding;transferase activity;transferase activity, transferring acyl groups;protein phosphopantetheinylation;protein binding;plasma membrane;cellular protein modification process;epidermis development;protein-glutamine gamma-glutamyltransferase activity;protein-glutamine gamma-glutamyltransferase activi…
ENSG00000136315	-	novel transcript	28.6	619.49	-4.4299	8.27E-69	8.23E-67
ENSG00000288266	-	TEC	0.52	10.73	-4.4279	0.0014222	0.0056462
ENSG00000187902	SHISA7	shisa family member 7 [Source:HGNC Symbol;Acc:HGNC:35409]	8.23	179.06	-4.425	1.38E-27	3.56E-26	GO:0016020;GO:0016021;GO:0005886;GO:0030054;GO:0045202;GO:0045211;GO:0014069;GO:0098839;GO:0035255;GO:0050811;GO:0050811;GO:0007214;GO:0007214;GO:0007613;GO:0007613;GO:0048172;GO:0097112;GO:0097112;GO:0098962;GO:0106040;GO:0106040;GO:1900273;GO:1900273;GO:1904717;GO:1904717;GO:2000311;GO:0014069;GO:0032591;GO:0045211;GO:0014069;GO:0032281;GO:0098985;GO:0099060;GO:0016020;GO:0016021	CC;CC;CC;CC;CC;CC;CC;CC;MF;MF;MF;BP;BP;BP;BP;BP;BP;BP;BP;BP;BP;BP;BP;BP;BP;BP;CC;CC;CC;CC;CC;CC;CC;CC;CC	membrane;integral component of membrane;plasma membrane;cell junction;synapse;postsynaptic membrane;postsynaptic density;postsynaptic density membrane;ionotropic glutamate receptor binding;GABA receptor binding;GABA receptor binding;gamma-aminobutyric acid signaling pathway;gamma-aminobutyric acid signaling pathway;memory;memory;regulation of short-term neuronal synaptic plasticity;gamma-aminobut…
ENSG00000163464	CXCR1	C-X-C motif chemokine receptor 1 [Source:HGNC Symbol;Acc:HGNC:6026]	0	5.5	-4.4244	0.0051395	0.01797	GO:0007186;GO:0016021;GO:0016494;GO:0019959;GO:0006935;GO:0004930;GO:0016020;GO:0005886;GO:0005515;GO:0007165;GO:0070098;GO:0006955;GO:0009897;GO:0005886;GO:0007186;GO:0043312;GO:0031623;GO:0004930;GO:0030593;GO:0030667;GO:0004950;GO:0016493;GO:0019957;GO:0007204;GO:0019722;GO:0060326;GO:0002407;GO:0007166;GO:0019959;GO:0004918;GO:0038112	BP;CC;MF;MF;BP;MF;CC;CC;MF;BP;BP;BP;CC;CC;BP;BP;BP;MF;BP;CC;MF;MF;MF;BP;BP;BP;BP;BP;MF;MF;BP	G protein-coupled receptor signaling pathway;integral component of membrane;C-X-C chemokine receptor activity;interleukin-8 binding;chemotaxis;G protein-coupled receptor activity;membrane;plasma membrane;protein binding;signal transduction;chemokine-mediated signaling pathway;immune response;external side of plasma membrane;plasma membrane;G protein-coupled receptor signaling pathway;neutrophil d…	hsa:3577;hsa:3577;hsa:3577;hsa:3577;hsa:3577;hsa:3577	hsa04060;hsa04061;hsa04062;hsa04072;hsa04144;hsa05120	Cytokine-cytokine receptor interaction ;Viral protein interaction with cytokine and cytokine receptor ;Chemokine signaling pathway ;Phospholipase D signaling pathway ;Endocytosis ;Epithelial cell signaling in Helicobacter pylori infection
ENSG00000259759	-	novel transcript	6.48	138.82	-4.4181	5.88E-22	1.16E-20
ENSG00000222071	MIR1915	microRNA 1915 [Source:HGNC Symbol;Acc:HGNC:35399]	0.45	10.65	-4.4136	0.0013865	0.0055133
ENSG00000285730	-	novel transcript	0	5.44	-4.4097	0.0086446	0.028609
ENSG00000106483	SFRP4	secreted frizzled related protein 4 [Source:HGNC Symbol;Acc:HGNC:10778]	0	5.44	-4.4097	0.0086446	0.028609	GO:0005515;GO:0005615;GO:0010628;GO:0008285;GO:0043065;GO:0043433;GO:0005737;GO:0090090;GO:0090090;GO:0005634;GO:0005576;GO:0007275;GO:0030154;GO:0016055;GO:0005515;GO:0005737;GO:0005615;GO:0090090;GO:0017147;GO:0017147;GO:0017147;GO:0060349;GO:0060070;GO:0009986;GO:0002092;GO:0030178;GO:0009725;GO:0030510;GO:2000051;GO:0017147;GO:0045606;GO:0055062;GO:0090263;GO:1902174;GO:2000119;GO:0005515;GO:…	MF;CC;BP;BP;BP;BP;CC;BP;BP;CC;CC;BP;BP;BP;MF;CC;CC;BP;MF;MF;MF;BP;BP;CC;BP;BP;BP;BP;BP;MF;BP;BP;BP;BP;BP;MF;CC;BP;BP	protein binding;extracellular space;positive regulation of gene expression;negative regulation of cell proliferation;positive regulation of apoptotic process;negative regulation of DNA-binding transcription factor activity;cytoplasm;negative regulation of canonical Wnt signaling pathway;negative regulation of canonical Wnt signaling pathway;nucleus;extracellular region;multicellular organism deve…	hsa:6424	hsa04310	Wnt signaling pathway
ENSG00000266907	-	glycerol-3-phosphate dehydrogenase 2 (mitochondrial), pseudogene	3.25	69.13	-4.4094	1.92E-12	2.10E-11
ENSG00000286881	-	novel transcript, sense intronic to MLLT10	0	5.47	-4.4085	0.0054596	0.018978
ENSG00000162599	NFIA	nuclear factor I A [Source:HGNC Symbol;Acc:HGNC:7784]	0.44	10.61	-4.4038	0.0014698	0.0058121	GO:0006355;GO:0005634;GO:0003700;GO:0005654;GO:0003677;GO:0030054;GO:0006260;GO:0006355;GO:0005634;GO:0003700;GO:0003677;GO:0006260;GO:0006355;GO:0005634;GO:0003700;GO:0005634;GO:0005634;GO:0005654;GO:0003677;GO:0003700;GO:0030054;GO:0006260;GO:0005634;GO:0006355;GO:0006357;GO:0000981;GO:0000978;GO:0000981;GO:0000785;GO:0000978;GO:0001228;GO:0045944;GO:0008134;GO:0019079;GO:0006355;GO:0005634;GO:…	BP;CC;MF;CC;MF;CC;BP;BP;CC;MF;MF;BP;BP;CC;MF;CC;CC;CC;MF;MF;CC;BP;CC;BP;BP;MF;MF;MF;CC;MF;MF;BP;MF;BP;BP;CC;MF;CC;CC;CC;MF;MF;CC;BP;CC;BP;BP;MF;MF;MF;CC;MF;MF;BP;MF;BP;BP;CC;MF;MF;BP;CC;BP;MF;MF;BP;CC;BP;MF;MF;BP;BP;CC;MF;CC;CC;CC;MF;MF;CC;BP;CC;BP;BP;MF;MF;MF;CC;MF;MF;BP;MF;MF;BP;BP;BP;BP;BP;CC;MF;CC;CC;CC;MF;MF;CC;MF;BP;CC;BP;BP;MF;MF;MF;CC;MF;MF;BP;MF;BP;BP;CC;MF;CC;MF;BP;BP;CC;MF;CC;MF;CC;BP;…	regulation of transcription, DNA-templated;nucleus;DNA-binding transcription factor activity;nucleoplasm;DNA binding;cell junction;DNA replication;regulation of transcription, DNA-templated;nucleus;DNA-binding transcription factor activity;DNA binding;DNA replication;regulation of transcription, DNA-templated;nucleus;DNA-binding transcription factor activity;nucleus;nucleus;nucleoplasm;DNA bindin…
ENSG00000140835	CHST4	carbohydrate sulfotransferase 4 [Source:HGNC Symbol;Acc:HGNC:1972]	0	5.41	-4.4038	0.0060518	0.020836	GO:0005975;GO:0008146;GO:0000139;GO:0016020;GO:0016021;GO:0016740;GO:0005794;GO:0005802;GO:0006954;GO:0006790;GO:0005802;GO:0006955;GO:0007267;GO:0007155;GO:0008146;GO:0000139;GO:0016266;GO:0001517;GO:0006044;GO:0006790;GO:0006044;GO:0031228;GO:0001517;GO:0006477;GO:0006477;GO:0005975;GO:0008146;GO:0000139;GO:0016020;GO:0016021;GO:0016740;GO:0005794;GO:0005802;GO:0006954;GO:0006790;GO:0005802;GO:…	BP;MF;CC;CC;CC;MF;CC;CC;BP;BP;CC;BP;BP;BP;MF;CC;BP;MF;BP;BP;BP;CC;MF;BP;BP;BP;MF;CC;CC;CC;MF;CC;CC;BP;BP;CC;BP;BP;BP;MF;CC;BP;MF;BP;BP;BP;CC;MF;BP;BP	carbohydrate metabolic process;sulfotransferase activity;Golgi membrane;membrane;integral component of membrane;transferase activity;Golgi apparatus;trans-Golgi network;inflammatory response;sulfur compound metabolic process;trans-Golgi network;immune response;cell-cell signaling;cell adhesion;sulfotransferase activity;Golgi membrane;O-glycan processing;N-acetylglucosamine 6-O-sulfotransferase ac…	hsa:10164	hsa00533	Glycosaminoglycan biosynthesis - keratan sulfate
ENSG00000267046	E2F3P1	E2F transcription factor 3 pseudogene 1 [Source:HGNC Symbol;Acc:HGNC:3116]	0.52	10.58	-4.4	0.0014542	0.005758
ENSG00000287998	-	novel transcript	0.44	10.53	-4.3994	0.0019166	0.0074071
ENSG00000114698	PLSCR4	phospholipid scramblase 4 [Source:HGNC Symbol;Acc:HGNC:16497]	1.39	29.32	-4.3967	3.20E-06	1.93E-05	GO:0017128;GO:0017121;GO:0016020;GO:0016021;GO:0005886;GO:0005509;GO:0017124;GO:0005515;GO:0005886;GO:0017128;GO:0017121;GO:0019899;GO:0017128;GO:0042609;GO:0017121;GO:0071222;GO:0017128;GO:0017121;GO:0017128;GO:0017121;GO:0016020;GO:0016021;GO:0005886;GO:0005509;GO:0017124;GO:0005515;GO:0005886;GO:0017128;GO:0017121;GO:0019899;GO:0017128;GO:0042609;GO:0017121;GO:0017128;GO:0017121;GO:0016020;GO:…	MF;BP;CC;CC;CC;MF;MF;MF;CC;MF;BP;MF;MF;MF;BP;BP;MF;BP;MF;BP;CC;CC;CC;MF;MF;MF;CC;MF;BP;MF;MF;MF;BP;MF;BP;CC;CC;CC;MF;MF;MF;CC;MF;BP;MF;MF;MF;BP;MF;BP;CC;CC;CC;MF;MF;MF;CC;MF;BP;MF;MF;MF;BP;MF;BP;MF;BP;MF;BP;MF;BP;MF;BP	phospholipid scramblase activity;phospholipid scrambling;membrane;integral component of membrane;plasma membrane;calcium ion binding;SH3 domain binding;protein binding;plasma membrane;phospholipid scramblase activity;phospholipid scrambling;enzyme binding;phospholipid scramblase activity;CD4 receptor binding;phospholipid scrambling;cellular response to lipopolysaccharide;phospholipid scramblase a…
ENSG00000254952	LINC02705	long intergenic non-protein coding RNA 2705 [Source:HGNC Symbol;Acc:HGNC:54222]	0	5.4	-4.3916	0.0054188	0.018848
ENSG00000228323	MYADM-AS1	MYADM antisense RNA 1 [Source:HGNC Symbol;Acc:HGNC:40384]	0	5.39	-4.3891	0.0057565	0.019907
ENSG00000142748	FCN3	ficolin 3 [Source:HGNC Symbol;Acc:HGNC:3625]	0	5.35	-4.3886	0.0072379	0.02444	GO:0046872;GO:0030246;GO:0005576;GO:0005576;GO:0005581;GO:0051607;GO:0002376;GO:0045087;GO:0005615;GO:0006956;GO:0005576;GO:0005515;GO:0072562;GO:0001867;GO:0001867;GO:0001867;GO:0030246;GO:0062023;GO:0043654;GO:0046597;GO:0003823;GO:0006956;GO:1902679;GO:0046872;GO:0030246;GO:0005576;GO:0005576;GO:0005581;GO:0051607;GO:0002376;GO:0045087;GO:0005615;GO:0006956;GO:0005576;GO:0005515;GO:0072562;GO:…	MF;MF;CC;CC;CC;BP;BP;BP;CC;BP;CC;MF;CC;BP;BP;BP;MF;CC;BP;BP;MF;BP;BP;MF;MF;CC;CC;CC;BP;BP;BP;CC;BP;CC;MF;CC;BP;BP;BP;MF;CC;BP;BP;MF;BP;BP	metal ion binding;carbohydrate binding;extracellular region;extracellular region;collagen trimer;defense response to virus;immune system process;innate immune response;extracellular space;complement activation;extracellular region;protein binding;blood microparticle;complement activation, lectin pathway;complement activation, lectin pathway;complement activation, lectin pathway;carbohydrate bindi…
ENSG00000273983	H3C8	H3 clustered histone 8 [Source:HGNC Symbol;Acc:HGNC:4772]	0	5.37	-4.3866	0.0065809	0.022469	GO:0003677;GO:0000786;GO:0046982;GO:0005634;GO:0005634;GO:0005634;GO:0016020;GO:0006334;GO:0006334;GO:0000786;GO:0005694;GO:0005515;GO:0005576;GO:0005654;GO:0045296;GO:0070062;GO:1990000;GO:0032991;GO:0060964;GO:0007596;GO:0038111;GO:0045652;GO:0006335;GO:0000228;GO:0000183;GO:0045814;GO:0060765;GO:0006325;GO:0032200;GO:0060968	MF;CC;MF;CC;CC;CC;CC;BP;BP;CC;CC;MF;CC;CC;MF;CC;BP;CC;BP;BP;BP;BP;BP;CC;BP;BP;BP;BP;BP;BP	DNA binding;nucleosome;protein heterodimerization activity;nucleus;nucleus;nucleus;membrane;nucleosome assembly;nucleosome assembly;nucleosome;chromosome;protein binding;extracellular region;nucleoplasm;cadherin binding;extracellular exosome;amyloid fibril formation;protein-containing complex;regulation of gene silencing by miRNA;blood coagulation;interleukin-7-mediated signaling pathway;regulati…	hsa:8355;hsa:8355;hsa:8355;hsa:8355;hsa:8355	hsa04613;hsa05034;hsa05131;hsa05202;hsa05322	Neutrophil extracellular trap formation ;Alcoholism ;Shigellosis ;Transcriptional misregulation in cancer ;Systemic lupus erythematosus
ENSG00000255262	ELOBP2	elongin B pseudogene 2 [Source:HGNC Symbol;Acc:HGNC:39720]	0.45	10.45	-4.3848	0.0015142	0.0059749
ENSG00000273162	-	novel transcript	0.88	19.1	-4.3706	0.00015717	0.00074345
ENSG00000204682	MIR1915HG	MIR1915 host gene [Source:HGNC Symbol;Acc:HGNC:31448]	69.52	1444.4	-4.3701	4.84E-108	1.03E-105
ENSG00000278897	-	TEC	0.88	18.8	-4.3629	0.0012169	0.004885
ENSG00000158164	TMSB15A	thymosin beta 15A [Source:HGNC Symbol;Acc:HGNC:30744]	2.79	57.13	-4.3537	7.04E-10	6.22E-09	GO:0003785;GO:0007015;GO:0005737;GO:0003779;GO:0005856;GO:0005737;GO:0003785;GO:0030334;GO:0042989	MF;BP;CC;MF;CC;CC;MF;BP;BP	actin monomer binding;actin filament organization;cytoplasm;actin binding;cytoskeleton;cytoplasm;actin monomer binding;regulation of cell migration;sequestering of actin monomers
ENSG00000231870	KRT17P3	keratin 17 pseudogene 3 [Source:HGNC Symbol;Acc:HGNC:33697]	0	5.24	-4.3458	0.006951	0.023564
ENSG00000113296	THBS4	thrombospondin 4 [Source:HGNC Symbol;Acc:HGNC:11788]	14.66	300.83	-4.3427	2.51E-42	1.13E-40	GO:0005576;GO:0005509;GO:0007155;GO:0005783;GO:0005783;GO:0005509;GO:0007165;GO:0005615;GO:0005615;GO:0006986;GO:0008201;GO:0005604;GO:0016529;GO:0016529;GO:0008083;GO:0051781;GO:0005576;GO:0005515;GO:0070062;GO:0062023;GO:0016525;GO:0005178;GO:0062023;GO:0034976;GO:0051451;GO:0050731;GO:0001938;GO:0034976;GO:0048771;GO:0048266;GO:0090023;GO:0034103;GO:0034103;GO:0034976;GO:0048266;GO:0071603;GO:…	CC;MF;BP;CC;CC;MF;BP;CC;CC;BP;MF;CC;CC;CC;MF;BP;CC;MF;CC;CC;BP;MF;CC;BP;BP;BP;BP;BP;BP;BP;BP;BP;BP;BP;BP;BP;CC;CC;MF;BP	extracellular region;calcium ion binding;cell adhesion;endoplasmic reticulum;endoplasmic reticulum;calcium ion binding;signal transduction;extracellular space;extracellular space;response to unfolded protein;heparin binding;basement membrane;sarcoplasmic reticulum;sarcoplasmic reticulum;growth factor activity;positive regulation of cell division;extracellular region;protein binding;extracellular …	hsa:7060;hsa:7060;hsa:7060;hsa:7060;hsa:7060;hsa:7060	hsa04145;hsa04151;hsa04510;hsa04512;hsa05144;hsa05165	Phagosome ;PI3K-Akt signaling pathway ;Focal adhesion ;ECM-receptor interaction ;Malaria ;Human papillomavirus infection
ENSG00000184613	NELL2	neural EGFL like 2 [Source:HGNC Symbol;Acc:HGNC:7751]	5.95	119.98	-4.3149	1.07E-19	1.85E-18	GO:0005515;GO:0005509;GO:0005576;GO:0005515;GO:0005737;GO:0008201;GO:0005080;GO:0070050;GO:0005515;GO:0005509;GO:0005515;GO:0005509;GO:0005576;GO:0005515;GO:0005737;GO:0008201;GO:0005080;GO:0070050;GO:0005515;GO:0005509;GO:0005576;GO:0005515;GO:0005737;GO:0008201;GO:0005080;GO:0070050;GO:0005515;GO:0005509;GO:0005576;GO:0005515;GO:0005737;GO:0008201;GO:0005080;GO:0070050;GO:0005515;GO:0005509;GO:…	MF;MF;CC;MF;CC;MF;MF;BP;MF;MF;MF;MF;CC;MF;CC;MF;MF;BP;MF;MF;CC;MF;CC;MF;MF;BP;MF;MF;CC;MF;CC;MF;MF;BP;MF;MF;CC;MF;CC;MF;MF;BP;MF;MF;MF;MF;MF;MF;MF;CC;MF;CC;MF;MF;BP	protein binding;calcium ion binding;extracellular region;protein binding;cytoplasm;heparin binding;protein kinase C binding;neuron cellular homeostasis;protein binding;calcium ion binding;protein binding;calcium ion binding;extracellular region;protein binding;cytoplasm;heparin binding;protein kinase C binding;neuron cellular homeostasis;protein binding;calcium ion binding;extracellular region;pr…
ENSG00000261279	ULK4P1	ULK4 pseudogene 1 [Source:HGNC Symbol;Acc:HGNC:15775]	0	5.1	-4.3128	0.0070199	0.023781
ENSG00000215458	AATBC	apoptosis associated transcript in bladder cancer [Source:HGNC Symbol;Acc:HGNC:51526]	11.58	229.81	-4.3078	5.03E-35	1.75E-33
ENSG00000275038	-	novel transcript, antisense to TLX3	0	5.08	-4.3073	0.0082949	0.02757
ENSG00000197291	RAMP2-AS1	RAMP2 antisense RNA 1 [Source:HGNC Symbol;Acc:HGNC:44358]	0	5.06	-4.2931	0.0081599	0.027188
ENSG00000121807	CCR2	C-C motif chemokine receptor 2 [Source:HGNC Symbol;Acc:HGNC:1603]	318.31	6191.66	-4.2838	2.68E-58	2.00E-56	GO:0007186;GO:0016021;GO:0006935;GO:0004930;GO:0006955;GO:0006954;GO:0004950;GO:0016493;GO:0090026;GO:0001974;GO:0050729;GO:0048471;GO:0016525;GO:0050870;GO:0016020;GO:0005886;GO:0005886;GO:0005515;GO:0007165;GO:0016032;GO:0019955;GO:0035715;GO:0035716;GO:0035717;GO:0002548;GO:0002724;GO:0002827;GO:0002829;GO:0006959;GO:0006968;GO:0010574;GO:0010820;GO:0016525;GO:0019233;GO:0019725;GO:0030097;GO:…	BP;CC;BP;MF;BP;BP;MF;MF;BP;BP;BP;CC;BP;BP;CC;CC;CC;MF;BP;BP;MF;MF;MF;MF;BP;BP;BP;BP;BP;BP;BP;BP;BP;BP;BP;BP;BP;BP;BP;BP;BP;BP;BP;BP;BP;BP;BP;BP;BP;BP;BP;BP;BP;BP;BP;BP;BP;BP;BP;BP;BP;BP;CC;CC;BP;CC;CC;BP;CC;CC;CC;BP;BP;BP;BP;BP;BP;BP;CC;BP;MF;MF;MF;BP;BP;BP;BP;BP;BP;BP;MF;BP;BP;BP;BP;BP;CC;CC;BP;BP;BP;BP;BP;BP;BP;BP;CC;BP;BP;BP;BP;BP;BP;MF;BP;BP;BP;BP;BP;BP;BP;BP;BP;BP;BP;BP;BP;BP;CC;BP;MF;BP;BP;…	G protein-coupled receptor signaling pathway;integral component of membrane;chemotaxis;G protein-coupled receptor activity;immune response;inflammatory response;chemokine receptor activity;C-C chemokine receptor activity;positive regulation of monocyte chemotaxis;blood vessel remodeling;positive regulation of inflammatory response;perinuclear region of cytoplasm;negative regulation of angiogenesi…	hsa:729230;hsa:729230;hsa:729230	hsa04060;hsa04061;hsa04062	Cytokine-cytokine receptor interaction ;Viral protein interaction with cytokine and cytokine receptor ;Chemokine signaling pathway
ENSG00000274849	-	novel transcript, sense intronic to MOCOS	0	5.02	-4.2838	0.0080418	0.026827
ENSG00000250934	-	novel transcript	0.45	9.74	-4.2783	0.002236	0.0084956
ENSG00000229717	-	novel transcript	0	4.94	-4.2711	0.015637	0.048276
ENSG00000268089	GABRQ	gamma-aminobutyric acid type A receptor subunit theta [Source:HGNC Symbol;Acc:HGNC:14454]	1.32	26.63	-4.2656	7.72E-06	4.41E-05	GO:0016021;GO:0016020;GO:0006811;GO:0004890;GO:0005216;GO:0004888;GO:0034220;GO:0005230;GO:0005886;GO:0030054;GO:0005515;GO:0045202;GO:0045211;GO:0005254;GO:0006821;GO:0034707;GO:0005886;GO:0005887;GO:0043005;GO:0045202;GO:0030594;GO:0007165;GO:0007268;GO:0034220;GO:0042391;GO:0050877;GO:1902476;GO:0005254;GO:0004890;GO:1902711;GO:0005887;GO:0007165;GO:0004888;GO:0043235;GO:0005326;GO:0006836	CC;CC;BP;MF;MF;MF;BP;MF;CC;CC;MF;CC;CC;MF;BP;CC;CC;CC;CC;CC;MF;BP;BP;BP;BP;BP;BP;MF;MF;CC;CC;BP;MF;CC;MF;BP	integral component of membrane;membrane;ion transport;GABA-A receptor activity;ion channel activity;transmembrane signaling receptor activity;ion transmembrane transport;extracellular ligand-gated ion channel activity;plasma membrane;cell junction;protein binding;synapse;postsynaptic membrane;chloride channel activity;chloride transport;chloride channel complex;plasma membrane;integral component …	hsa:55879;hsa:55879;hsa:55879;hsa:55879;hsa:55879	hsa04080;hsa04723;hsa04727;hsa05032;hsa05033	Neuroactive ligand-receptor interaction ;Retrograde endocannabinoid signaling ;GABAergic synapse ;Morphine addiction ;Nicotine addiction
ENSG00000130768	SMPDL3B	sphingomyelin phosphodiesterase acid like 3B [Source:HGNC Symbol;Acc:HGNC:21416]	0.45	9.6	-4.2603	0.0022855	0.0086648	GO:0016787;GO:0005615;GO:0004767;GO:0006685;GO:0016020;GO:0046872;GO:0005886;GO:0005886;GO:0008270;GO:0006629;GO:0005576;GO:0016042;GO:0005615;GO:0008152;GO:0016798;GO:0002376;GO:0045087;GO:0006954;GO:0031225;GO:0005615;GO:0070062;GO:0008150;GO:0050728;GO:0034122;GO:0008081;GO:0008081;GO:0008081;GO:0046466;GO:0008081;GO:0008270;GO:0034122;GO:0046466;GO:0050728;GO:0016787;GO:0005576;GO:0016787;GO:…	MF;CC;MF;BP;CC;MF;CC;CC;MF;BP;CC;BP;CC;BP;MF;BP;BP;BP;CC;CC;CC;BP;BP;BP;MF;MF;MF;BP;MF;MF;BP;BP;BP;MF;CC;MF;CC;CC;MF;CC;CC;MF;BP;CC;BP;CC;BP;MF;MF;BP;BP;BP;CC;CC;CC;BP;BP;MF;BP;BP;MF;MF;MF;BP;MF;CC;MF;BP;MF;CC	hydrolase activity;extracellular space;sphingomyelin phosphodiesterase activity;sphingomyelin catabolic process;membrane;metal ion binding;plasma membrane;plasma membrane;zinc ion binding;lipid metabolic process;extracellular region;lipid catabolic process;extracellular space;metabolic process;hydrolase activity, acting on glycosyl bonds;immune system process;innate immune response;inflammatory r…
ENSG00000121691	CAT	catalase [Source:HGNC Symbol;Acc:HGNC:1516]	879.62	16792.41	-4.2552	1.44E-87	2.25E-85	GO:0055114;GO:0020037;GO:0006979;GO:0004096;GO:0042744;GO:0016020;GO:0043231;GO:0046872;GO:0043066;GO:0016491;GO:0005925;GO:0042803;GO:0005777;GO:0005777;GO:0042802;GO:0051781;GO:0098869;GO:0005778;GO:0005737;GO:0005576;GO:0004601;GO:0020037;GO:0005739;GO:0020037;GO:0016209;GO:0042744;GO:0004046;GO:0004096;GO:0016684;GO:0000302;GO:0001657;GO:0001666;GO:0001822;GO:0006641;GO:0007568;GO:0008203;GO:…	BP;MF;BP;MF;BP;CC;CC;MF;BP;MF;CC;MF;CC;CC;MF;BP;BP;CC;CC;CC;MF;MF;CC;MF;MF;BP;MF;MF;MF;BP;BP;BP;BP;BP;BP;BP;BP;BP;BP;BP;BP;BP;BP;BP;BP;BP;BP;BP;BP;BP;BP;BP;BP;BP;BP;BP;BP;BP;BP;BP;BP;BP;CC;CC;CC;CC;CC;CC;CC;CC;CC;CC;CC;BP;CC;MF;BP;CC;CC;BP;CC;BP;MF;BP;BP;MF;MF;MF;BP;BP;CC;MF;BP;MF;BP;MF	oxidation-reduction process;heme binding;response to oxidative stress;catalase activity;hydrogen peroxide catabolic process;membrane;intracellular membrane-bounded organelle;metal ion binding;negative regulation of apoptotic process;oxidoreductase activity;focal adhesion;protein homodimerization activity;peroxisome;peroxisome;identical protein binding;positive regulation of cell division;cellular…	hsa:847;hsa:847;hsa:847;hsa:847;hsa:847;hsa:847;hsa:847;hsa:847;hsa:847;hsa:847;hsa:847	hsa00380;hsa00630;hsa01100;hsa01200;hsa04068;hsa04146;hsa04211;hsa04213;hsa05014;hsa05022;hsa05208	Tryptophan metabolism ;Glyoxylate and dicarboxylate metabolism ;Metabolic pathways ;Carbon metabolism ;FoxO signaling pathway ;Peroxisome ;Longevity regulating pathway ;Longevity regulating pathway - multiple species ;Amyotrophic lateral sclerosis ;Pathways of neurodegeneration - multiple diseases ;Chemical carcinogenesis - reactive oxygen species
ENSG00000206077	ZDHHC11B	zinc finger DHHC-type containing 11B [Source:HGNC Symbol;Acc:HGNC:32962]	1.77	35.3	-4.2548	3.75E-07	2.51E-06	GO:0016409;GO:0016020;GO:0016021;GO:0016740;GO:0016746;GO:0019706;GO:0018215;GO:0005794;GO:0005783;GO:0006612;GO:0019706;GO:0018230;GO:0016020;GO:0016021	MF;CC;CC;MF;MF;MF;BP;CC;CC;BP;MF;BP;CC;CC	palmitoyltransferase activity;membrane;integral component of membrane;transferase activity;transferase activity, transferring acyl groups;protein-cysteine S-palmitoyltransferase activity;protein phosphopantetheinylation;Golgi apparatus;endoplasmic reticulum;protein targeting to membrane;protein-cysteine S-palmitoyltransferase activity;peptidyl-L-cysteine S-palmitoylation;membrane;integral compone…
ENSG00000235695	HIGD2AP2	HIGD2A pseudogene 2 [Source:HGNC Symbol;Acc:HGNC:54794]	0.88	17.67	-4.254	0.00031108	0.0013944
ENSG00000107165	TYRP1	tyrosinase related protein 1 [Source:HGNC Symbol;Acc:HGNC:12450]	0	4.92	-4.2486	0.010771	0.034678	GO:0016491;GO:0005737;GO:0016020;GO:0016021;GO:0046872;GO:0004497;GO:0042803;GO:0010008;GO:0005515;GO:0042470;GO:0042470;GO:0042438;GO:0033162;GO:0033162;GO:0004503;GO:0042470;GO:0032438;GO:0030318;GO:0042438;GO:0033162;GO:0042802;GO:0042803;GO:0006582;GO:0030318;GO:0032438;GO:0043438;GO:0043473;GO:0048023;GO:0048023;GO:0030669;GO:0097708;GO:0016491;GO:0016020;GO:0016021;GO:0042438;GO:0033162	MF;CC;CC;CC;MF;MF;MF;CC;MF;CC;CC;BP;CC;CC;MF;CC;BP;BP;BP;CC;MF;MF;BP;BP;BP;BP;BP;BP;BP;CC;CC;MF;CC;CC;BP;CC	oxidoreductase activity;cytoplasm;membrane;integral component of membrane;metal ion binding;monooxygenase activity;protein homodimerization activity;endosome membrane;protein binding;melanosome;melanosome;melanin biosynthetic process;melanosome membrane;melanosome membrane;monophenol monooxygenase activity;melanosome;melanosome organization;melanocyte differentiation;melanin biosynthetic process;…	hsa:7306;hsa:7306;hsa:7306	hsa00350;hsa01100;hsa04916	Tyrosine metabolism ;Metabolic pathways ;Melanogenesis
ENSG00000198153	ZNF849P	zinc finger protein 849, pseudogene [Source:HGNC Symbol;Acc:HGNC:34389]	0	4.87	-4.2465	0.010161	0.032969
ENSG00000165682	CLEC1B	C-type lectin domain family 1 member B [Source:HGNC Symbol;Acc:HGNC:24356]	0.52	9.41	-4.2366	0.0026785	0.010018	GO:0016020;GO:0016021;GO:0030246;GO:0007165;GO:0016032;GO:0005886;GO:0005515;GO:0030168;GO:0005887;GO:0004888;GO:0007166;GO:0004888;GO:0006952;GO:0016020;GO:0016021;GO:0030246;GO:0005515;GO:0007165;GO:0016032;GO:0005886;GO:0030168;GO:0005887;GO:0004888;GO:0007166;GO:0004888;GO:0006952;GO:0016020;GO:0016021;GO:0030246;GO:0007165;GO:0016032;GO:0005886;GO:0005515;GO:0030168;GO:0005887;GO:0004888;GO:…	CC;CC;MF;BP;BP;CC;MF;BP;CC;MF;BP;MF;BP;CC;CC;MF;MF;BP;BP;CC;BP;CC;MF;BP;MF;BP;CC;CC;MF;BP;BP;CC;MF;BP;CC;MF;BP;MF;BP	membrane;integral component of membrane;carbohydrate binding;signal transduction;viral process;plasma membrane;protein binding;platelet activation;integral component of plasma membrane;transmembrane signaling receptor activity;cell surface receptor signaling pathway;transmembrane signaling receptor activity;defense response;membrane;integral component of membrane;carbohydrate binding;protein bind…	hsa:51266	hsa04625	C-type lectin receptor signaling pathway
ENSG00000004776	HSPB6	heat shock protein family B (small) member 6 [Source:HGNC Symbol;Acc:HGNC:26511]	0	4.87	-4.235	0.010992	0.035316	GO:0005212;GO:0005634;GO:0005634;GO:0005737;GO:0005737;GO:0005794;GO:0005730;GO:0005829;GO:0005576;GO:0005576;GO:0042803;GO:0051082;GO:0042803;GO:0051087;GO:0006937;GO:0010667;GO:0045766;GO:0061077;GO:0005212;GO:0005634;GO:0005737;GO:0005794;GO:0005730;GO:0005829;GO:0005212;GO:0005634;GO:0005737;GO:0005794;GO:0005730;GO:0005829	MF;CC;CC;CC;CC;CC;CC;CC;CC;CC;MF;MF;MF;MF;BP;BP;BP;BP;MF;CC;CC;CC;CC;CC;MF;CC;CC;CC;CC;CC	structural constituent of eye lens;nucleus;nucleus;cytoplasm;cytoplasm;Golgi apparatus;nucleolus;cytosol;extracellular region;extracellular region;protein homodimerization activity;unfolded protein binding;protein homodimerization activity;chaperone binding;regulation of muscle contraction;negative regulation of cardiac muscle cell apoptotic process;positive regulation of angiogenesis;chaperone-m…
ENSG00000092758	COL9A3	collagen type IX alpha 3 chain [Source:HGNC Symbol;Acc:HGNC:2219]	20.17	376.43	-4.2317	2.54E-45	1.27E-43	GO:0005576;GO:0005581;GO:0005615;GO:0005576;GO:0005201;GO:0030198;GO:0031012;GO:0030020;GO:0030020;GO:0062023;GO:0005788;GO:0030198;GO:0030199;GO:0005604;GO:0008584;GO:0008585;GO:0005594;GO:0005594;GO:0005594	CC;CC;CC;CC;MF;BP;CC;MF;MF;CC;CC;BP;BP;CC;BP;BP;CC;CC;CC	extracellular region;collagen trimer;extracellular space;extracellular region;extracellular matrix structural constituent;extracellular matrix organization;extracellular matrix;extracellular matrix structural constituent conferring tensile strength;extracellular matrix structural constituent conferring tensile strength;collagen-containing extracellular matrix;endoplasmic reticulum lumen;extracell…	hsa:1299;hsa:1299;hsa:1299;hsa:1299;hsa:1299	hsa04151;hsa04510;hsa04512;hsa04974;hsa05165	PI3K-Akt signaling pathway ;Focal adhesion ;ECM-receptor interaction ;Protein digestion and absorption ;Human papillomavirus infection
ENSG00000144648	ACKR2	atypical chemokine receptor 2 [Source:HGNC Symbol;Acc:HGNC:1565]	6.48	121.68	-4.2303	1.74E-18	2.88E-17	GO:0007186;GO:0016021;GO:0006935;GO:0004930;GO:0006954;GO:0004950;GO:0005887;GO:0005044;GO:0019957;GO:0016020;GO:0043231;GO:0005654;GO:0005829;GO:0005886;GO:0005886;GO:0005768;GO:0031965;GO:0005515;GO:0007165;GO:0070098;GO:0005769;GO:0055037;GO:0006897;GO:0006955;GO:0009897;GO:0005886;GO:0005044;GO:0016493;GO:0007186;GO:0005887;GO:0006935;GO:0006955;GO:0007275;GO:0004950;GO:0016493;GO:0019957;GO:…	BP;CC;BP;MF;BP;MF;CC;MF;MF;CC;CC;CC;CC;CC;CC;CC;CC;MF;BP;BP;CC;CC;BP;BP;CC;CC;MF;MF;BP;CC;BP;BP;BP;MF;MF;MF;BP;BP;BP;CC;BP;CC;BP;MF;BP;MF;CC;MF;MF;CC;CC;CC;CC;CC;CC;CC;CC;MF;BP;BP;CC;CC;BP;BP;CC;CC;MF;BP;CC;BP;BP;BP;MF;MF;MF;BP;BP;BP;CC;BP;CC;BP;MF;BP;MF;CC;MF;MF;CC;CC;CC;CC;CC;CC;BP;BP;BP;BP;CC;BP;MF;BP;MF;CC;MF;MF;CC;CC;CC;CC;CC;CC;BP;BP;BP;BP;CC;BP;MF;BP;MF;CC;MF;MF;CC;CC;CC;CC;CC;CC;CC;BP;BP;…	G protein-coupled receptor signaling pathway;integral component of membrane;chemotaxis;G protein-coupled receptor activity;inflammatory response;chemokine receptor activity;integral component of plasma membrane;scavenger receptor activity;C-C chemokine binding;membrane;intracellular membrane-bounded organelle;nucleoplasm;cytosol;plasma membrane;plasma membrane;endosome;nuclear membrane;protein bi…
ENSG00000062524	LTK	leukocyte receptor tyrosine kinase [Source:HGNC Symbol;Acc:HGNC:6721]	8.04	148.96	-4.2293	1.59E-20	2.90E-19	GO:0005524;GO:0016020;GO:0006468;GO:0004672;GO:0007169;GO:0004714;GO:0004713;GO:0016020;GO:0016021;GO:0000166;GO:0016301;GO:0016740;GO:0016310;GO:0043066;GO:0018108;GO:0005515;GO:0005887;GO:0042127;GO:0006468;GO:0005886;GO:0005887;GO:0007165;GO:0043235;GO:0004672;GO:0006468;GO:0014065;GO:0004714;GO:0007169;GO:0007275;GO:0033674;GO:0008283;GO:0004713;GO:0045664;GO:0010976;GO:0071300;GO:0004714;GO:…	MF;CC;BP;MF;BP;MF;MF;CC;CC;MF;MF;MF;BP;BP;BP;MF;CC;BP;BP;CC;CC;BP;CC;MF;BP;BP;MF;BP;BP;BP;BP;MF;BP;BP;BP;MF;BP;MF;CC;BP;MF;BP;MF;MF;CC;CC;MF;MF;MF;BP;BP;BP;MF;CC;BP;BP;CC;CC;BP;CC;MF;BP;BP;MF;BP;BP;BP;BP;MF;BP;BP;BP;MF;BP;MF;CC;BP;MF;BP;MF;MF;CC;MF;BP;MF;CC;BP;MF;BP;MF;MF;CC;CC;MF;MF;MF;BP;BP;BP;MF;CC;BP;BP;CC;CC;BP;CC;MF;BP;BP;MF;BP;BP;BP;BP;MF;BP;BP;BP;MF;BP	ATP binding;membrane;protein phosphorylation;protein kinase activity;transmembrane receptor protein tyrosine kinase signaling pathway;transmembrane receptor protein tyrosine kinase activity;protein tyrosine kinase activity;membrane;integral component of membrane;nucleotide binding;kinase activity;transferase activity;phosphorylation;negative regulation of apoptotic process;peptidyl-tyrosine phosp…
ENSG00000163810	TGM4	transglutaminase 4 [Source:HGNC Symbol;Acc:HGNC:11780]	5.93	111.82	-4.229	6.04E-05	0.00030451	GO:0018149;GO:0003810;GO:0005737;GO:0046872;GO:0016740;GO:0005794;GO:0016746;GO:0018215;GO:0070062;GO:0062023;GO:0062023;GO:0003810;GO:0003810;GO:0018149;GO:0018149	BP;MF;CC;MF;MF;CC;MF;BP;CC;CC;CC;MF;MF;BP;BP	peptide cross-linking;protein-glutamine gamma-glutamyltransferase activity;cytoplasm;metal ion binding;transferase activity;Golgi apparatus;transferase activity, transferring acyl groups;protein phosphopantetheinylation;extracellular exosome;collagen-containing extracellular matrix;collagen-containing extracellular matrix;protein-glutamine gamma-glutamyltransferase activity;protein-glutamine gamm…
ENSG00000224402	OR6D1P	olfactory receptor family 6 subfamily D member 1 pseudogene [Source:HGNC Symbol;Acc:HGNC:14849]	0	4.79	-4.2264	0.0098088	0.031974
ENSG00000285163	-	novel transcript	3.62	69.31	-4.2251	3.62E-12	3.87E-11
ENSG00000233723	LINC01122	long intergenic non-protein coding RNA 1122 [Source:HGNC Symbol;Acc:HGNC:49267]	0	4.78	-4.2224	0.010238	0.033202
ENSG00000279778	-	TEC	0	4.82	-4.222	0.010081	0.032752
ENSG00000185739	SRL	sarcalumenin [Source:HGNC Symbol;Acc:HGNC:11295]	0.44	9.31	-4.2187	0.0025902	0.0097191	GO:0005525;GO:0016020;GO:0005515;GO:0016529;GO:0033018;GO:0043231;GO:0033017;GO:0016197;GO:0006897;GO:0005525;GO:0016020;GO:0016529;GO:0033018;GO:0043231;GO:0033017;GO:0016197;GO:0006897	MF;CC;MF;CC;CC;CC;CC;BP;BP;MF;CC;CC;CC;CC;CC;BP;BP	GTP binding;membrane;protein binding;sarcoplasmic reticulum;sarcoplasmic reticulum lumen;intracellular membrane-bounded organelle;sarcoplasmic reticulum membrane;endosomal transport;endocytosis;GTP binding;membrane;sarcoplasmic reticulum;sarcoplasmic reticulum lumen;intracellular membrane-bounded organelle;sarcoplasmic reticulum membrane;endosomal transport;endocytosis
ENSG00000143036	SLC44A3	solute carrier family 44 member 3 [Source:HGNC Symbol;Acc:HGNC:28689]	1.92	34.59	-4.2168	6.99E-07	4.54E-06	GO:0022857;GO:0055085;GO:0016020;GO:0016021;GO:0005515;GO:0005886;GO:0016020;GO:0055085;GO:0055085;GO:0022857;GO:0006656;GO:0022857;GO:0055085;GO:0016020;GO:0016021;GO:0005515;GO:0005886;GO:0016020;GO:0055085;GO:0055085;GO:0022857;GO:0006656;GO:0022857;GO:0055085;GO:0016020;GO:0016021;GO:0005515;GO:0005886;GO:0016020;GO:0055085;GO:0055085;GO:0022857;GO:0006656;GO:0022857;GO:0055085;GO:0016020;GO:…	MF;BP;CC;CC;MF;CC;CC;BP;BP;MF;BP;MF;BP;CC;CC;MF;CC;CC;BP;BP;MF;BP;MF;BP;CC;CC;MF;CC;CC;BP;BP;MF;BP;MF;BP;CC;CC;MF;CC;CC;BP;BP;MF;BP;MF;BP;CC;CC;MF;CC;CC;BP;BP;MF;BP;MF;BP;CC;CC;MF;BP;CC;CC;CC;CC;MF;BP;MF;BP;CC;CC	transmembrane transporter activity;transmembrane transport;membrane;integral component of membrane;protein binding;plasma membrane;membrane;transmembrane transport;transmembrane transport;transmembrane transporter activity;phosphatidylcholine biosynthetic process;transmembrane transporter activity;transmembrane transport;membrane;integral component of membrane;protein binding;plasma membrane;memb…	hsa:126969	hsa05231	Choline metabolism in cancer
ENSG00000159387	IRX6	iroquois homeobox 6 [Source:HGNC Symbol;Acc:HGNC:14675]	0	4.74	-4.2127	0.010676	0.034424	GO:0003677;GO:0006355;GO:0005634;GO:0000981;GO:0005515;GO:0045944;GO:0005634;GO:0006357;GO:0000981;GO:0000978;GO:0000981;GO:0000785;GO:0045893;GO:0001228;GO:0030182;GO:0048468	MF;BP;CC;MF;MF;BP;CC;BP;MF;MF;MF;CC;BP;MF;BP;BP	DNA binding;regulation of transcription, DNA-templated;nucleus;DNA-binding transcription factor activity, RNA polymerase II-specific;protein binding;positive regulation of transcription by RNA polymerase II;nucleus;regulation of transcription by RNA polymerase II;DNA-binding transcription factor activity, RNA polymerase II-specific;RNA polymerase II proximal promoter sequence-specific DNA binding…
ENSG00000245080	MIR3150BHG	MIR3150B host gene [Source:HGNC Symbol;Acc:HGNC:52000]	0.45	9.23	-4.2121	0.0041814	0.014962
ENSG00000223756	TSSC2	tumor suppressing subtransferable candidate 2 (pseudogene) [Source:HGNC Symbol;Acc:HGNC:12384]	0.89	17.1	-4.2088	0.00034623	0.001542
ENSG00000128422	KRT17	keratin 17 [Source:HGNC Symbol;Acc:HGNC:6427]	0	4.77	-4.2083	0.010285	0.033328	GO:0005198;GO:0005737;GO:0045111;GO:0005515;GO:0005882;GO:0005829;GO:0031424;GO:0031069;GO:0070268;GO:0002009;GO:0030307;GO:0031069;GO:0031424;GO:0045109;GO:0045727;GO:0051798;GO:0071944;GO:0005198;GO:0005882;GO:0005198;GO:0005882;GO:0005198;GO:0045111;GO:0005882;GO:0005198;GO:0045111;GO:0005515;GO:0005882	MF;CC;CC;MF;CC;CC;BP;BP;BP;BP;BP;BP;BP;BP;BP;BP;CC;MF;CC;MF;CC;MF;CC;CC;MF;CC;MF;CC	structural molecule activity;cytoplasm;intermediate filament cytoskeleton;protein binding;intermediate filament;cytosol;keratinization;hair follicle morphogenesis;cornification;morphogenesis of an epithelium;positive regulation of cell growth;hair follicle morphogenesis;keratinization;intermediate filament organization;positive regulation of translation;positive regulation of hair follicle develo…	hsa:3872;hsa:3872	hsa04915;hsa05150	Estrogen signaling pathway ;Staphylococcus aureus infection
ENSG00000174837	ADGRE1	adhesion G protein-coupled receptor E1 [Source:HGNC Symbol;Acc:HGNC:3336]	5.89	109.68	-4.1982	1.04E-12	1.16E-11	GO:0007186;GO:0016021;GO:0004930;GO:0005509;GO:0007166;GO:0004888;GO:0016020;GO:0005886;GO:0007165;GO:0002376;GO:0002250;GO:0005887;GO:0004930;GO:0004930;GO:0007186;GO:0005887;GO:0007155;GO:0007189;GO:0007186;GO:0016021;GO:0004930;GO:0005509;GO:0007166;GO:0004888;GO:0016020;GO:0005886;GO:0007165;GO:0002376;GO:0002250;GO:0005887;GO:0004930;GO:0004930;GO:0007186;GO:0005887;GO:0007155;GO:0007189;GO:…	BP;CC;MF;MF;BP;MF;CC;CC;BP;BP;BP;CC;MF;MF;BP;CC;BP;BP;BP;CC;MF;MF;BP;MF;CC;CC;BP;BP;BP;CC;MF;MF;BP;CC;BP;BP;BP;CC;MF;MF;BP;MF;CC;CC;BP;BP;BP;CC;MF;MF;BP;CC;BP;BP;BP;CC;MF;MF;BP;MF;CC;CC;BP;BP;BP;CC;MF;MF;BP;CC;BP;BP;BP;CC;MF;MF;BP;MF;CC;CC;BP;BP;BP;CC;MF;MF;BP;CC;BP;BP;MF	G protein-coupled receptor signaling pathway;integral component of membrane;G protein-coupled receptor activity;calcium ion binding;cell surface receptor signaling pathway;transmembrane signaling receptor activity;membrane;plasma membrane;signal transduction;immune system process;adaptive immune response;integral component of plasma membrane;G protein-coupled receptor activity;G protein-coupled r…
ENSG00000180871	CXCR2	C-X-C motif chemokine receptor 2 [Source:HGNC Symbol;Acc:HGNC:6027]	50.68	927.51	-4.188	1.63E-78	1.97E-76	GO:0007186;GO:0016021;GO:0016494;GO:0019959;GO:0006935;GO:0004930;GO:0016020;GO:0005886;GO:0005886;GO:0015630;GO:0007165;GO:0072686;GO:0070098;GO:0007186;GO:0016021;GO:0016494;GO:0019959;GO:0006935;GO:0004930;GO:0016020;GO:0005886;GO:0005886;GO:0015630;GO:0007165;GO:0072686;GO:0070098;GO:0007186;GO:0016021;GO:0016494;GO:0019959;GO:0006935;GO:0004930;GO:0016020;GO:0016020;GO:0005654;GO:0005886;GO:…	BP;CC;MF;MF;BP;MF;CC;CC;CC;CC;BP;CC;BP;BP;CC;MF;MF;BP;MF;CC;CC;CC;CC;BP;CC;BP;BP;CC;MF;MF;BP;MF;CC;CC;CC;CC;CC;BP;CC;MF;BP;CC;MF;BP;CC;BP;CC;CC;CC;BP;BP;BP;BP;BP;BP;BP;BP;CC;MF;MF;BP;BP;BP;BP;BP;MF;BP;CC;BP;BP;MF;MF;MF;BP;BP;BP;BP;BP;BP;BP;BP;BP;BP;BP;BP;BP;BP;CC;MF;MF;BP;MF;CC;CC;CC;CC;BP;CC;BP;BP;CC;MF;MF;BP;MF;CC;CC;CC;CC;BP;CC;BP	G protein-coupled receptor signaling pathway;integral component of membrane;C-X-C chemokine receptor activity;interleukin-8 binding;chemotaxis;G protein-coupled receptor activity;membrane;plasma membrane;plasma membrane;microtubule cytoskeleton;signal transduction;mitotic spindle;chemokine-mediated signaling pathway;G protein-coupled receptor signaling pathway;integral component of membrane;C-X-C…	hsa:3579;hsa:3579;hsa:3579;hsa:3579;hsa:3579;hsa:3579;hsa:3579	hsa04060;hsa04061;hsa04062;hsa04072;hsa04144;hsa05120;hsa05163	Cytokine-cytokine receptor interaction ;Viral protein interaction with cytokine and cytokine receptor ;Chemokine signaling pathway ;Phospholipase D signaling pathway ;Endocytosis ;Epithelial cell signaling in Helicobacter pylori infection ;Human cytomegalovirus infection
ENSG00000188816	HMX2	H6 family homeobox 2 [Source:HGNC Symbol;Acc:HGNC:5018]	3.97	75.37	-4.1834	2.53E-13	2.96E-12	GO:0003677;GO:0006355;GO:0000981;GO:0005634;GO:0007275;GO:0030154;GO:0007399;GO:0005634;GO:0006357;GO:0000977;GO:0000981;GO:0000981;GO:0000785;GO:1990837;GO:0007420;GO:0008284;GO:0042472;GO:0048026	MF;BP;MF;CC;BP;BP;BP;CC;BP;MF;MF;MF;CC;MF;BP;BP;BP;BP	DNA binding;regulation of transcription, DNA-templated;DNA-binding transcription factor activity, RNA polymerase II-specific;nucleus;multicellular organism development;cell differentiation;nervous system development;nucleus;regulation of transcription by RNA polymerase II;RNA polymerase II regulatory region sequence-specific DNA binding;DNA-binding transcription factor activity, RNA polymerase II…
ENSG00000260417	-	novel transcript	0	4.65	-4.179	0.010751	0.034626
ENSG00000261150	EPPK1	epiplakin 1 [Source:HGNC Symbol;Acc:HGNC:15577]	1.91	33.7	-4.1789	9.33E-07	5.99E-06	GO:0005856;GO:0045104;GO:0003723;GO:0005737;GO:0016020;GO:0005886;GO:0005856;GO:0030054;GO:0042995;GO:0016323;GO:0005737;GO:0005923;GO:0005923;GO:0016020;GO:0071944;GO:0005882;GO:0005198;GO:0042060;GO:0045104;GO:0030054;GO:0016327;GO:0042060;GO:0050680;GO:0019215;GO:0030336;GO:0045109;GO:0045109;GO:0045109;GO:0045095;GO:0045095;GO:0061045;GO:0010839;GO:0030056;GO:0030056;GO:1990254;GO:0045110;GO:…	CC;BP;MF;CC;CC;CC;CC;CC;CC;CC;CC;CC;CC;CC;CC;CC;MF;BP;BP;CC;CC;BP;BP;MF;BP;BP;BP;BP;CC;CC;BP;BP;CC;CC;MF;BP;BP;BP;CC;CC;BP;CC;CC	cytoskeleton;intermediate filament cytoskeleton organization;RNA binding;cytoplasm;membrane;plasma membrane;cytoskeleton;cell junction;cell projection;basolateral plasma membrane;cytoplasm;bicellular tight junction;bicellular tight junction;membrane;cell periphery;intermediate filament;structural molecule activity;wound healing;intermediate filament cytoskeleton organization;cell junction;apicola…
ENSG00000132518	GUCY2D	guanylate cyclase 2D, retinal [Source:HGNC Symbol;Acc:HGNC:4689]	0	4.63	-4.1729	0.014433	0.044939	GO:0005524;GO:0006468;GO:0035556;GO:0004672;GO:0009190;GO:0004383;GO:0006182;GO:0016849;GO:0016020;GO:0016021;GO:0000166;GO:0005783;GO:0005789;GO:0005789;GO:0005886;GO:0016829;GO:0005525;GO:0042995;GO:0042803;GO:0005515;GO:0007601;GO:0050896;GO:0005886;GO:0001750;GO:0004383;GO:0007165;GO:0007601;GO:0005887;GO:0038023;GO:0022400;GO:0097381;GO:0006182;GO:0007168;GO:0001653;GO:0004383;GO:0004383;GO:…	MF;BP;BP;MF;BP;MF;BP;MF;CC;CC;MF;CC;CC;CC;CC;MF;MF;CC;MF;MF;BP;BP;CC;CC;MF;BP;BP;CC;MF;BP;CC;BP;BP;MF;MF;MF;BP;CC;CC	ATP binding;protein phosphorylation;intracellular signal transduction;protein kinase activity;cyclic nucleotide biosynthetic process;guanylate cyclase activity;cGMP biosynthetic process;phosphorus-oxygen lyase activity;membrane;integral component of membrane;nucleotide binding;endoplasmic reticulum;endoplasmic reticulum membrane;endoplasmic reticulum membrane;plasma membrane;lyase activity;GTP bi…	hsa:3000;hsa:3000;hsa:3000;hsa:3000	hsa00230;hsa01100;hsa04740;hsa04744	Purine metabolism ;Metabolic pathways ;Olfactory transduction ;Phototransduction
ENSG00000134569	LRP4	LDL receptor related protein 4 [Source:HGNC Symbol;Acc:HGNC:6696]	4.57	83.1	-4.169	4.88E-14	6.03E-13	GO:0005515;GO:0005509;GO:0090090;GO:0016020;GO:0016021;GO:0005886;GO:0005886;GO:0007275;GO:0030154;GO:0030425;GO:0016055;GO:0005515;GO:0009986;GO:0009986;GO:0097060;GO:0006897;GO:0001822;GO:0014069;GO:0090090;GO:0030971;GO:0050808;GO:0071340;GO:0031594;GO:0043025;GO:0030971;GO:0034185;GO:0042803;GO:0097110;GO:0097110;GO:0001822;GO:0001932;GO:0001942;GO:0008104;GO:0009953;GO:0009954;GO:0030279;GO:…	MF;MF;BP;CC;CC;CC;CC;BP;BP;CC;BP;MF;CC;CC;CC;BP;BP;CC;BP;MF;BP;BP;CC;CC;MF;MF;MF;MF;MF;BP;BP;BP;BP;BP;BP;BP;BP;BP;BP;BP;BP;BP;BP;BP;BP;BP;BP;BP;BP;BP;BP;BP;BP;BP;BP;BP;BP;BP;BP;BP;CC;CC;CC;CC;CC;CC;CC;CC;MF	protein binding;calcium ion binding;negative regulation of canonical Wnt signaling pathway;membrane;integral component of membrane;plasma membrane;plasma membrane;multicellular organism development;cell differentiation;dendrite;Wnt signaling pathway;protein binding;cell surface;cell surface;synaptic membrane;endocytosis;kidney development;postsynaptic density;negative regulation of canonical Wnt …
ENSG00000164825	DEFB1	defensin beta 1 [Source:HGNC Symbol;Acc:HGNC:2766]	9.43	173.74	-4.1686	4.68E-21	8.77E-20	GO:0005576;GO:0006952;GO:0016020;GO:0005615;GO:0005515;GO:0045087;GO:0045087;GO:0042802;GO:0005615;GO:0005576;GO:0050830;GO:0050830;GO:0042742;GO:0070062;GO:0050829;GO:0097225;GO:0019898;GO:0002227;GO:0019731;GO:0061844;GO:0061844;GO:0007186;GO:0006935;GO:0006955;GO:0050829;GO:0019933;GO:0005796;GO:0031731;GO:0031731;GO:0019730;GO:0042742;GO:0009617;GO:0009617;GO:0050830;GO:0035584;GO:0002227;GO:…	CC;BP;CC;CC;MF;BP;BP;MF;CC;CC;BP;BP;BP;CC;BP;CC;CC;BP;BP;BP;BP;BP;BP;BP;BP;BP;CC;MF;MF;BP;BP;BP;BP;BP;BP;BP;BP;CC	extracellular region;defense response;membrane;extracellular space;protein binding;innate immune response;innate immune response;identical protein binding;extracellular space;extracellular region;defense response to Gram-positive bacterium;defense response to Gram-positive bacterium;defense response to bacterium;extracellular exosome;defense response to Gram-negative bacterium;sperm midpiece;extr…	hsa:1672;hsa:1672	hsa02010;hsa05150	ABC transporters ;Staphylococcus aureus infection
ENSG00000254244	PAICSP4	phosphoribosylaminoimidazole carboxylase, phosphoribosylaminoimidazole succinocarboxamide synthetase pseudogene 4 [Source:HGNC Symbol;Acc:HGNC:38097]	0	4.65	-4.1679	0.012996	0.040926
ENSG00000104313	EYA1	EYA transcriptional coactivator and phosphatase 1 [Source:HGNC Symbol;Acc:HGNC:3519]	0	4.65	-4.1679	0.012996	0.040926	GO:0004725;GO:0007275;GO:0009887;GO:0035335;GO:0042471;GO:0005634;GO:0005634;GO:0005737;GO:0005737;GO:0046872;GO:0005654;GO:0016787;GO:0006325;GO:0016604;GO:0006281;GO:0006974;GO:0004721;GO:0004722;GO:0005515;GO:0004725;GO:0006302;GO:0016925;GO:0005634;GO:0010212;GO:0045739;GO:0030154;GO:0005654;GO:0004725;GO:0016576;GO:0016576;GO:0045739;GO:0048856;GO:2001240;GO:0009653;GO:0007605;GO:0004725;GO:…	MF;BP;BP;BP;BP;CC;CC;CC;CC;MF;CC;MF;BP;CC;BP;BP;MF;MF;MF;MF;BP;BP;CC;BP;BP;BP;CC;MF;BP;BP;BP;BP;BP;BP;BP;MF;BP;BP;BP;BP;CC;CC;CC;CC;MF;CC;MF;BP;CC;BP;BP;MF;MF;MF;MF;BP;MF;BP;BP;BP;BP;BP;BP;BP;BP;BP;BP;BP;BP;BP;BP;BP;BP;BP;BP;BP;BP;BP;BP;BP;BP;BP;BP;BP;BP;CC;CC;BP;CC;BP;BP;BP;CC;MF;BP;BP;BP;BP;BP;BP;BP;MF;MF;MF;MF;BP;BP;BP;MF;BP;BP;BP;BP;CC;MF;CC;MF;CC;BP;BP;MF;MF;MF;MF;MF;BP;BP;BP;MF;BP;BP;BP;BP;…	protein tyrosine phosphatase activity;multicellular organism development;animal organ morphogenesis;peptidyl-tyrosine dephosphorylation;ear morphogenesis;nucleus;nucleus;cytoplasm;cytoplasm;metal ion binding;nucleoplasm;hydrolase activity;chromatin organization;nuclear body;DNA repair;cellular response to DNA damage stimulus;phosphoprotein phosphatase activity;protein serine/threonine phosphatase…	hsa:2138	hsa05202	Transcriptional misregulation in cancer
ENSG00000079931	MOXD1	monooxygenase DBH like 1 [Source:HGNC Symbol;Acc:HGNC:21063]	17.13	299.77	-4.1572	2.07E-41	9.12E-40	GO:0055114;GO:0003824;GO:0005507;GO:0004497;GO:0016715;GO:0004500;GO:0016020;GO:0016021;GO:0046872;GO:0005783;GO:0005789;GO:0016491;GO:0005515;GO:0005615;GO:0005507;GO:0004500;GO:0006589;GO:0042420;GO:0042421;GO:0030667;GO:0005789;GO:0055114;GO:0003824;GO:0005507;GO:0004497;GO:0016715;GO:0004500;GO:0016020;GO:0016021;GO:0046872;GO:0005783;GO:0005789;GO:0016491;GO:0005515;GO:0005615;GO:0005507;GO:…	BP;MF;MF;MF;MF;MF;CC;CC;MF;CC;CC;MF;MF;CC;MF;MF;BP;BP;BP;CC;CC;BP;MF;MF;MF;MF;MF;CC;CC;MF;CC;CC;MF;MF;CC;MF;MF;BP;BP;BP;CC;CC;MF	oxidation-reduction process;catalytic activity;copper ion binding;monooxygenase activity;oxidoreductase activity, acting on paired donors, with incorporation or reduction of molecular oxygen, reduced ascorbate as one donor, and incorporation of one atom of oxygen;dopamine beta-monooxygenase activity;membrane;integral component of membrane;metal ion binding;endoplasmic reticulum;endoplasmic reticu…
ENSG00000278492	-	novel transcript, sense intronic to ZNF155	0	4.56	-4.155	0.011989	0.038137
ENSG00000278862	-	novel transcript	0	4.59	-4.1503	0.012463	0.0395
ENSG00000129951	PLPPR3	phospholipid phosphatase related 3 [Source:HGNC Symbol;Acc:HGNC:23497]	616.56	10911.04	-4.1456	1.03E-66	9.67E-65	GO:0006644;GO:0008195;GO:0016020;GO:0016021;GO:0016787;GO:0042577;GO:0005887;GO:0007165;GO:0008195;GO:0042577;GO:0006644;GO:0046839;GO:0006644;GO:0008195;GO:0016020;GO:0016021;GO:0016787;GO:0042577;GO:0005887;GO:0007165;GO:0008195;GO:0042577;GO:0006644;GO:0046839;GO:0006644;GO:0008195;GO:0016020;GO:0016021;GO:0042577;GO:0016311;GO:0006644;GO:0008195;GO:0016020;GO:0016021;GO:0042577;GO:0016311	BP;MF;CC;CC;MF;MF;CC;BP;MF;MF;BP;BP;BP;MF;CC;CC;MF;MF;CC;BP;MF;MF;BP;BP;BP;MF;CC;CC;MF;BP;BP;MF;CC;CC;MF;BP	phospholipid metabolic process;phosphatidate phosphatase activity;membrane;integral component of membrane;hydrolase activity;lipid phosphatase activity;integral component of plasma membrane;signal transduction;phosphatidate phosphatase activity;lipid phosphatase activity;phospholipid metabolic process;phospholipid dephosphorylation;phospholipid metabolic process;phosphatidate phosphatase activity…
ENSG00000226318	RPS3AP38	RPS3A pseudogene 38 [Source:HGNC Symbol;Acc:HGNC:36145]	0	4.51	-4.141	0.015949	0.049066
ENSG00000287094	-	novel transcript, antisense to AHI1	0	4.53	-4.136	0.013298	0.041776
ENSG00000273906	-	novel transcript, sense intronic to TBL1Y	0	4.48	-4.1329	0.014817	0.045988
ENSG00000221887	HMSD	histocompatibility minor serpin domain containing [Source:HGNC Symbol;Acc:HGNC:23037]	0.52	8.8	-4.1313	0.0035476	0.012928	GO:0005615;GO:0005576;GO:0010951;GO:0004867;GO:0030414;GO:0010466;GO:0002253;GO:0019835;GO:0003674;GO:0005575;GO:0002253;GO:0032729	CC;CC;BP;MF;MF;BP;BP;BP;MF;CC;BP;BP	extracellular space;extracellular region;negative regulation of endopeptidase activity;serine-type endopeptidase inhibitor activity;peptidase inhibitor activity;negative regulation of peptidase activity;activation of immune response;cytolysis;molecular_function;cellular_component;activation of immune response;positive regulation of interferon-gamma production
ENSG00000254704	-	macrophage expressed 1 (MPEG1) pseudogene	0	4.51	-4.1299	0.012858	0.040545
ENSG00000168077	SCARA3	scavenger receptor class A member 3 [Source:HGNC Symbol;Acc:HGNC:19000]	1.48	24.53	-4.1296	1.71E-05	9.35E-05	GO:0016020;GO:0016021;GO:0005783;GO:0005783;GO:0005789;GO:0005794;GO:0005581;GO:0000139;GO:0005515;GO:0006897;GO:0005615;GO:0006979;GO:0062023;GO:0005044;GO:0009650;GO:0016020;GO:0016021;GO:0005783;GO:0005783;GO:0005789;GO:0005794;GO:0005581;GO:0000139;GO:0005515;GO:0006897;GO:0005615;GO:0006979;GO:0062023;GO:0005044;GO:0009650	CC;CC;CC;CC;CC;CC;CC;CC;MF;BP;CC;BP;CC;MF;BP;CC;CC;CC;CC;CC;CC;CC;CC;MF;BP;CC;BP;CC;MF;BP	membrane;integral component of membrane;endoplasmic reticulum;endoplasmic reticulum;endoplasmic reticulum membrane;Golgi apparatus;collagen trimer;Golgi membrane;protein binding;endocytosis;extracellular space;response to oxidative stress;collagen-containing extracellular matrix;scavenger receptor activity;UV protection;membrane;integral component of membrane;endoplasmic reticulum;endoplasmic ret…
ENSG00000254006	-	novel transcript	11.28	201.55	-4.1274	4.61E-26	1.11E-24
ENSG00000257953	-	novel transcript, antisense to CTDSP2	0	4.5	-4.1256	0.012753	0.04028
ENSG00000249437	NAIP	NLR family apoptosis inhibitory protein [Source:HGNC Symbol;Acc:HGNC:7634]	19.16	332.63	-4.1243	1.10E-33	3.64E-32	GO:0043066;GO:0043027;GO:0005737;GO:0046872;GO:0000166;GO:0005524;GO:0005524;GO:0043066;GO:0006915;GO:0002376;GO:0045087;GO:0006954;GO:0016323;GO:0042742;GO:0005515;GO:0030414;GO:0010466;GO:0007399;GO:0043524;GO:0006954;GO:0043066;GO:0043154;GO:0005524;GO:0004869;GO:0043027;GO:0016045;GO:0043154;GO:0072557;GO:0070269;GO:0043066;GO:0043027;GO:0005737;GO:0046872;GO:0000166;GO:0005524;GO:0005524;GO:…	BP;MF;CC;MF;MF;MF;MF;BP;BP;BP;BP;BP;CC;BP;MF;MF;BP;BP;BP;BP;BP;BP;MF;MF;MF;BP;BP;CC;BP;BP;MF;CC;MF;MF;MF;MF;BP;BP;BP;BP;BP;CC;BP;MF;MF;BP;BP;BP;BP;BP;BP;MF;MF;MF;BP;BP;CC;BP;BP;MF;BP;BP;BP;MF;BP;BP;BP;MF;BP;BP;BP;MF;CC;MF;MF;MF;MF;BP;BP;BP;BP;BP;CC;BP;MF;MF;BP;BP;BP;BP;BP;BP;MF;MF;MF;BP;BP;CC;BP;BP;MF;CC;MF;MF;MF;MF;BP;BP;BP;BP;BP;CC;BP;MF;MF;BP;BP;BP;BP;BP;BP;MF;MF;MF;BP;BP;CC;BP	negative regulation of apoptotic process;cysteine-type endopeptidase inhibitor activity involved in apoptotic process;cytoplasm;metal ion binding;nucleotide binding;ATP binding;ATP binding;negative regulation of apoptotic process;apoptotic process;immune system process;innate immune response;inflammatory response;basolateral plasma membrane;defense response to bacterium;protein binding;peptidase …	hsa:4671;hsa:4671;hsa:4671;hsa:4671;hsa:4671	hsa04621;hsa05130;hsa05131;hsa05132;hsa05134	NOD-like receptor signaling pathway ;Pathogenic Escherichia coli infection ;Shigellosis ;Salmonella infection ;Legionellosis
ENSG00000188158	NHS	NHS actin remodeling regulator [Source:HGNC Symbol;Acc:HGNC:7820]	1.31	23.89	-4.1161	4.33E-05	0.00022278	GO:0002088;GO:0030154;GO:0005737;GO:0016020;GO:0005794;GO:0005886;GO:0005925;GO:0030054;GO:0016324;GO:0016604;GO:0042995;GO:0030054;GO:0030027;GO:0005923;GO:0030154;GO:0002088;GO:0005737;GO:0016020;GO:0005794;GO:0005886;GO:0005925;GO:0030054;GO:0016324;GO:0016604;GO:0042995;GO:0030054;GO:0030027;GO:0005923;GO:0030154;GO:0002088;GO:0005794;GO:0016604;GO:0030054;GO:0005794;GO:0016604;GO:0030054	BP;BP;CC;CC;CC;CC;CC;CC;CC;CC;CC;CC;CC;CC;BP;BP;CC;CC;CC;CC;CC;CC;CC;CC;CC;CC;CC;CC;BP;BP;CC;CC;CC;CC;CC;CC	lens development in camera-type eye;cell differentiation;cytoplasm;membrane;Golgi apparatus;plasma membrane;focal adhesion;cell junction;apical plasma membrane;nuclear body;cell projection;cell junction;lamellipodium;bicellular tight junction;cell differentiation;lens development in camera-type eye;cytoplasm;membrane;Golgi apparatus;plasma membrane;focal adhesion;cell junction;apical plasma membr…
ENSG00000187730	GABRD	gamma-aminobutyric acid type A receptor subunit delta [Source:HGNC Symbol;Acc:HGNC:4084]	0.44	8.66	-4.1122	0.0037605	0.013627	GO:0016021;GO:0016020;GO:0006811;GO:0004890;GO:0005216;GO:0004888;GO:0034220;GO:0005230;GO:0016021;GO:0016020;GO:0006811;GO:0004890;GO:0005216;GO:0004888;GO:0034220;GO:0005230;GO:0005886;GO:0030054;GO:0005515;GO:0045202;GO:0045211;GO:0005254;GO:0006821;GO:0034707;GO:0005887;GO:0043005;GO:0045202;GO:0030594;GO:0007165;GO:0007268;GO:0034220;GO:0042391;GO:0050877;GO:1902476;GO:0005254;GO:0004890;GO:…	CC;CC;BP;MF;MF;MF;BP;MF;CC;CC;BP;MF;MF;MF;BP;MF;CC;CC;MF;CC;CC;MF;BP;CC;CC;CC;CC;MF;BP;BP;BP;BP;BP;BP;MF;MF;CC;CC;BP;MF;MF;BP;CC;CC;CC;CC;CC;CC;CC;CC;BP;MF;MF;MF;BP;MF;CC;CC;CC;CC;MF;BP;CC;CC;CC;BP;MF;MF;MF;BP;MF;CC;CC;CC;CC;MF;BP;CC;BP;CC;CC;BP;MF;MF;MF;BP;MF;CC;CC;CC;BP;MF;MF;MF;BP;MF;CC;CC;CC;CC;MF;BP;CC;CC;CC;BP;MF;MF;MF;BP;MF;CC;CC;CC;BP;MF;MF;MF;BP;MF;CC;CC;BP;MF;MF;MF;BP;MF	integral component of membrane;membrane;ion transport;GABA-A receptor activity;ion channel activity;transmembrane signaling receptor activity;ion transmembrane transport;extracellular ligand-gated ion channel activity;integral component of membrane;membrane;ion transport;GABA-A receptor activity;ion channel activity;transmembrane signaling receptor activity;ion transmembrane transport;extracellul…	hsa:2563;hsa:2563;hsa:2563;hsa:2563;hsa:2563	hsa04080;hsa04723;hsa04727;hsa05032;hsa05033	Neuroactive ligand-receptor interaction ;Retrograde endocannabinoid signaling ;GABAergic synapse ;Morphine addiction ;Nicotine addiction
ENSG00000285948	-	novel transcript, antisense to ARHGAP11A	0	4.43	-4.1093	0.014928	0.046303
ENSG00000141469	SLC14A1	solute carrier family 14 member 1 (Kidd blood group) [Source:HGNC Symbol;Acc:HGNC:10918]	0.44	8.53	-4.0937	0.0040495	0.014539	GO:0016021;GO:0015204;GO:0071918;GO:0016020;GO:0005886;GO:0016021;GO:0015204;GO:0071918;GO:0016020;GO:0005886;GO:0005886;GO:0016323;GO:0005886;GO:0005887;GO:0055085;GO:0005372;GO:0006833;GO:0015840;GO:0005887;GO:0015265;GO:0071918;GO:0015840;GO:0071918;GO:0016021;GO:0015204;GO:0071918;GO:0016020;GO:0005886;GO:0005886;GO:0005515;GO:0016323;GO:0005886;GO:0005887;GO:0055085;GO:0005887;GO:0015265;GO:…	CC;MF;BP;CC;CC;CC;MF;BP;CC;CC;CC;CC;CC;CC;BP;MF;BP;BP;CC;MF;BP;BP;BP;CC;MF;BP;CC;CC;CC;MF;CC;CC;CC;BP;CC;MF;BP;BP;BP;CC;MF;BP;CC;CC;CC;MF;BP;CC;CC;CC;CC;CC;CC;BP;CC;MF;BP;BP;BP;CC;MF;BP;CC;CC;CC;MF;BP;CC;CC;CC;CC;CC;MF;BP;CC;MF;BP;CC;CC;CC;MF;BP;CC;CC;CC;MF;CC;CC;CC;BP;CC;MF;BP;BP;BP;CC;MF;BP;CC;CC;CC;MF;BP;CC;CC;CC;CC;CC;CC;BP;CC;MF;BP;BP;BP;CC;MF;BP;CC;CC;CC;MF;BP;CC;CC;CC;MF;BP;CC;CC	integral component of membrane;urea transmembrane transporter activity;urea transmembrane transport;membrane;plasma membrane;integral component of membrane;urea transmembrane transporter activity;urea transmembrane transport;membrane;plasma membrane;plasma membrane;basolateral plasma membrane;plasma membrane;integral component of plasma membrane;transmembrane transport;water transmembrane transpo…
ENSG00000166800	LDHAL6A	lactate dehydrogenase A like 6A [Source:HGNC Symbol;Acc:HGNC:28335]	0.45	8.51	-4.0851	0.0041227	0.014775	GO:0005975;GO:0055114;GO:0003824;GO:0016491;GO:0016616;GO:0019752;GO:0004459;GO:0005975;GO:0005737;GO:0055114;GO:0003824;GO:0016491;GO:0016616;GO:0019752;GO:0004459;GO:0070062;GO:0004459;GO:0005975;GO:0005737;GO:0055114;GO:0003824;GO:0016491;GO:0016616;GO:0019752;GO:0004459;GO:0070062;GO:0004459	BP;BP;MF;MF;MF;BP;MF;BP;CC;BP;MF;MF;MF;BP;MF;CC;MF;BP;CC;BP;MF;MF;MF;BP;MF;CC;MF	carbohydrate metabolic process;oxidation-reduction process;catalytic activity;oxidoreductase activity;oxidoreductase activity, acting on the CH-OH group of donors, NAD or NADP as acceptor;carboxylic acid metabolic process;L-lactate dehydrogenase activity;carbohydrate metabolic process;cytoplasm;oxidation-reduction process;catalytic activity;oxidoreductase activity;oxidoreductase activity, acting …	hsa:160287;hsa:160287;hsa:160287;hsa:160287;hsa:160287;hsa:160287;hsa:160287;hsa:160287	hsa00010;hsa00270;hsa00620;hsa00640;hsa01100;hsa04066;hsa04922;hsa05230	Glycolysis / Gluconeogenesis ;Cysteine and methionine metabolism ;Pyruvate metabolism ;Propanoate metabolism ;Metabolic pathways ;HIF-1 signaling pathway ;Glucagon signaling pathway ;Central carbon metabolism in cancer
ENSG00000237520	-	novel transcript	2.44	39.7	-4.0849	9.36E-08	6.71E-07
ENSG00000149596	JPH2	junctophilin 2 [Source:HGNC Symbol;Acc:HGNC:14202]	0	4.34	-4.0827	0.015519	0.047952	GO:0030314;GO:0005634;GO:0016020;GO:0016021;GO:0005783;GO:0005789;GO:0005886;GO:0003677;GO:0007275;GO:0016529;GO:0005886;GO:0005515;GO:0033017;GO:0005789;GO:0032266;GO:0010314;GO:0080025;GO:0005546;GO:0005547;GO:0016529;GO:0001786;GO:0014701;GO:0070300;GO:0070273;GO:0055074;GO:0060314;GO:0060402;GO:0030314;GO:0007204;GO:0055024;GO:0060316;GO:0030018;GO:0030314;GO:0005634;GO:0016020;GO:0016021;GO:…	CC;CC;CC;CC;CC;CC;CC;MF;BP;CC;CC;MF;CC;CC;MF;MF;MF;MF;MF;CC;MF;CC;MF;MF;BP;BP;BP;CC;BP;BP;BP;CC;CC;CC;CC;CC;CC;CC;CC;MF;BP;CC;CC;MF;CC;CC;MF;MF;MF;MF;MF;CC;MF;CC;MF;MF;BP;BP;BP;CC;BP	junctional membrane complex;nucleus;membrane;integral component of membrane;endoplasmic reticulum;endoplasmic reticulum membrane;plasma membrane;DNA binding;multicellular organism development;sarcoplasmic reticulum;plasma membrane;protein binding;sarcoplasmic reticulum membrane;endoplasmic reticulum membrane;phosphatidylinositol-3-phosphate binding;phosphatidylinositol-5-phosphate binding;phospha…
ENSG00000286132	-	novel protein	2.79	46.89	-4.0726	4.05E-09	3.34E-08
ENSG00000132623	ANKEF1	ankyrin repeat and EF-hand domain containing 1 [Source:HGNC Symbol;Acc:HGNC:15803]	2.81	46.83	-4.0677	4.06E-09	3.35E-08	GO:0005515;GO:0005509;GO:0005515;GO:0005515;GO:0005509;GO:0005515	MF;MF;MF;MF;MF;MF	protein binding;calcium ion binding;protein binding;protein binding;calcium ion binding;protein binding
ENSG00000070371	CLTCL1	clathrin heavy chain like 1 [Source:HGNC Symbol;Acc:HGNC:2093]	148.62	2496.61	-4.0667	2.42E-145	1.05E-142	GO:0005515;GO:0006886;GO:0016192;GO:0005198;GO:0030130;GO:0030132;GO:0032051;GO:0071439;GO:0016020;GO:0016020;GO:0005770;GO:0031410;GO:0005802;GO:0030659;GO:0005819;GO:0005905;GO:0005515;GO:0030136;GO:0005829;GO:0070062;GO:0042147;GO:0032051;GO:0061024;GO:0009653;GO:0000278;GO:0006898;GO:0006898;GO:0046326;GO:0006898;GO:0045334;GO:0045334;GO:0030135;GO:0071439;GO:0097443;GO:0005515;GO:0006886;GO:…	MF;BP;BP;MF;CC;CC;MF;CC;CC;CC;CC;CC;CC;CC;CC;CC;MF;CC;CC;CC;BP;MF;BP;BP;BP;BP;BP;BP;BP;CC;CC;CC;CC;CC;MF;BP;BP;MF;CC;CC;MF;CC;CC;CC;CC;CC;CC;CC;CC;CC;MF;CC;CC;CC;BP;MF;BP;BP;BP;BP;BP;BP;BP;CC;CC;CC;CC;CC;BP;BP;MF;BP;BP;CC;BP;BP;CC;MF;CC;CC;CC;CC;MF;CC;BP;BP;BP;BP;BP;BP;MF;CC;CC	protein binding;intracellular protein transport;vesicle-mediated transport;structural molecule activity;clathrin coat of trans-Golgi network vesicle;clathrin coat of coated pit;clathrin light chain binding;clathrin complex;membrane;membrane;late endosome;cytoplasmic vesicle;trans-Golgi network;cytoplasmic vesicle membrane;spindle;clathrin-coated pit;protein binding;clathrin-coated vesicle;cytosol…	hsa:8218;hsa:8218;hsa:8218;hsa:8218;hsa:8218;hsa:8218	hsa04142;hsa04144;hsa04721;hsa04961;hsa05016;hsa05100	Lysosome ;Endocytosis ;Synaptic vesicle cycle ;Endocrine and other factor-regulated calcium reabsorption ;Huntington disease ;Bacterial invasion of epithelial cells
ENSG00000102287	GABRE	gamma-aminobutyric acid type A receptor subunit epsilon [Source:HGNC Symbol;Acc:HGNC:4085]	2.23	38.5	-4.0657	3.59E-07	2.41E-06	GO:0016021;GO:0016020;GO:0006811;GO:0004890;GO:0005216;GO:0004888;GO:0034220;GO:0005230;GO:0005886;GO:0030054;GO:0045202;GO:0045211;GO:0005254;GO:0006821;GO:0034707;GO:0005887;GO:0043005;GO:0045202;GO:0030594;GO:0007165;GO:0007268;GO:0034220;GO:0042391;GO:0050877;GO:1902476;GO:0005254;GO:0004890;GO:1902711;GO:1902711;GO:0098794;GO:1904315;GO:0007214;GO:0008503;GO:0005237;GO:0022851;GO:0022851;GO:…	CC;CC;BP;MF;MF;MF;BP;MF;CC;CC;CC;CC;MF;BP;CC;CC;CC;CC;MF;BP;BP;BP;BP;BP;BP;MF;MF;CC;CC;CC;MF;BP;MF;MF;MF;MF;BP;BP;CC;BP	integral component of membrane;membrane;ion transport;GABA-A receptor activity;ion channel activity;transmembrane signaling receptor activity;ion transmembrane transport;extracellular ligand-gated ion channel activity;plasma membrane;cell junction;synapse;postsynaptic membrane;chloride channel activity;chloride transport;chloride channel complex;integral component of plasma membrane;neuron projec…	hsa:2564;hsa:2564;hsa:2564;hsa:2564;hsa:2564	hsa04080;hsa04723;hsa04727;hsa05032;hsa05033	Neuroactive ligand-receptor interaction ;Retrograde endocannabinoid signaling ;GABAergic synapse ;Morphine addiction ;Nicotine addiction
ENSG00000154760	SLFN13	schlafen family member 13 [Source:HGNC Symbol;Acc:HGNC:26481]	37.35	628.41	-4.0654	3.45E-75	3.84E-73	GO:0005737;GO:0005737;GO:0046872;GO:0000166;GO:0005524;GO:0016787;GO:0008270;GO:0090305;GO:0004518;GO:0004519;GO:0090502;GO:0004521;GO:0000049;GO:0051607;GO:0016075;GO:0004521;GO:0008270;GO:0016075;GO:0016078;GO:0016078;GO:0005737;GO:0005737;GO:0046872;GO:0000166;GO:0005524;GO:0016787;GO:0008270;GO:0090305;GO:0004518;GO:0004519;GO:0090502;GO:0004521;GO:0000049;GO:0051607;GO:0016075;GO:0016078;GO:…	CC;CC;MF;MF;MF;MF;MF;BP;MF;MF;BP;MF;MF;BP;BP;MF;MF;BP;BP;BP;CC;CC;MF;MF;MF;MF;MF;BP;MF;MF;BP;MF;MF;BP;BP;BP;CC;CC;MF;MF;MF;MF;MF;BP;MF;MF;BP;MF;MF;BP;BP;BP;CC;CC;MF;MF;MF;MF;MF;BP;MF;MF;BP;MF;MF;BP;BP;BP;CC;CC;MF;MF;MF;MF;MF;BP;MF;MF;BP;MF;MF;BP;BP;BP	cytoplasm;cytoplasm;metal ion binding;nucleotide binding;ATP binding;hydrolase activity;zinc ion binding;nucleic acid phosphodiester bond hydrolysis;nuclease activity;endonuclease activity;RNA phosphodiester bond hydrolysis, endonucleolytic;endoribonuclease activity;tRNA binding;defense response to virus;rRNA catabolic process;endoribonuclease activity;zinc ion binding;rRNA catabolic process;tRNA…
ENSG00000271013	LRRC37A9P	leucine rich repeat containing 37 member A9, pseudogene [Source:HGNC Symbol;Acc:HGNC:43813]	1.41	23.35	-4.0647	2.95E-05	0.00015556
ENSG00000226196	GAPDHP75	glyceraldehyde-3-phosphate dehydrogenase pseudogene 75 [Source:HGNC Symbol;Acc:HGNC:50648]	0.88	15.37	-4.0588	0.00059526	0.0025401
ENSG00000172322	CLEC12A	C-type lectin domain family 12 member A [Source:HGNC Symbol;Acc:HGNC:31713]	10.31	170.18	-4.0567	1.59E-24	3.52E-23	GO:0030545;GO:0016020;GO:0016021;GO:0005886;GO:0030246;GO:0005515;GO:0005886;GO:0043312;GO:0035579;GO:0070821;GO:0030545;GO:0016020;GO:0016021;GO:0030545;GO:0016020;GO:0016021;GO:0005886;GO:0030246;GO:0005515;GO:0005886;GO:0043312;GO:0035579;GO:0070821;GO:0030545;GO:0016020;GO:0016021;GO:0005886;GO:0030246;GO:0005515;GO:0005886;GO:0043312;GO:0035579;GO:0070821;GO:0030545;GO:0016020;GO:0016021;GO:…	MF;CC;CC;CC;MF;MF;CC;BP;CC;CC;MF;CC;CC;MF;CC;CC;CC;MF;MF;CC;BP;CC;CC;MF;CC;CC;CC;MF;MF;CC;BP;CC;CC;MF;CC;CC;CC;MF;MF;CC;BP;CC;CC	receptor regulator activity;membrane;integral component of membrane;plasma membrane;carbohydrate binding;protein binding;plasma membrane;neutrophil degranulation;specific granule membrane;tertiary granule membrane;receptor regulator activity;membrane;integral component of membrane;receptor regulator activity;membrane;integral component of membrane;plasma membrane;carbohydrate binding;protein bind…
ENSG00000273786	-	novel transcript, sense intronic to novel protein	0.45	8.31	-4.0488	0.0046334	0.016407
ENSG00000233922	LINC01694	long intergenic non-protein coding RNA 1694 [Source:HGNC Symbol;Acc:HGNC:52481]	2.35	38.29	-4.0441	1.12E-07	7.96E-07
ENSG00000128606	LRRC17	leucine rich repeat containing 17 [Source:HGNC Symbol;Acc:HGNC:16895]	2.81	45.81	-4.0372	1.33E-08	1.04E-07	GO:0005515;GO:0005576;GO:0005615;GO:0005615;GO:0001503;GO:0005615;GO:0031012;GO:0045671;GO:0048539;GO:0045671;GO:0048539;GO:0005515;GO:0005576;GO:0005615;GO:0005615;GO:0001503;GO:0005615;GO:0031012;GO:0045671;GO:0048539	MF;CC;CC;CC;BP;CC;CC;BP;BP;BP;BP;MF;CC;CC;CC;BP;CC;CC;BP;BP	protein binding;extracellular region;extracellular space;extracellular space;ossification;extracellular space;extracellular matrix;negative regulation of osteoclast differentiation;bone marrow development;negative regulation of osteoclast differentiation;bone marrow development;protein binding;extracellular region;extracellular space;extracellular space;ossification;extracellular space;extracellu…
ENSG00000168243	GNG4	G protein subunit gamma 4 [Source:HGNC Symbol;Acc:HGNC:4407]	41.95	691.53	-4.0371	1.10E-70	1.12E-68	GO:0007186;GO:0031681;GO:0005834;GO:0016020;GO:0005886;GO:0005515;GO:0007165;GO:0005886;GO:0031681;GO:0007186;GO:0005834;GO:0031680;GO:0070062;GO:0008277;GO:0030308;GO:0007186;GO:0031681;GO:0005834;GO:0016020;GO:0005886;GO:0005515;GO:0007165;GO:0005886;GO:0031681;GO:0007186;GO:0005834;GO:0031680;GO:0070062;GO:0008277;GO:0030308;GO:0007186;GO:0031681;GO:0005834;GO:0016020;GO:0005886;GO:0005515;GO:…	BP;MF;CC;CC;CC;MF;BP;CC;MF;BP;CC;CC;CC;BP;BP;BP;MF;CC;CC;CC;MF;BP;CC;MF;BP;CC;CC;CC;BP;BP;BP;MF;CC;CC;CC;MF;BP;CC;MF;BP;CC;CC;CC;BP;BP;BP;MF;CC;CC;CC;MF;BP;CC;MF;BP;CC;CC;CC;BP;BP;BP;MF;CC;CC;CC;MF;BP;CC;MF;BP;CC;CC;CC;BP;BP	G protein-coupled receptor signaling pathway;G-protein beta-subunit binding;heterotrimeric G-protein complex;membrane;plasma membrane;protein binding;signal transduction;plasma membrane;G-protein beta-subunit binding;G protein-coupled receptor signaling pathway;heterotrimeric G-protein complex;G-protein beta/gamma-subunit complex;extracellular exosome;regulation of G protein-coupled receptor sign…	hsa:2786;hsa:2786;hsa:2786;hsa:2786;hsa:2786;hsa:2786;hsa:2786;hsa:2786;hsa:2786;hsa:2786;hsa:2786;hsa:2786;hsa:2786;hsa:2786;hsa:2786;hsa:2786;hsa:2786;hsa:2786	hsa04014;hsa04062;hsa04151;hsa04371;hsa04713;hsa04723;hsa04724;hsa04725;hsa04726;hsa04727;hsa04728;hsa04926;hsa05032;hsa05034;hsa05163;hsa05167;hsa05170;hsa05200	Ras signaling pathway ;Chemokine signaling pathway ;PI3K-Akt signaling pathway ;Apelin signaling pathway ;Circadian entrainment ;Retrograde endocannabinoid signaling ;Glutamatergic synapse ;Cholinergic synapse ;Serotonergic synapse ;GABAergic synapse ;Dopaminergic synapse ;Relaxin signaling pathway ;Morphine addiction ;Alcoholism ;Human cytomegalovirus infection ;Kaposi sarcoma-associated herpesv…
ENSG00000250508	LINC02701	long intergenic non-protein coding RNA 2701 [Source:HGNC Symbol;Acc:HGNC:54216]	4.8	76.71	-4.0352	2.66E-13	3.10E-12
ENSG00000111275	ALDH2	aldehyde dehydrogenase 2 family member [Source:HGNC Symbol;Acc:HGNC:404]	229.1	3744.42	-4.0282	9.93E-79	1.21E-76	GO:0055114;GO:0016491;GO:0016620;GO:0005739;GO:0005759;GO:0022900;GO:0070062;GO:0005759;GO:0004029;GO:0005975;GO:0009055;GO:0006069;GO:0004029;GO:0004029;GO:0004029;GO:0051287;GO:0004030;GO:0043878;GO:0006066;GO:0006068;GO:0055114;GO:0016491;GO:0016620;GO:0005739;GO:0005759;GO:0022900;GO:0070062;GO:0005759;GO:0004029;GO:0005975;GO:0009055;GO:0006069;GO:0004029;GO:0004029;GO:0004029;GO:0051287;GO:…	BP;MF;MF;CC;CC;BP;CC;CC;MF;BP;MF;BP;MF;MF;MF;MF;MF;MF;BP;BP;BP;MF;MF;CC;CC;BP;CC;CC;MF;BP;MF;BP;MF;MF;MF;MF;MF;MF;BP;BP;MF;MF	oxidation-reduction process;oxidoreductase activity;oxidoreductase activity, acting on the aldehyde or oxo group of donors, NAD or NADP as acceptor;mitochondrion;mitochondrial matrix;electron transport chain;extracellular exosome;mitochondrial matrix;aldehyde dehydrogenase (NAD) activity;carbohydrate metabolic process;electron transfer activity;ethanol oxidation;aldehyde dehydrogenase (NAD) activ…	hsa:217;hsa:217;hsa:217;hsa:217;hsa:217;hsa:217;hsa:217;hsa:217;hsa:217;hsa:217;hsa:217;hsa:217;hsa:217;hsa:217	hsa00010;hsa00053;hsa00071;hsa00280;hsa00310;hsa00330;hsa00340;hsa00380;hsa00410;hsa00561;hsa00620;hsa00770;hsa01100;hsa01240	Glycolysis / Gluconeogenesis ;Ascorbate and aldarate metabolism ;Fatty acid degradation ;Valine, leucine and isoleucine degradation ;Lysine degradation ;Arginine and proline metabolism ;Histidine metabolism ;Tryptophan metabolism ;beta-Alanine metabolism ;Glycerolipid metabolism ;Pyruvate metabolism ;Pantothenate and CoA biosynthesis ;Metabolic pathways ;Biosynthesis of cofactors
ENSG00000239998	LILRA2	leukocyte immunoglobulin like receptor A2 [Source:HGNC Symbol;Acc:HGNC:6603]	121.18	1975.11	-4.0247	1.63E-106	3.39E-104	GO:0016020;GO:0016021;GO:0005886;GO:0005576;GO:0002376;GO:0045087;GO:0005887;GO:0032731;GO:0032755;GO:0032755;GO:0032760;GO:0050867;GO:0051928;GO:0034144;GO:0007165;GO:0032757;GO:0038023;GO:0006952;GO:0003823;GO:0032725;GO:0031665;GO:0002283;GO:0071657;GO:0001791;GO:0002220;GO:0016020;GO:0016021;GO:0005886;GO:0005576;GO:0002376;GO:0045087;GO:0005887;GO:0032731;GO:0032755;GO:0032755;GO:0032760;GO:…	CC;CC;CC;CC;BP;BP;CC;BP;BP;BP;BP;BP;BP;BP;BP;BP;MF;BP;MF;BP;BP;BP;BP;MF;BP;CC;CC;CC;CC;BP;BP;CC;BP;BP;BP;BP;BP;BP;BP;BP;BP;MF;BP;MF;BP;BP;BP;BP;MF;BP;CC;CC;CC;CC;BP;BP;CC;BP;BP;BP;BP;BP;BP;BP;BP;BP;MF;BP;MF;BP;BP;BP;BP;MF;BP	membrane;integral component of membrane;plasma membrane;extracellular region;immune system process;innate immune response;integral component of plasma membrane;positive regulation of interleukin-1 beta production;positive regulation of interleukin-6 production;positive regulation of interleukin-6 production;positive regulation of tumor necrosis factor production;positive regulation of cell activa…	hsa:11027;hsa:11027	hsa04380;hsa04662	Osteoclast differentiation ;B cell receptor signaling pathway
ENSG00000140090	SLC24A4	solute carrier family 24 member 4 [Source:HGNC Symbol;Acc:HGNC:10978]	10.34	165	-4.0115	1.95E-23	4.10E-22	GO:0016021;GO:0006811;GO:0055085;GO:0005887;GO:0008273;GO:0005886;GO:0005737;GO:0005737;GO:0016020;GO:0016020;GO:0005886;GO:0015293;GO:0006813;GO:0015297;GO:0006814;GO:0006816;GO:0007608;GO:0007608;GO:0050896;GO:0098656;GO:0005886;GO:0005887;GO:0007608;GO:0006811;GO:0006874;GO:0070588;GO:0071805;GO:0006874;GO:0005262;GO:0008273;GO:0008273;GO:0035725;GO:0070588;GO:0044214;GO:0097186;GO:0016021;GO:…	CC;BP;BP;CC;MF;CC;CC;CC;CC;CC;CC;MF;BP;MF;BP;BP;BP;BP;BP;BP;CC;CC;BP;BP;BP;BP;BP;BP;MF;MF;MF;BP;BP;CC;BP;CC;BP;BP;CC;MF;CC;CC;CC;CC;CC;CC;MF;BP;MF;BP;BP;BP;BP;BP;BP;CC;CC;BP;BP;BP;BP;BP;BP;MF;MF;MF;BP;BP;CC;BP;BP;CC;BP;BP;CC;MF;CC;BP;BP;CC;MF;CC;CC;CC;CC;CC;CC;MF;BP;MF;BP;BP;BP;BP;BP;BP;CC;CC;BP;BP;BP;BP;BP;BP;MF;MF;MF;BP;BP;CC;BP;CC;BP;BP;CC;MF;CC;MF;BP;BP;BP;BP;CC;BP;BP;CC;MF;CC;MF;BP;BP;BP;BP	integral component of membrane;ion transport;transmembrane transport;integral component of plasma membrane;calcium, potassium:sodium antiporter activity;plasma membrane;cytoplasm;cytoplasm;membrane;membrane;plasma membrane;symporter activity;potassium ion transport;antiporter activity;sodium ion transport;calcium ion transport;sensory perception of smell;sensory perception of smell;response to st…	hsa:123041	hsa04740	Olfactory transduction
ENSG00000243766	HOTTIP	HOXA distal transcript antisense RNA [Source:HGNC Symbol;Acc:HGNC:37461]	30	485.47	-4.0098	4.08E-62	3.38E-60
ENSG00000213973	ZNF99	zinc finger protein 99 [Source:HGNC Symbol;Acc:HGNC:13175]	0.87	14.73	-4.0008	0.0010428	0.0042466	GO:0006355;GO:0005634;GO:0046872;GO:0003677;GO:0045944;GO:0005634;GO:0006357;GO:0000978;GO:0001228;GO:0006355;GO:0046872	BP;CC;MF;MF;BP;CC;BP;MF;MF;BP;MF	regulation of transcription, DNA-templated;nucleus;metal ion binding;DNA binding;positive regulation of transcription by RNA polymerase II;nucleus;regulation of transcription by RNA polymerase II;RNA polymerase II proximal promoter sequence-specific DNA binding;DNA-binding transcription activator activity, RNA polymerase II-specific;regulation of transcription, DNA-templated;metal ion binding	hsa:7652	hsa05168	Herpes simplex virus 1 infection
ENSG00000161180	CCDC116	coiled-coil domain containing 116 [Source:HGNC Symbol;Acc:HGNC:26688]	3.07	51.52	-3.9994	1.05E-09	9.11E-09	GO:0005737;GO:0005856;GO:0005515;GO:0005815;GO:0005813;GO:0005813;GO:0005737;GO:0005856;GO:0005515;GO:0005815;GO:0005813;GO:0005813	CC;CC;MF;CC;CC;CC;CC;CC;MF;CC;CC;CC	cytoplasm;cytoskeleton;protein binding;microtubule organizing center;centrosome;centrosome;cytoplasm;cytoskeleton;protein binding;microtubule organizing center;centrosome;centrosome
ENSG00000072858	SIDT1	SID1 transmembrane family member 1 [Source:HGNC Symbol;Acc:HGNC:25967]	1.48	22.34	-3.9946	4.91E-05	0.00025039	GO:0016021;GO:0003723;GO:0016020;GO:0005886;GO:0005764;GO:0015485;GO:0003725;GO:0051033;GO:0050658;GO:0016021;GO:0003723;GO:0016020;GO:0005886;GO:0005764;GO:0015485;GO:0003725;GO:0051033;GO:0050658	CC;MF;CC;CC;CC;MF;MF;MF;BP;CC;MF;CC;CC;CC;MF;MF;MF;BP	integral component of membrane;RNA binding;membrane;plasma membrane;lysosome;cholesterol binding;double-stranded RNA binding;RNA transmembrane transporter activity;RNA transport;integral component of membrane;RNA binding;membrane;plasma membrane;lysosome;cholesterol binding;double-stranded RNA binding;RNA transmembrane transporter activity;RNA transport
ENSG00000203808	BVES-AS1	BVES antisense RNA 1 [Source:HGNC Symbol;Acc:HGNC:21223]	1.77	29.26	-3.9901	3.15E-06	1.89E-05
ENSG00000197165	SULT1A2	sulfotransferase family 1A member 2 [Source:HGNC Symbol;Acc:HGNC:11454]	0.44	7.94	-3.9869	0.0053578	0.018653	GO:0016740;GO:0008146;GO:0008146;GO:0016740;GO:0008146;GO:0005737;GO:0016740;GO:0006629;GO:0008202;GO:0005515;GO:0005737;GO:0006805;GO:0006584;GO:0005829;GO:0004062;GO:0008146;GO:0051923;GO:0050427;GO:0050427;GO:0008146;GO:0051923;GO:0004062;GO:0006068;GO:0018958;GO:0004062;GO:0047894;GO:0009309;GO:0008146;GO:0005737;GO:0016740;GO:0006629;GO:0008202;GO:0005515;GO:0005737;GO:0006805;GO:0006584;GO:…	MF;MF;MF;MF;MF;CC;MF;BP;BP;MF;CC;BP;BP;CC;MF;MF;BP;BP;BP;MF;BP;MF;BP;BP;MF;MF;BP;MF;CC;MF;BP;BP;MF;CC;BP;BP;CC;MF;MF;BP;BP;BP;MF;BP;MF;BP;BP;MF;MF;BP;MF;MF	transferase activity;sulfotransferase activity;sulfotransferase activity;transferase activity;sulfotransferase activity;cytoplasm;transferase activity;lipid metabolic process;steroid metabolic process;protein binding;cytoplasm;xenobiotic metabolic process;catecholamine metabolic process;cytosol;aryl sulfotransferase activity;sulfotransferase activity;sulfation;3'-phosphoadenosine 5'-phosphosulfat…	hsa:6799	hsa05204	Chemical carcinogenesis - DNA adducts
ENSG00000278635	-	WAS protein family homolog 1 (WASH1) pseudogene	0.89	14.54	-3.9836	0.0012134	0.004875
ENSG00000126016	AMOT	angiomotin [Source:HGNC Symbol;Acc:HGNC:17810]	4.12	65.3	-3.9716	6.85E-12	7.18E-11	GO:0005737;GO:0016021;GO:0005654;GO:0030054;GO:0030054;GO:0005515;GO:0009986;GO:0008180;GO:0030027;GO:0005886;GO:0005923;GO:0005923;GO:0030334;GO:0030036;GO:0031410;GO:0005829;GO:0038023;GO:0005923;GO:0030036;GO:0009986;GO:0001525;GO:0043116;GO:0007043;GO:0005884;GO:0035329;GO:0005737;GO:0016021;GO:0009897;GO:0016525;GO:0035329;GO:0030139;GO:0034613;GO:0043536;GO:0030027;GO:0001726;GO:0030334;GO:…	CC;CC;CC;CC;CC;MF;CC;CC;CC;CC;CC;CC;BP;BP;CC;CC;MF;CC;BP;CC;BP;BP;BP;CC;BP;CC;CC;CC;BP;BP;CC;BP;BP;CC;CC;BP;MF;MF;BP;BP;BP;CC;CC;CC;MF;CC;CC;CC;CC;CC;BP;BP;CC;CC;CC;MF;CC;BP;BP;BP;BP;CC;BP;BP;CC;BP;BP;CC;BP;BP;CC;CC;CC;BP;MF;MF;BP;BP;BP;BP;BP;BP;BP;BP;BP;BP;BP;BP;BP;BP;BP;CC;CC;BP;BP;CC;CC;CC;CC;CC	cytoplasm;integral component of membrane;nucleoplasm;cell junction;cell junction;protein binding;cell surface;COP9 signalosome;lamellipodium;plasma membrane;bicellular tight junction;bicellular tight junction;regulation of cell migration;actin cytoskeleton organization;cytoplasmic vesicle;cytosol;signaling receptor activity;bicellular tight junction;actin cytoskeleton organization;cell surface;an…	hsa:154796;hsa:154796	hsa04390;hsa04530	Hippo signaling pathway ;Tight junction
ENSG00000134595	SOX3	SRY-box transcription factor 3 [Source:HGNC Symbol;Acc:HGNC:11199]	1.4	21.87	-3.97	4.05E-05	0.00020918	GO:0006355;GO:0000981;GO:0005634;GO:0005654;GO:0003677;GO:0007275;GO:0005515;GO:0000981;GO:0000122;GO:0000978;GO:0000978;GO:0000981;GO:0000785;GO:0030154;GO:0009653;GO:1990837;GO:0005654;GO:0045944;GO:0006355;GO:0003677;GO:0007417;GO:0045665;GO:0007530;GO:0021983;GO:0007423;GO:0021854;GO:0060324	BP;MF;CC;CC;MF;BP;MF;MF;BP;MF;MF;MF;CC;BP;BP;MF;CC;BP;BP;MF;BP;BP;BP;BP;BP;BP;BP	regulation of transcription, DNA-templated;DNA-binding transcription factor activity, RNA polymerase II-specific;nucleus;nucleoplasm;DNA binding;multicellular organism development;protein binding;DNA-binding transcription factor activity, RNA polymerase II-specific;negative regulation of transcription by RNA polymerase II;RNA polymerase II proximal promoter sequence-specific DNA binding;RNA polym…
Novel.8170	-	-	0.44	7.88	-3.9661	0.0077028	0.025832
ENSG00000250138	-	POM121 membrane glycoprotein-like 1 (POM121L1) pseudogene	13.99	216.64	-3.9582	5.22E-22	1.03E-20
ENSG00000104490	NCALD	neurocalcin delta [Source:HGNC Symbol;Acc:HGNC:7655]	36.57	573.63	-3.9571	2.16E-55	1.48E-53	GO:0005509;GO:0046872;GO:0003779;GO:0005829;GO:0016192;GO:0005515;GO:0005829;GO:0003779;GO:0043014;GO:0003073;GO:0019722;GO:0005829;GO:0015631;GO:0030276;GO:0030130;GO:0005509;GO:0046872;GO:0003779;GO:0005829;GO:0016192;GO:0005515;GO:0005829;GO:0015631;GO:0030276;GO:0030130;GO:0005509;GO:0046872;GO:0003779;GO:0005829;GO:0016192;GO:0005515;GO:0005829;GO:0015631;GO:0030276;GO:0030130;GO:0005509;GO:…	MF;MF;MF;CC;BP;MF;CC;MF;MF;BP;BP;CC;MF;MF;CC;MF;MF;MF;CC;BP;MF;CC;MF;MF;CC;MF;MF;MF;CC;BP;MF;CC;MF;MF;CC;MF;MF;MF;MF;MF;MF;MF;MF;MF;MF;MF;MF;MF;MF;MF;MF;MF;MF;MF;MF;MF;MF;MF;MF;MF;MF;MF;MF;MF;MF;MF;CC;BP;MF;CC;MF;MF;CC;MF;MF;MF;CC;BP;MF;CC;MF;MF;CC	calcium ion binding;metal ion binding;actin binding;cytosol;vesicle-mediated transport;protein binding;cytosol;actin binding;alpha-tubulin binding;regulation of systemic arterial blood pressure;calcium-mediated signaling;cytosol;tubulin binding;clathrin binding;clathrin coat of trans-Golgi network vesicle;calcium ion binding;metal ion binding;actin binding;cytosol;vesicle-mediated transport;prote…	hsa:83988	hsa04740	Olfactory transduction
ENSG00000120341	SEC16B	SEC16 homolog B, endoplasmic reticulum export factor [Source:HGNC Symbol;Acc:HGNC:30301]	0.45	7.77	-3.9538	0.0059822	0.020608	GO:0006914;GO:0048208;GO:0016020;GO:0015031;GO:0005783;GO:0005789;GO:0043231;GO:0005794;GO:0000139;GO:0016192;GO:0005515;GO:0007031;GO:0007031;GO:0006888;GO:0006888;GO:0070971;GO:0005829;GO:0010628;GO:0007030;GO:0016559;GO:0048208;GO:0070971;GO:0012507;GO:0007029;GO:0007029;GO:0048208;GO:0070863;GO:0070973;GO:0070863;GO:0006914;GO:0048208;GO:0016020;GO:0015031;GO:0005783;GO:0005789;GO:0043231;GO:…	BP;BP;CC;BP;CC;CC;CC;CC;CC;BP;MF;BP;BP;BP;BP;CC;CC;BP;BP;BP;BP;CC;CC;BP;BP;BP;BP;BP;BP;BP;BP;CC;BP;CC;CC;CC;CC;CC;BP;MF;BP;BP;BP;BP;CC;CC;BP;BP;BP;BP;CC;CC;BP;BP;BP;BP;BP;BP;BP;CC;BP;BP;CC;BP;BP;BP;CC;BP;CC;CC;CC;CC;BP;MF;BP;BP;CC;BP;CC;CC;CC;CC;BP;MF;BP;BP;CC;CC;CC;BP;BP;BP;CC;CC;CC;BP	autophagy;COPII vesicle coating;membrane;protein transport;endoplasmic reticulum;endoplasmic reticulum membrane;intracellular membrane-bounded organelle;Golgi apparatus;Golgi membrane;vesicle-mediated transport;protein binding;peroxisome organization;peroxisome organization;ER to Golgi vesicle-mediated transport;ER to Golgi vesicle-mediated transport;endoplasmic reticulum exit site;cytosol;positi…
ENSG00000160593	JAML	junction adhesion molecule like [Source:HGNC Symbol;Acc:HGNC:19084]	2.21	35.23	-3.9516	2.54E-05	0.00013578	GO:0016021;GO:0016020;GO:0050900;GO:0046629;GO:0005654;GO:0005886;GO:0005886;GO:0007155;GO:0030054;GO:0042803;GO:0002376;GO:0050776;GO:0050900;GO:0005886;GO:0005923;GO:0030593;GO:0060054;GO:0005178;GO:0072672;GO:0050839;GO:0007157;GO:0007157;GO:0035696;GO:0046629;GO:0016021;GO:0016020;GO:0050900;GO:0046629;GO:0005654;GO:0005886;GO:0005886;GO:0007155;GO:0030054;GO:0042803;GO:0005515;GO:0002376;GO:…	CC;CC;BP;BP;CC;CC;CC;BP;CC;MF;BP;BP;BP;CC;CC;BP;BP;MF;BP;MF;BP;BP;BP;BP;CC;CC;BP;BP;CC;CC;CC;BP;CC;MF;MF;BP;BP;BP;CC;CC;BP;BP;MF;BP;MF;BP;BP;BP;BP;CC;CC;BP;BP;CC;CC;CC;CC;BP;BP;CC;CC;BP;BP;CC;CC;CC;BP;CC;MF;BP;BP;BP;CC;CC;BP;BP;MF;BP;MF;BP;BP;BP;BP;CC;CC;BP;BP;CC;CC;CC;CC;BP;BP;CC;CC;CC;CC;BP;BP;CC;CC	integral component of membrane;membrane;leukocyte migration;gamma-delta T cell activation;nucleoplasm;plasma membrane;plasma membrane;cell adhesion;cell junction;protein homodimerization activity;immune system process;regulation of immune response;leukocyte migration;plasma membrane;bicellular tight junction;neutrophil chemotaxis;positive regulation of epithelial cell proliferation involved in wo…
ENSG00000175084	DES	desmin [Source:HGNC Symbol;Acc:HGNC:2770]	0.45	7.76	-3.9437	0.010957	0.035217	GO:0005882;GO:0005634;GO:0005634;GO:0005737;GO:0016020;GO:0005886;GO:0042383;GO:0042383;GO:0045111;GO:0005515;GO:0042802;GO:0030018;GO:0030018;GO:0005829;GO:0070062;GO:0006936;GO:0014704;GO:0005200;GO:0007010;GO:0030049;GO:0045109;GO:0008016;GO:0008092;GO:0005882;GO:0097512;GO:0005856;GO:0005911;GO:0005916;GO:0031594;GO:0043292	CC;CC;CC;CC;CC;CC;CC;CC;CC;MF;MF;CC;CC;CC;CC;BP;CC;MF;BP;BP;BP;BP;MF;CC;CC;CC;CC;CC;CC;CC	intermediate filament;nucleus;nucleus;cytoplasm;membrane;plasma membrane;sarcolemma;sarcolemma;intermediate filament cytoskeleton;protein binding;identical protein binding;Z disc;Z disc;cytosol;extracellular exosome;muscle contraction;intercalated disc;structural constituent of cytoskeleton;cytoskeleton organization;muscle filament sliding;intermediate filament organization;regulation of heart co…	hsa:1674;hsa:1674;hsa:1674	hsa05410;hsa05412;hsa05414	Hypertrophic cardiomyopathy ;Arrhythmogenic right ventricular cardiomyopathy ;Dilated cardiomyopathy
ENSG00000189057	FAM111B	FAM111 trypsin like peptidase B [Source:HGNC Symbol;Acc:HGNC:24200]	17.27	264.35	-3.9416	6.25E-27	1.57E-25	GO:0008233;GO:0006508;GO:0016787;GO:0005515;GO:0005634;GO:0000785;GO:0006260;GO:0008233;GO:0006508;GO:0016787;GO:0005515;GO:0005634;GO:0000785;GO:0006260;GO:0008233;GO:0006508;GO:0016787;GO:0005515;GO:0005634;GO:0000785;GO:0006260;GO:0008233;GO:0006508;GO:0016787;GO:0005515;GO:0005634;GO:0000785;GO:0006260	MF;BP;MF;MF;CC;CC;BP;MF;BP;MF;MF;CC;CC;BP;MF;BP;MF;MF;CC;CC;BP;MF;BP;MF;MF;CC;CC;BP	peptidase activity;proteolysis;hydrolase activity;protein binding;nucleus;chromatin;DNA replication;peptidase activity;proteolysis;hydrolase activity;protein binding;nucleus;chromatin;DNA replication;peptidase activity;proteolysis;hydrolase activity;protein binding;nucleus;chromatin;DNA replication;peptidase activity;proteolysis;hydrolase activity;protein binding;nucleus;chromatin;DNA replication
ENSG00000072952	IRAG1	inositol 1,4,5-triphosphate receptor associated 1 [Source:HGNC Symbol;Acc:HGNC:7237]	3.08	49.44	-3.9406	2.40E-09	2.02E-08	GO:0005737;GO:0016020;GO:0016021;GO:0048471;GO:0016529;GO:0005515;GO:0005789;GO:0019934;GO:0031095;GO:0005737;GO:0016020;GO:0016021;GO:0048471;GO:0016529;GO:0005515;GO:0005789;GO:0019934;GO:0031095;GO:0005737;GO:0016020;GO:0016021;GO:0048471;GO:0016529;GO:0005515;GO:0005789;GO:0019934;GO:0031095;GO:0005737;GO:0016020;GO:0016021;GO:0048471;GO:0016529;GO:0005515;GO:0005789;GO:0019934;GO:0031095;GO:…	CC;CC;CC;CC;CC;MF;CC;BP;CC;CC;CC;CC;CC;CC;MF;CC;BP;CC;CC;CC;CC;CC;CC;MF;CC;BP;CC;CC;CC;CC;CC;CC;MF;CC;BP;CC;CC;CC;CC;CC;CC;MF;CC;BP;CC;CC;CC;CC;CC;CC;MF;CC;BP;CC;CC;CC;CC;CC;CC;CC;CC;CC;MF;CC;BP;CC;CC;CC;CC;CC;CC;CC;CC;CC;CC	cytoplasm;membrane;integral component of membrane;perinuclear region of cytoplasm;sarcoplasmic reticulum;protein binding;endoplasmic reticulum membrane;cGMP-mediated signaling;platelet dense tubular network membrane;cytoplasm;membrane;integral component of membrane;perinuclear region of cytoplasm;sarcoplasmic reticulum;protein binding;endoplasmic reticulum membrane;cGMP-mediated signaling;platele…	hsa:10335;hsa:10335	hsa04022;hsa04270	cGMP-PKG signaling pathway ;Vascular smooth muscle contraction
ENSG00000162975	KCNF1	potassium voltage-gated channel modifier subfamily F member 1 [Source:HGNC Symbol;Acc:HGNC:6246]	2.82	42.8	-3.9379	2.21E-08	1.69E-07	GO:0016020;GO:0006811;GO:0055085;GO:0005249;GO:0006813;GO:0051260;GO:0005216;GO:0008076;GO:0016021;GO:0005244;GO:0005267;GO:0034765;GO:0071805;GO:0005515;GO:0005886;GO:0008076;GO:0005249;GO:0071805;GO:0016021;GO:0006813;GO:0071805;GO:0005267	CC;BP;BP;MF;BP;BP;MF;CC;CC;MF;MF;BP;BP;MF;CC;CC;MF;BP;CC;BP;BP;MF	membrane;ion transport;transmembrane transport;voltage-gated potassium channel activity;potassium ion transport;protein homooligomerization;ion channel activity;voltage-gated potassium channel complex;integral component of membrane;voltage-gated ion channel activity;potassium channel activity;regulation of ion transmembrane transport;potassium ion transmembrane transport;protein binding;plasma me…
ENSG00000223652	-	novel transcript	0.96	14.21	-3.9289	0.00090513	0.0037326
ENSG00000268785	RPL7P50	ribosomal protein L7 pseudogene 50 [Source:HGNC Symbol;Acc:HGNC:35816]	5.52	84.51	-3.9267	5.12E-15	6.80E-14
ENSG00000141977	CIB3	calcium and integrin binding family member 3 [Source:HGNC Symbol;Acc:HGNC:24580]	2.74	42.15	-3.9232	4.72E-08	3.50E-07	GO:0005509;GO:0046872;GO:0005509;GO:0005515;GO:0000287;GO:0005509;GO:0046872;GO:0005509;GO:0005515;GO:0000287	MF;MF;MF;MF;MF;MF;MF;MF;MF;MF	calcium ion binding;metal ion binding;calcium ion binding;protein binding;magnesium ion binding;calcium ion binding;metal ion binding;calcium ion binding;protein binding;magnesium ion binding
ENSG00000228547	OR7E26P	olfactory receptor family 7 subfamily E member 26 pseudogene [Source:HGNC Symbol;Acc:HGNC:8398]	0.52	7.59	-3.9179	0.0076899	0.025797
ENSG00000230836	LINC01293	long intergenic non-protein coding RNA 1293 [Source:HGNC Symbol;Acc:HGNC:50362]	0.52	7.51	-3.9141	0.0078846	0.026353
ENSG00000241549	GUSBP2	GUSB pseudogene 2 [Source:HGNC Symbol;Acc:HGNC:18792]	0.52	7.52	-3.9081	0.0067293	0.022924
ENSG00000036530	CYP46A1	cytochrome P450 family 46 subfamily A member 1 [Source:HGNC Symbol;Acc:HGNC:2641]	1.76	27.51	-3.9076	9.10E-06	5.15E-05	GO:0005506;GO:0016705;GO:0020037;GO:0033781;GO:0006707;GO:0055114;GO:0020037;GO:0005506;GO:0016705;GO:0006707;GO:0033781;GO:0016020;GO:0016021;GO:0046872;GO:0005783;GO:0005789;GO:0004497;GO:0016491;GO:0043231;GO:0006629;GO:0030054;GO:0042995;GO:0008202;GO:0008203;GO:0030425;GO:0030425;GO:0045202;GO:0098793;GO:0098793;GO:0020037;GO:0006805;GO:0020037;GO:0008207;GO:0005789;GO:0098794;GO:0098794;GO:…	MF;MF;MF;MF;BP;BP;MF;MF;MF;BP;MF;CC;CC;MF;CC;CC;MF;MF;CC;BP;CC;CC;BP;BP;CC;CC;CC;CC;CC;MF;BP;MF;BP;CC;CC;CC;BP;CC;BP;BP;MF;BP;BP;MF;BP;BP;BP;MF;MF;BP;BP;BP;BP;BP;MF;MF;MF;BP;MF;CC;CC;MF;CC;CC;MF;MF;CC;BP;CC;CC;BP;BP;CC;CC;CC;CC;CC;MF;BP;MF;BP;CC;CC;CC;BP;CC;BP;BP;MF;BP;BP;MF;BP;BP;BP;MF;MF;BP;BP;BP;MF;MF;MF;BP;MF;MF	iron ion binding;oxidoreductase activity, acting on paired donors, with incorporation or reduction of molecular oxygen;heme binding;cholesterol 24-hydroxylase activity;cholesterol catabolic process;oxidation-reduction process;heme binding;iron ion binding;oxidoreductase activity, acting on paired donors, with incorporation or reduction of molecular oxygen;cholesterol catabolic process;cholesterol…	hsa:10858	hsa00120	Primary bile acid biosynthesis
ENSG00000114646	CSPG5	chondroitin sulfate proteoglycan 5 [Source:HGNC Symbol;Acc:HGNC:2467]	11.12	171.24	-3.9062	5.42E-19	9.18E-18	GO:0007399;GO:0016020;GO:0016021;GO:0016021;GO:0005783;GO:0005789;GO:0005886;GO:0005794;GO:0005794;GO:0007165;GO:0030054;GO:0000139;GO:0007275;GO:0030154;GO:0005515;GO:0045202;GO:0007399;GO:0040008;GO:0009986;GO:0097060;GO:0008083;GO:0005576;GO:0045202;GO:0007010;GO:0030660;GO:0005887;GO:0016020;GO:0043202;GO:0005796;GO:0030206;GO:0030207;GO:0030208;GO:0046907;GO:0048858;GO:0050804;GO:0099550;GO:…	BP;CC;CC;CC;CC;CC;CC;CC;CC;BP;CC;CC;BP;BP;MF;CC;BP;BP;CC;CC;MF;CC;CC;BP;CC;CC;CC;CC;CC;BP;BP;BP;BP;BP;BP;BP;BP;BP;BP;BP;CC;CC;CC;BP;CC;CC;CC;CC;CC;CC;CC;CC;BP;CC;CC;BP;BP;MF;CC;BP;BP;CC;CC;MF;CC;CC;BP;CC;CC;CC;CC;CC;BP;BP;BP;BP;BP;BP;BP;BP;BP;CC;CC;CC;CC;CC;CC;CC;CC;BP;CC;CC;BP;BP;MF;CC;BP;BP;CC;CC;MF;CC;CC;BP;CC;CC;CC;CC;CC;BP;BP;BP;BP;BP;BP;BP;BP;BP;CC;CC	nervous system development;membrane;integral component of membrane;integral component of membrane;endoplasmic reticulum;endoplasmic reticulum membrane;plasma membrane;Golgi apparatus;Golgi apparatus;signal transduction;cell junction;Golgi membrane;multicellular organism development;cell differentiation;protein binding;synapse;nervous system development;regulation of growth;cell surface;synaptic m…
ENSG00000181908	LINC02724	long intergenic non-protein coding RNA 2724 [Source:HGNC Symbol;Acc:HGNC:54241]	8.09	124.4	-3.9039	5.39E-20	9.52E-19
ENSG00000201217	Y_RNA	Y RNA [Source:RFAM;Acc:RF00019]	0.45	7.45	-3.9025	0.01281	0.040424
ENSG00000274134	MIR6774	microRNA 6774 [Source:HGNC Symbol;Acc:HGNC:50202]	0.44	7.41	-3.8965	0.010319	0.033409
ENSG00000145569	OTULINL	OTU deubiquitinase with linear linkage specificity like [Source:HGNC Symbol;Acc:HGNC:25629]	338.44	5005.18	-3.8871	1.41E-75	1.58E-73	GO:0005634;GO:0005737;GO:0005737;GO:0016020;GO:0005783;GO:0005789;GO:0005515;GO:0006508;GO:0005635;GO:0005635;GO:0042406	CC;CC;CC;CC;CC;CC;MF;BP;CC;CC;CC	nucleus;cytoplasm;cytoplasm;membrane;endoplasmic reticulum;endoplasmic reticulum membrane;protein binding;proteolysis;nuclear envelope;nuclear envelope;extrinsic component of endoplasmic reticulum membrane
ENSG00000271524	BNIP3P17	BCL2 interacting protein 3 pseudogene 17 [Source:HGNC Symbol;Acc:HGNC:49697]	0.96	13.72	-3.8844	0.0011876	0.0047808
ENSG00000104889	RNASEH2A	ribonuclease H2 subunit A [Source:HGNC Symbol;Acc:HGNC:18518]	0.45	7.42	-3.8838	0.007722	0.025887	GO:0003723;GO:0003676;GO:0004523;GO:0016070;GO:0005634;GO:0046872;GO:0005654;GO:0005829;GO:0016787;GO:0090305;GO:0004518;GO:0006260;GO:0004519;GO:0090501;GO:0090502;GO:0004523;GO:0004540;GO:0006401;GO:0006401;GO:0004523;GO:0043137;GO:0006298;GO:0006298;GO:0006298;GO:0032299;GO:0032299;GO:0032299;GO:0003676;GO:0003723;GO:0046872;GO:0016787;GO:0090305;GO:0004518;GO:0004519;GO:0090502;GO:0004523;GO:…	MF;MF;MF;BP;CC;MF;CC;CC;MF;BP;MF;BP;MF;BP;BP;MF;MF;BP;BP;MF;BP;BP;BP;BP;CC;CC;CC;MF;MF;MF;MF;BP;MF;MF;BP;MF;MF;MF;MF;MF;MF;BP;MF;MF;BP	RNA binding;nucleic acid binding;RNA-DNA hybrid ribonuclease activity;RNA metabolic process;nucleus;metal ion binding;nucleoplasm;cytosol;hydrolase activity;nucleic acid phosphodiester bond hydrolysis;nuclease activity;DNA replication;endonuclease activity;RNA phosphodiester bond hydrolysis;RNA phosphodiester bond hydrolysis, endonucleolytic;RNA-DNA hybrid ribonuclease activity;ribonuclease activ…	hsa:10535	hsa03030	DNA replication
ENSG00000238105	GOLGA2P5	GOLGA2 pseudogene 5 [Source:HGNC Symbol;Acc:HGNC:25315]	5.02	75.22	-3.8823	3.84E-13	4.41E-12
ENSG00000182545	RNASE10	ribonuclease A family member 10 (inactive) [Source:HGNC Symbol;Acc:HGNC:19275]	0.45	7.29	-3.8764	0.010339	0.033466	GO:0003676;GO:0007155;GO:0005576;GO:0005515;GO:0090501;GO:0007338;GO:1902093;GO:0080154;GO:0022409;GO:0034113;GO:0003676;GO:0007155;GO:0005576;GO:0005515;GO:0090501;GO:0007338;GO:1902093;GO:0080154;GO:0022409;GO:0034113	MF;BP;CC;MF;BP;BP;BP;BP;BP;BP;MF;BP;CC;MF;BP;BP;BP;BP;BP;BP	nucleic acid binding;cell adhesion;extracellular region;protein binding;RNA phosphodiester bond hydrolysis;single fertilization;positive regulation of flagellated sperm motility;regulation of fertilization;positive regulation of cell-cell adhesion;heterotypic cell-cell adhesion;nucleic acid binding;cell adhesion;extracellular region;protein binding;RNA phosphodiester bond hydrolysis;single fertil…
ENSG00000272347	-	novel transcript	0.52	7.33	-3.8689	0.0077029	0.025832
ENSG00000163221	S100A12	S100 calcium binding protein A12 [Source:HGNC Symbol;Acc:HGNC:10489]	0.87	13.41	-3.8602	0.0017104	0.0066722	GO:0005509;GO:0005634;GO:0005737;GO:0005737;GO:0016020;GO:0046872;GO:0005886;GO:0005886;GO:0008270;GO:0005509;GO:0005576;GO:0005576;GO:0005856;GO:0005856;GO:0005829;GO:0002376;GO:0045087;GO:0045087;GO:0006954;GO:0005737;GO:0005615;GO:0005515;GO:0006805;GO:0042742;GO:0042742;GO:0030593;GO:0005509;GO:0048306;GO:0043123;GO:0050729;GO:0005507;GO:0061844;GO:0043312;GO:0043123;GO:0006954;GO:0051092;GO:…	MF;CC;CC;CC;CC;MF;CC;CC;MF;MF;CC;CC;CC;CC;CC;BP;BP;BP;BP;CC;CC;MF;BP;BP;BP;BP;MF;MF;BP;BP;MF;BP;BP;BP;BP;BP;CC;BP;BP;BP;BP;BP;BP;BP;BP;MF;MF;MF;MF;BP	calcium ion binding;nucleus;cytoplasm;cytoplasm;membrane;metal ion binding;plasma membrane;plasma membrane;zinc ion binding;calcium ion binding;extracellular region;extracellular region;cytoskeleton;cytoskeleton;cytosol;immune system process;innate immune response;innate immune response;inflammatory response;cytoplasm;extracellular space;protein binding;xenobiotic metabolic process;defense respon…
ENSG00000248698	LINC01085	long intergenic non-protein coding RNA 1085 [Source:HGNC Symbol;Acc:HGNC:27198]	0.52	7.23	-3.8523	0.0078831	0.026351
ENSG00000101082	SLA2	Src like adaptor 2 [Source:HGNC Symbol;Acc:HGNC:17329]	4.28	60.41	-3.8506	3.35E-11	3.31E-10	GO:0005515;GO:0009966;GO:0005737;GO:0005737;GO:0016020;GO:0005794;GO:0043231;GO:0005654;GO:0005886;GO:0005886;GO:0031410;GO:0010008;GO:0005515;GO:0043551;GO:0046935;GO:0046854;GO:0005942;GO:0000122;GO:0005829;GO:0047485;GO:0019221;GO:0042110;GO:0035591;GO:0050776;GO:0050860;GO:0050851;GO:0019724;GO:0042110;GO:0050849;GO:0005770;GO:0005515;GO:0009966;GO:0005737;GO:0005737;GO:0016020;GO:0005794;GO:…	MF;BP;CC;CC;CC;CC;CC;CC;CC;CC;CC;CC;MF;BP;MF;BP;CC;BP;CC;MF;BP;BP;MF;BP;BP;BP;BP;BP;BP;CC;MF;BP;CC;CC;CC;CC;CC;CC;CC;CC;CC;CC;MF;BP;MF;BP;CC;BP;CC;MF;BP;BP;MF;BP;BP;BP;BP;BP	protein binding;regulation of signal transduction;cytoplasm;cytoplasm;membrane;Golgi apparatus;intracellular membrane-bounded organelle;nucleoplasm;plasma membrane;plasma membrane;cytoplasmic vesicle;endosome membrane;protein binding;regulation of phosphatidylinositol 3-kinase activity;1-phosphatidylinositol-3-kinase regulator activity;phosphatidylinositol phosphorylation;phosphatidylinositol 3-k…
ENSG00000169994	MYO7B	myosin VIIB [Source:HGNC Symbol;Acc:HGNC:7607]	4.29	60.52	-3.8496	4.71E-11	4.59E-10	GO:0005524;GO:0005515;GO:0005856;GO:0051015;GO:0003774;GO:0016459;GO:0005737;GO:0000166;GO:0003779;GO:0030154;GO:0042995;GO:0005515;GO:0005737;GO:0005902;GO:0005902;GO:0051015;GO:0007605;GO:0005902;GO:0015629;GO:0000146;GO:0030898;GO:0007015;GO:0030050;GO:0031982;GO:0005903;GO:0007423;GO:1904970;GO:0090651;GO:0005524;GO:0005515;GO:0005856;GO:0051015;GO:0003774;GO:0016459;GO:0005737;GO:0000166;GO:…	MF;MF;CC;MF;MF;CC;CC;MF;MF;BP;CC;MF;CC;CC;CC;MF;BP;CC;CC;MF;MF;BP;BP;CC;CC;BP;BP;CC;MF;MF;CC;MF;MF;CC;CC;MF;MF;BP;CC;MF;CC;CC;CC;MF;BP;CC;CC;MF;MF;BP;BP;CC;CC;BP;BP;CC;CC;CC;CC;MF;CC;MF;MF	ATP binding;protein binding;cytoskeleton;actin filament binding;motor activity;myosin complex;cytoplasm;nucleotide binding;actin binding;cell differentiation;cell projection;protein binding;cytoplasm;microvillus;microvillus;actin filament binding;sensory perception of sound;microvillus;actin cytoskeleton;microfilament motor activity;actin-dependent ATPase activity;actin filament organization;vesi…
ENSG00000260613	-	novel transcript	0.96	13.44	-3.8466	0.0012799	0.0051145
ENSG00000109674	NEIL3	nei like DNA glycosylase 3 [Source:HGNC Symbol;Acc:HGNC:24573]	53.24	770.16	-3.8458	8.12E-64	7.03E-62	GO:0003677;GO:0008270;GO:0003906;GO:0016799;GO:0006284;GO:0003684;GO:0003676;GO:0006281;GO:0019104;GO:0005634;GO:0005634;GO:0046872;GO:0005654;GO:0016787;GO:0016829;GO:0005694;GO:0006974;GO:0003824;GO:0008152;GO:0016798;GO:0140078;GO:0003684;GO:0006284;GO:0005654;GO:0003690;GO:0003906;GO:0003697;GO:0006284;GO:0045007;GO:0036297;GO:0000405;GO:0006284;GO:0003906;GO:0019104;GO:0000405;GO:0003690;GO:…	MF;MF;MF;MF;BP;MF;MF;BP;MF;CC;CC;MF;CC;MF;MF;CC;BP;MF;BP;MF;MF;MF;BP;CC;MF;MF;MF;BP;BP;BP;MF;BP;MF;MF;MF;MF;MF;MF;MF;MF;BP	DNA binding;zinc ion binding;DNA-(apurinic or apyrimidinic site) endonuclease activity;hydrolase activity, hydrolyzing N-glycosyl compounds;base-excision repair;damaged DNA binding;nucleic acid binding;DNA repair;DNA N-glycosylase activity;nucleus;nucleus;metal ion binding;nucleoplasm;hydrolase activity;lyase activity;chromosome;cellular response to DNA damage stimulus;catalytic activity;metaboli…	hsa:55247	hsa03410	Base excision repair
ENSG00000231764	DLX6-AS1	DLX6 antisense RNA 1 [Source:HGNC Symbol;Acc:HGNC:37151]	0.52	7.1	-3.831	0.0087238	0.028846
Novel.2617	-	-	27	386.05	-3.8247	1.81E-43	8.48E-42
ENSG00000229407	-	novel transcript	0.52	7.07	-3.8186	0.008952	0.029499
ENSG00000189316	-	novel transcript, antisense to ZNF273	1.04	13.31	-3.8145	0.0025136	0.0094553
ENSG00000165066	NKX6-3	NK6 homeobox 3 [Source:HGNC Symbol;Acc:HGNC:26328]	13.66	190.21	-3.8133	1.57E-26	3.86E-25	GO:0003677;GO:0005634;GO:0006355;GO:0000981;GO:0005634;GO:0006357;GO:0000981;GO:0000978;GO:0000981;GO:0000785;GO:0030154;GO:1990837;GO:0000978;GO:0001227;GO:0001228;GO:0043565;GO:0000122;GO:0045944;GO:0003677;GO:0006355;GO:0000981;GO:0005634;GO:0005634;GO:0006357;GO:0000981;GO:0000978;GO:0000981;GO:0000785;GO:0030154;GO:1990837;GO:0000978;GO:0001227;GO:0001228;GO:0043565;GO:0000122;GO:0001709;GO:…	MF;CC;BP;MF;CC;BP;MF;MF;MF;CC;BP;MF;MF;MF;MF;MF;BP;BP;MF;BP;MF;CC;CC;BP;MF;MF;MF;CC;BP;MF;MF;MF;MF;MF;BP;BP;BP;BP;BP	DNA binding;nucleus;regulation of transcription, DNA-templated;DNA-binding transcription factor activity, RNA polymerase II-specific;nucleus;regulation of transcription by RNA polymerase II;DNA-binding transcription factor activity, RNA polymerase II-specific;RNA polymerase II proximal promoter sequence-specific DNA binding;DNA-binding transcription factor activity, RNA polymerase II-specific;chr…
ENSG00000114923	SLC4A3	solute carrier family 4 member 3 [Source:HGNC Symbol;Acc:HGNC:11029]	8.65	117.53	-3.8042	2.65E-18	4.32E-17	GO:0016021;GO:0016020;GO:0005452;GO:0006820;GO:0008509;GO:0006811;GO:0015698;GO:0005515;GO:0015297;GO:0098656;GO:0005886;GO:0005886;GO:0055085;GO:0005887;GO:0016020;GO:0022857;GO:0015301;GO:0015701;GO:0061337;GO:0051453;GO:0015301;GO:0015701;GO:0050801;GO:0009897;GO:0005452;GO:0015106;GO:0015701;GO:0086001;GO:0016021;GO:0016020;GO:0005452;GO:0006820;GO:0008509;GO:0006811;GO:0015698;GO:0005515;GO:…	CC;CC;MF;BP;MF;BP;BP;MF;MF;BP;CC;CC;BP;CC;CC;MF;MF;BP;BP;BP;MF;BP;BP;CC;MF;MF;BP;BP;CC;CC;MF;BP;MF;BP;BP;MF;MF;BP;CC;CC;BP;CC;CC;MF;MF;BP;BP;BP;MF;BP;BP;CC;MF;MF;BP;BP;CC;CC;BP;MF;BP;BP;MF;CC;CC;MF;BP;MF;BP;BP;MF;MF;BP;CC;CC;BP;CC;CC;MF;MF;BP;BP;BP;MF;BP;BP;CC;MF;MF;BP;BP;BP;CC;CC;CC;MF;BP;MF;BP;BP;MF;MF;BP;CC;CC;BP;CC;CC;MF;MF;BP;BP;BP;MF;BP;BP;CC;MF;MF;BP;BP;CC;CC;MF;BP;MF;BP;BP;CC;CC;BP;MF;BP;…	integral component of membrane;membrane;inorganic anion exchanger activity;anion transport;anion transmembrane transporter activity;ion transport;inorganic anion transport;protein binding;antiporter activity;anion transmembrane transport;plasma membrane;plasma membrane;transmembrane transport;integral component of plasma membrane;membrane;transmembrane transporter activity;anion:anion antiporter …
ENSG00000232386	-	novel transcript	0.44	7.02	-3.8013	0.010442	0.033771
ENSG00000223872	-	novel transcript	0.88	12.86	-3.801	0.0015659	0.0061644
ENSG00000175344	CHRNA7	cholinergic receptor nicotinic alpha 7 subunit [Source:HGNC Symbol;Acc:HGNC:1960]	0.96	12.93	-3.796	0.0016769	0.0065584	GO:0016021;GO:0006811;GO:0005216;GO:0022848;GO:0045211;GO:0004888;GO:0034220;GO:0005230;GO:0016020;GO:0005886;GO:0030054;GO:0045202;GO:0060079;GO:0060078;GO:0016021;GO:0006811;GO:0005216;GO:0022848;GO:0045211;GO:0004888;GO:0034220;GO:0005230;GO:0016020;GO:0005886;GO:0030054;GO:0045202;GO:0060079;GO:0060078;GO:0016021;GO:0006811;GO:0005216;GO:0004888;GO:0034220;GO:0005230;GO:0016020;GO:0016021;GO:…	CC;BP;MF;MF;CC;MF;BP;MF;CC;CC;CC;CC;BP;BP;CC;BP;MF;MF;CC;MF;BP;MF;CC;CC;CC;CC;BP;BP;CC;BP;MF;MF;BP;MF;CC;CC;BP;MF;MF;CC;MF;BP;MF;CC;CC;CC;CC;BP;BP;CC;BP;MF;MF;CC;MF;BP;MF;CC;CC;CC;CC;BP;BP;CC;BP;MF;MF;CC;MF;BP;MF;CC;CC;CC;CC;BP;BP;CC;CC;MF;BP;MF;MF;BP;CC;BP;MF;MF;CC;MF;BP;MF;BP;BP;BP;BP;CC;CC;CC;CC;BP;CC;MF;MF;BP;CC;BP;BP;BP;CC;BP;BP;CC;CC;CC;MF;MF;BP;BP;BP;BP;BP;BP;CC;MF;BP;BP;BP;MF;BP;BP;BP;BP;…	integral component of membrane;ion transport;ion channel activity;acetylcholine-gated cation-selective channel activity;postsynaptic membrane;transmembrane signaling receptor activity;ion transmembrane transport;extracellular ligand-gated ion channel activity;membrane;plasma membrane;cell junction;synapse;excitatory postsynaptic potential;regulation of postsynaptic membrane potential;integral com…	hsa:1139;hsa:1139;hsa:1139;hsa:1139;hsa:1139;hsa:1139;hsa:1139	hsa04020;hsa04080;hsa04725;hsa05010;hsa05022;hsa05033;hsa05207	Calcium signaling pathway ;Neuroactive ligand-receptor interaction ;Cholinergic synapse ;Alzheimer disease ;Pathways of neurodegeneration - multiple diseases ;Nicotine addiction ;Chemical carcinogenesis - receptor activation
ENSG00000167964	RAB26	RAB26, member RAS oncogene family [Source:HGNC Symbol;Acc:HGNC:14259]	1.77	25.59	-3.7952	1.16E-05	6.47E-05	GO:0003924;GO:0005525;GO:0005525;GO:0003924;GO:0016020;GO:0015031;GO:0000166;GO:0005794;GO:0005525;GO:0005525;GO:0031410;GO:0000139;GO:0000139;GO:0005515;GO:0005794;GO:0030658;GO:0031226;GO:0005768;GO:0045055;GO:0030667;GO:0017157;GO:0098993;GO:0098993;GO:0098993;GO:0043001;GO:0019002;GO:0035272;GO:0035272;GO:0099575;GO:0099575;GO:0005525;GO:0003924;GO:0016020;GO:0015031;GO:0000166;GO:0005794;GO:…	MF;MF;MF;MF;CC;BP;MF;CC;MF;MF;CC;CC;CC;MF;CC;CC;CC;CC;BP;CC;BP;CC;CC;CC;BP;MF;BP;BP;BP;BP;MF;MF;CC;BP;MF;CC;MF;MF;CC;CC;CC;MF;CC;CC;CC;CC;BP;CC;BP;CC;CC;CC;BP;MF;BP;BP;BP;BP;BP;BP;CC	GTPase activity;GTP binding;GTP binding;GTPase activity;membrane;protein transport;nucleotide binding;Golgi apparatus;GTP binding;GTP binding;cytoplasmic vesicle;Golgi membrane;Golgi membrane;protein binding;Golgi apparatus;transport vesicle membrane;intrinsic component of plasma membrane;endosome;regulated exocytosis;secretory granule membrane;regulation of exocytosis;anchored component of synap…
ENSG00000058866	DGKG	diacylglycerol kinase gamma [Source:HGNC Symbol;Acc:HGNC:2853]	27.74	385.9	-3.7939	2.58E-47	1.39E-45	GO:0007165;GO:0005509;GO:0035556;GO:0004143;GO:0007205;GO:0016301;GO:0003951;GO:0005737;GO:0016020;GO:0016020;GO:0046872;GO:0000166;GO:0005524;GO:0016740;GO:0016310;GO:0005856;GO:0005829;GO:0005829;GO:0004143;GO:0046486;GO:0005886;GO:0005886;GO:0035556;GO:0030168;GO:0008289;GO:0046339;GO:0004143;GO:0046339;GO:0046834;GO:0046834;GO:0006654;GO:0046486;GO:0006654;GO:0046339;GO:0046834;GO:0048666;GO:…	BP;MF;BP;MF;BP;MF;MF;CC;CC;CC;MF;MF;MF;MF;BP;CC;CC;CC;MF;BP;CC;CC;BP;BP;MF;BP;MF;BP;BP;BP;BP;BP;BP;BP;BP;BP;BP;BP;BP;BP;MF;BP;MF;BP;MF;MF;CC;CC;CC;MF;MF;MF;MF;BP;CC;CC;CC;MF;BP;CC;CC;BP;BP;MF;BP;MF;BP;BP;BP;BP;BP;BP;BP;MF;BP;MF;BP;MF;MF;CC;CC;CC;MF;MF;MF;MF;BP;CC;CC;CC;MF;BP;CC;CC;BP;BP;MF;BP;MF;BP;BP;BP;BP;BP;BP;BP;BP;MF;MF;MF;MF;MF;BP	signal transduction;calcium ion binding;intracellular signal transduction;diacylglycerol kinase activity;protein kinase C-activating G protein-coupled receptor signaling pathway;kinase activity;NAD+ kinase activity;cytoplasm;membrane;membrane;metal ion binding;nucleotide binding;ATP binding;transferase activity;phosphorylation;cytoskeleton;cytosol;cytosol;diacylglycerol kinase activity;glycerolip…	hsa:1608;hsa:1608;hsa:1608;hsa:1608;hsa:1608;hsa:1608	hsa00561;hsa00564;hsa01100;hsa04070;hsa04072;hsa05231	Glycerolipid metabolism ;Glycerophospholipid metabolism ;Metabolic pathways ;Phosphatidylinositol signaling system ;Phospholipase D signaling pathway ;Choline metabolism in cancer
ENSG00000165731	RET	ret proto-oncogene [Source:HGNC Symbol;Acc:HGNC:9967]	911.87	12630.46	-3.7921	2.99E-55	2.03E-53	GO:0005524;GO:0016020;GO:0005509;GO:0007156;GO:0006468;GO:0004672;GO:0004713;GO:0016021;GO:0000166;GO:0016301;GO:0016740;GO:0016310;GO:0005886;GO:0005886;GO:0005768;GO:0007155;GO:0004714;GO:0004714;GO:0018108;GO:0010008;GO:0010008;GO:0005515;GO:0035860;GO:0045893;GO:0005886;GO:0005887;GO:0005887;GO:0000165;GO:0030335;GO:0043410;GO:0030155;GO:0006919;GO:0030424;GO:0006468;GO:0007165;GO:0038023;GO:…	MF;CC;MF;BP;BP;MF;MF;CC;MF;MF;MF;BP;CC;CC;CC;BP;MF;MF;BP;CC;CC;MF;BP;BP;CC;CC;CC;BP;BP;BP;BP;BP;CC;BP;BP;MF;CC;BP;BP;MF;BP;BP;BP;CC;BP;BP;BP;BP;MF;BP;BP;BP;BP;BP;MF;BP;BP;BP;BP;BP;CC;BP;MF;CC;MF;BP;BP;MF;MF;CC;MF;MF;MF;BP;CC;CC;CC;BP;MF;MF;BP;CC;CC;CC;MF;BP;BP;BP;BP;BP;BP;BP;BP;BP;BP;BP;BP;BP;BP;BP;BP;BP;BP;BP;BP;BP;BP;BP;CC;CC;CC;CC;BP;BP;CC;CC;CC;BP;BP;BP;BP;CC;BP;BP;MF;CC;BP;BP;MF;BP;BP;BP;CC;…	ATP binding;membrane;calcium ion binding;homophilic cell adhesion via plasma membrane adhesion molecules;protein phosphorylation;protein kinase activity;protein tyrosine kinase activity;integral component of membrane;nucleotide binding;kinase activity;transferase activity;phosphorylation;plasma membrane;plasma membrane;endosome;cell adhesion;transmembrane receptor protein tyrosine kinase activity…	hsa:5979;hsa:5979;hsa:5979;hsa:5979;hsa:5979	hsa04020;hsa05200;hsa05216;hsa05223;hsa05230	Calcium signaling pathway ;Pathways in cancer ;Thyroid cancer ;Non-small cell lung cancer ;Central carbon metabolism in cancer
ENSG00000183850	ZNF730	zinc finger protein 730 [Source:HGNC Symbol;Acc:HGNC:32470]	4.02	57.43	-3.7914	2.68E-10	2.45E-09	GO:0006355;GO:0006355;GO:0005634;GO:0046872;GO:0003677;GO:0006357;GO:0000981;GO:0000978;GO:0006355;GO:0006355	BP;BP;CC;MF;MF;BP;MF;MF;BP;BP	regulation of transcription, DNA-templated;regulation of transcription, DNA-templated;nucleus;metal ion binding;DNA binding;regulation of transcription by RNA polymerase II;DNA-binding transcription factor activity, RNA polymerase II-specific;RNA polymerase II proximal promoter sequence-specific DNA binding;regulation of transcription, DNA-templated;regulation of transcription, DNA-templated	hsa:100129543	hsa05168	Herpes simplex virus 1 infection
ENSG00000256139	-	novel transcript	0.44	6.91	-3.7829	0.012722	0.040197
ENSG00000004468	CD38	CD38 molecule [Source:HGNC Symbol;Acc:HGNC:1667]	148.17	2021.32	-3.7764	1.56E-58	1.17E-56	GO:0016020;GO:0016021;GO:0016740;GO:0043066;GO:0005886;GO:0016787;GO:0045893;GO:0005886;GO:0005886;GO:0070062;GO:0003953;GO:0050135;GO:0061809;GO:0007165;GO:0045892;GO:0016020;GO:0050853;GO:0097190;GO:0030890;GO:0019674;GO:0042493;GO:0030890;GO:0003953;GO:0016849;GO:0003953;GO:0050135;GO:0016020;GO:0016021;GO:0016740;GO:0043066;GO:0005886;GO:0016787;GO:0045893;GO:0005886;GO:0005886;GO:0070062;GO:…	CC;CC;MF;BP;CC;MF;BP;CC;CC;CC;MF;MF;MF;BP;BP;CC;BP;BP;BP;BP;BP;BP;MF;MF;MF;MF;CC;CC;MF;BP;CC;MF;BP;CC;CC;CC;MF;BP;BP;CC;BP;BP;BP;BP;BP;BP;MF;MF;MF;MF;MF;BP;BP;BP;BP;BP;BP;BP;BP;BP;BP;BP;BP;BP;BP;BP;BP;BP;BP;BP;CC;CC;CC;CC;CC;CC;MF;MF;CC;CC;MF;MF;MF	membrane;integral component of membrane;transferase activity;negative regulation of apoptotic process;plasma membrane;hydrolase activity;positive regulation of transcription, DNA-templated;plasma membrane;plasma membrane;extracellular exosome;NAD+ nucleosidase activity;NAD(P)+ nucleosidase activity;NAD+ nucleotidase, cyclic ADP-ribose generating;signal transduction;negative regulation of transcri…	hsa:952;hsa:952;hsa:952;hsa:952;hsa:952;hsa:952;hsa:952	hsa00760;hsa01100;hsa04020;hsa04640;hsa04921;hsa04970;hsa04972	Nicotinate and nicotinamide metabolism ;Metabolic pathways ;Calcium signaling pathway ;Hematopoietic cell lineage ;Oxytocin signaling pathway ;Salivary secretion ;Pancreatic secretion
ENSG00000124507	PACSIN1	protein kinase C and casein kinase substrate in neurons 1 [Source:HGNC Symbol;Acc:HGNC:8570]	0.88	12.56	-3.7753	0.0022415	0.0085142	GO:0005515;GO:0007015;GO:0048666;GO:0097320;GO:0048471;GO:0005737;GO:0016020;GO:0016301;GO:0016310;GO:0005886;GO:0005829;GO:0031410;GO:0030054;GO:0042995;GO:0005515;GO:0045202;GO:0043005;GO:0030659;GO:0008289;GO:0006897;GO:0005737;GO:0005886;GO:0032587;GO:0032587;GO:0005737;GO:0048812;GO:0007010;GO:0072657;GO:0005543;GO:0005856;GO:0048812;GO:0005886;GO:0005543;GO:0005768;GO:0045202;GO:0048488;GO:…	MF;BP;BP;BP;CC;CC;CC;MF;BP;CC;CC;CC;CC;CC;MF;CC;CC;CC;MF;BP;CC;CC;CC;CC;CC;BP;BP;BP;MF;CC;BP;CC;MF;CC;CC;BP;BP;BP;BP;BP;CC;MF;MF;MF;BP;BP;BP;CC;CC;CC;BP;BP;MF;BP;BP;BP;CC;CC;CC;CC;CC;CC;CC;CC;MF;BP;BP;BP;CC;CC;CC;MF;BP;CC;CC;CC;CC;CC;MF;CC;CC;CC;MF;BP;CC;CC;CC;CC;CC;BP;BP;BP;MF;CC;BP;CC;MF;CC;CC;BP;BP;BP;BP;BP;CC;BP;BP;MF;BP;BP;BP;CC;CC;CC;MF;BP;CC;CC;CC;CC;CC;MF;CC;CC;CC;MF;BP;CC;CC;CC;CC;CC;BP;…	protein binding;actin filament organization;neuron development;plasma membrane tubulation;perinuclear region of cytoplasm;cytoplasm;membrane;kinase activity;phosphorylation;plasma membrane;cytosol;cytoplasmic vesicle;cell junction;cell projection;protein binding;synapse;neuron projection;cytoplasmic vesicle membrane;lipid binding;endocytosis;cytoplasm;plasma membrane;ruffle membrane;ruffle membra…
ENSG00000131042	LILRB2	leukocyte immunoglobulin like receptor B2 [Source:HGNC Symbol;Acc:HGNC:6606]	33.39	459.76	-3.7695	6.51E-24	1.40E-22	GO:0005615;GO:0005737;GO:0032755;GO:0071222;GO:0016020;GO:0016021;GO:0005886;GO:0005515;GO:0002376;GO:0002250;GO:0009986;GO:0050776;GO:0005886;GO:0008157;GO:0043312;GO:0070821;GO:0005887;GO:0006955;GO:0007267;GO:0001540;GO:0001540;GO:0007166;GO:0016020;GO:0042803;GO:0101003;GO:0045591;GO:0042288;GO:0042288;GO:0006968;GO:0005887;GO:0007165;GO:0007165;GO:0044877;GO:0007611;GO:0051248;GO:0042102;GO:…	CC;CC;BP;BP;CC;CC;CC;MF;BP;BP;CC;BP;CC;MF;BP;CC;CC;BP;BP;MF;MF;BP;CC;MF;CC;BP;MF;MF;BP;CC;BP;BP;MF;BP;BP;BP;BP;MF;BP;BP;BP;BP;BP;BP;BP;BP;BP;MF;BP;BP;MF;MF;MF;MF;BP;BP;BP;BP;BP;CC;CC;BP;BP;CC;CC;CC;MF;BP;BP;CC;BP;CC;MF;BP;CC;CC;BP;BP;MF;MF;BP;CC;MF;CC;BP;MF;MF;BP;CC;BP;BP;MF;BP;BP;BP;BP;MF;BP;BP;BP;BP;BP;BP;BP;BP;BP;MF;BP;BP;MF;MF;MF;MF;BP;BP;BP;BP;BP;CC;CC;BP;BP;CC;CC;CC;MF;BP;BP;CC;BP;CC;MF;BP;…	extracellular space;cytoplasm;positive regulation of interleukin-6 production;cellular response to lipopolysaccharide;membrane;integral component of membrane;plasma membrane;protein binding;immune system process;adaptive immune response;cell surface;regulation of immune response;plasma membrane;protein phosphatase 1 binding;neutrophil degranulation;tertiary granule membrane;integral component of …	hsa:10288;hsa:10288	hsa04380;hsa04662	Osteoclast differentiation ;B cell receptor signaling pathway
ENSG00000271820	-	novel transcript	0.44	6.83	-3.7684	0.010827	0.034834
ENSG00000016391	CHDH	choline dehydrogenase [Source:HGNC Symbol;Acc:HGNC:24288]	3.91	50.72	-3.7562	1.55E-09	1.33E-08	GO:0016614;GO:0050660;GO:0055114;GO:0016020;GO:0016491;GO:0005743;GO:0005739;GO:0005515;GO:0016491;GO:0005743;GO:0005743;GO:0019285;GO:0042426;GO:0008812;GO:0008812;GO:0016614;GO:0050660;GO:0055114;GO:0016614;GO:0050660;GO:0055114	MF;MF;BP;CC;MF;CC;CC;MF;MF;CC;CC;BP;BP;MF;MF;MF;MF;BP;MF;MF;BP	oxidoreductase activity, acting on CH-OH group of donors;flavin adenine dinucleotide binding;oxidation-reduction process;membrane;oxidoreductase activity;mitochondrial inner membrane;mitochondrion;protein binding;oxidoreductase activity;mitochondrial inner membrane;mitochondrial inner membrane;glycine betaine biosynthetic process from choline;choline catabolic process;choline dehydrogenase activi…	hsa:55349;hsa:55349	hsa00260;hsa01100	Glycine, serine and threonine metabolism ;Metabolic pathways
ENSG00000203943	SAMD13	sterile alpha motif domain containing 13 [Source:HGNC Symbol;Acc:HGNC:24582]	3.32	44.1	-3.7546	1.00E-08	7.94E-08	GO:0005515;GO:0005634;GO:0003682;GO:0042393;GO:0045892;GO:0005515;GO:0005634;GO:0003682;GO:0042393;GO:0045892;GO:0005515;GO:0005634;GO:0003682;GO:0042393;GO:0045892;GO:0005515;GO:0005634;GO:0003682;GO:0042393;GO:0045892;GO:0005515;GO:0005634;GO:0003682;GO:0042393;GO:0045892;GO:0005515;GO:0005634;GO:0003682;GO:0042393;GO:0045892	MF;CC;MF;MF;BP;MF;CC;MF;MF;BP;MF;CC;MF;MF;BP;MF;CC;MF;MF;BP;MF;CC;MF;MF;BP;MF;CC;MF;MF;BP	protein binding;nucleus;chromatin binding;histone binding;negative regulation of transcription, DNA-templated;protein binding;nucleus;chromatin binding;histone binding;negative regulation of transcription, DNA-templated;protein binding;nucleus;chromatin binding;histone binding;negative regulation of transcription, DNA-templated;protein binding;nucleus;chromatin binding;histone binding;negative re…
ENSG00000150681	RGS18	regulator of G protein signaling 18 [Source:HGNC Symbol;Acc:HGNC:14261]	29.81	404.78	-3.7536	5.46E-33	1.74E-31	GO:0007186;GO:0005096;GO:0005737;GO:0009968;GO:0043547;GO:0005515;GO:0005886;GO:0007186;GO:0008277	BP;MF;CC;BP;BP;MF;CC;BP;BP	G protein-coupled receptor signaling pathway;GTPase activator activity;cytoplasm;negative regulation of signal transduction;positive regulation of GTPase activity;protein binding;plasma membrane;G protein-coupled receptor signaling pathway;regulation of G protein-coupled receptor signaling pathway
ENSG00000280367	-	novel transcript	0.44	6.73	-3.7504	0.011824	0.037646
ENSG00000108602	ALDH3A1	aldehyde dehydrogenase 3 family member A1 [Source:HGNC Symbol;Acc:HGNC:405]	0.52	6.76	-3.7477	0.012386	0.039294	GO:0055114;GO:0016491;GO:0016620;GO:0005829;GO:0005886;GO:0016491;GO:0016620;GO:0055114;GO:0016491;GO:0016620;GO:0005829;GO:0005886;GO:0055114;GO:0016491;GO:0016620;GO:0006081;GO:0005737;GO:0005829;GO:0005886;GO:0005829;GO:0005615;GO:0005515;GO:0005829;GO:0005783;GO:0006805;GO:0008106;GO:0004029;GO:0004029;GO:0006081;GO:0004028;GO:0004030;GO:0018479;GO:0055114;GO:0016491;GO:0016620;GO:0006081;GO:…	BP;MF;MF;CC;CC;MF;MF;BP;MF;MF;CC;CC;BP;MF;MF;BP;CC;CC;CC;CC;CC;MF;CC;CC;BP;MF;MF;MF;BP;MF;MF;MF;BP;MF;MF;BP;CC;CC;CC;CC;CC;MF;CC;CC;BP;MF;MF;MF;BP;MF;MF;MF;BP;MF;MF;BP;CC;CC;CC;CC;CC;MF;CC;CC;BP;MF;MF;MF;BP;MF;MF;MF;MF;BP;BP;BP;BP;BP;BP;BP;BP;CC;CC;BP;MF;MF;BP;MF;MF;BP;MF;BP;MF;BP;MF	oxidation-reduction process;oxidoreductase activity;oxidoreductase activity, acting on the aldehyde or oxo group of donors, NAD or NADP as acceptor;cytosol;plasma membrane;oxidoreductase activity;oxidoreductase activity, acting on the aldehyde or oxo group of donors, NAD or NADP as acceptor;oxidation-reduction process;oxidoreductase activity;oxidoreductase activity, acting on the aldehyde or oxo …	hsa:218;hsa:218;hsa:218;hsa:218;hsa:218;hsa:218;hsa:218;hsa:218	hsa00010;hsa00340;hsa00350;hsa00360;hsa00410;hsa00980;hsa00982;hsa01100	Glycolysis / Gluconeogenesis ;Histidine metabolism ;Tyrosine metabolism ;Phenylalanine metabolism ;beta-Alanine metabolism ;Metabolism of xenobiotics by cytochrome P450 ;Drug metabolism - cytochrome P450 ;Metabolic pathways
ENSG00000215493	-	kelch-like 12 (Drosophila) (KLH12) pseudogene	1.76	24.51	-3.7447	5.45E-05	0.00027623
ENSG00000169758	TMEM266	transmembrane protein 266 [Source:HGNC Symbol;Acc:HGNC:26763]	5.92	80.33	-3.7415	2.39E-13	2.80E-12	GO:0005887;GO:0022832;GO:0016020;GO:0016021;GO:0005829;GO:0005886;GO:0005886;GO:0042995;GO:0042803;GO:0055085;GO:0030425;GO:0030425;GO:0005515;GO:0043204;GO:0005887;GO:0005887;GO:0055085;GO:0022832;GO:0005887;GO:0055085;GO:0022832	CC;MF;CC;CC;CC;CC;CC;CC;MF;BP;CC;CC;MF;CC;CC;CC;BP;MF;CC;BP;MF	integral component of plasma membrane;voltage-gated channel activity;membrane;integral component of membrane;cytosol;plasma membrane;plasma membrane;cell projection;protein homodimerization activity;transmembrane transport;dendrite;dendrite;protein binding;perikaryon;integral component of plasma membrane;integral component of plasma membrane;transmembrane transport;voltage-gated channel activity;…
ENSG00000259517	LINC02169	long intergenic non-protein coding RNA 2169 [Source:HGNC Symbol;Acc:HGNC:53031]	132.27	1773.73	-3.7398	4.84E-80	6.22E-78
ENSG00000090382	LYZ	lysozyme [Source:HGNC Symbol;Acc:HGNC:6740]	759.36	10093.93	-3.733	7.61E-62	6.21E-60	GO:0003796;GO:0042742;GO:0016787;GO:0005576;GO:0005615;GO:0005615;GO:0005615;GO:0003824;GO:0008152;GO:0016798;GO:0006954;GO:0005576;GO:0003796;GO:0050830;GO:0042802;GO:0042742;GO:0019835;GO:0070062;GO:1990000;GO:0001895;GO:0043312;GO:0050829;GO:0035580;GO:1904724;GO:0035578;GO:0019730;GO:0031640;GO:0050830;GO:0003796;GO:0003796;GO:0042742;GO:0016787;GO:0003824;GO:0008152;GO:0016798;GO:0019835;GO:…	MF;BP;MF;CC;CC;CC;CC;MF;BP;MF;BP;CC;MF;BP;MF;BP;BP;CC;BP;BP;BP;BP;CC;CC;CC;BP;BP;BP;MF;MF;BP;MF;MF;BP;MF;BP;MF;BP;MF;MF;BP;MF;BP	lysozyme activity;defense response to bacterium;hydrolase activity;extracellular region;extracellular space;extracellular space;extracellular space;catalytic activity;metabolic process;hydrolase activity, acting on glycosyl bonds;inflammatory response;extracellular region;lysozyme activity;defense response to Gram-positive bacterium;identical protein binding;defense response to bacterium;cytolysi…	hsa:4069	hsa04970	Salivary secretion
ENSG00000241316	SUCLG2-AS1	SUCLG2 antisense RNA 1 (head to head) [Source:HGNC Symbol;Acc:HGNC:49643]	0.96	12.34	-3.7271	0.0019966	0.0076883
ENSG00000224940	PRRT4	proline rich transmembrane protein 4 [Source:HGNC Symbol;Acc:HGNC:37280]	4.12	55.19	-3.7234	4.33E-10	3.90E-09	GO:0016020;GO:0016021;GO:0016020;GO:0016021;GO:0016020;GO:0016021;GO:0016020;GO:0016021	CC;CC;CC;CC;CC;CC;CC;CC	membrane;integral component of membrane;membrane;integral component of membrane;membrane;integral component of membrane;membrane;integral component of membrane
ENSG00000173890	GPR160	G protein-coupled receptor 160 [Source:HGNC Symbol;Acc:HGNC:23693]	353.74	4654.87	-3.7188	2.09E-75	2.34E-73	GO:0016021;GO:0016020;GO:0005886;GO:0005886;GO:0005515;GO:0007165;GO:0004930;GO:0007186;GO:0005886;GO:0043235;GO:0043235;GO:0016020;GO:0016021;GO:0016020;GO:0016021;GO:0016020;GO:0016021	CC;CC;CC;CC;MF;BP;MF;BP;CC;CC;CC;CC;CC;CC;CC;CC;CC	integral component of membrane;membrane;plasma membrane;plasma membrane;protein binding;signal transduction;G protein-coupled receptor activity;G protein-coupled receptor signaling pathway;plasma membrane;receptor complex;receptor complex;membrane;integral component of membrane;membrane;integral component of membrane;membrane;integral component of membrane
ENSG00000231039	-	novel transcript	0.45	6.52	-3.7124	0.014016	0.043776
ENSG00000257159	-	zinc finger protein pseudogene	0.52	6.56	-3.7115	0.012604	0.03989
ENSG00000121005	CRISPLD1	cysteine rich secretory protein LCCL domain containing 1 [Source:HGNC Symbol;Acc:HGNC:18206]	36.79	475.63	-3.7109	1.23E-31	3.71E-30	GO:0005576;GO:0005615;GO:0070062;GO:0003674;GO:0060325;GO:0005576;GO:0005576;GO:0005615;GO:0070062;GO:0003674;GO:0060325	CC;CC;CC;MF;BP;CC;CC;CC;CC;MF;BP	extracellular region;extracellular space;extracellular exosome;molecular_function;face morphogenesis;extracellular region;extracellular region;extracellular space;extracellular exosome;molecular_function;face morphogenesis
ENSG00000253452	-	novel transcript	1.33	18.03	-3.7103	0.00024406	0.0011147
ENSG00000076555	ACACB	acetyl-CoA carboxylase beta [Source:HGNC Symbol;Acc:HGNC:85]	60.46	792.31	-3.707	8.09E-80	1.03E-77	GO:0046872;GO:0005524;GO:0003989;GO:0006633;GO:0016874;GO:0005634;GO:0000166;GO:0005739;GO:0005739;GO:0006629;GO:0006631;GO:0003824;GO:0003989;GO:0008152;GO:2001295;GO:0005515;GO:0042802;GO:0005829;GO:0005741;GO:0009374;GO:0006084;GO:0006853;GO:0010629;GO:0010884;GO:0010906;GO:0014070;GO:0019216;GO:0031325;GO:0031667;GO:0031999;GO:0042493;GO:0043086;GO:0046322;GO:0050995;GO:0051289;GO:0060421;GO:…	MF;MF;MF;BP;MF;CC;MF;CC;CC;BP;BP;MF;MF;BP;BP;MF;MF;CC;CC;MF;BP;BP;BP;BP;BP;BP;BP;BP;BP;BP;BP;BP;BP;BP;BP;BP;BP;MF;MF;BP;MF;MF;MF;MF;BP;MF;CC;MF;CC;CC;BP;BP;MF;MF;BP;BP;MF;MF;CC;CC;BP;BP;BP;BP;BP;MF;MF;MF;MF;MF;BP;MF	metal ion binding;ATP binding;acetyl-CoA carboxylase activity;fatty acid biosynthetic process;ligase activity;nucleus;nucleotide binding;mitochondrion;mitochondrion;lipid metabolic process;fatty acid metabolic process;catalytic activity;acetyl-CoA carboxylase activity;metabolic process;malonyl-CoA biosynthetic process;protein binding;identical protein binding;cytosol;mitochondrial outer membrane;…	hsa:32;hsa:32;hsa:32;hsa:32;hsa:32;hsa:32;hsa:32;hsa:32;hsa:32	hsa00061;hsa00620;hsa00640;hsa01100;hsa04152;hsa04910;hsa04920;hsa04922;hsa04931	Fatty acid biosynthesis ;Pyruvate metabolism ;Propanoate metabolism ;Metabolic pathways ;AMPK signaling pathway ;Insulin signaling pathway ;Adipocytokine signaling pathway ;Glucagon signaling pathway ;Insulin resistance
ENSG00000170915	PAQR8	progestin and adipoQ receptor family member 8 [Source:HGNC Symbol;Acc:HGNC:15708]	200.62	2612.03	-3.7063	6.53E-62	5.36E-60	GO:0016021;GO:0016020;GO:0005794;GO:0005886;GO:0016021;GO:0016020;GO:0005794;GO:0005886;GO:0005886;GO:0007275;GO:0030154;GO:0005515;GO:0008289;GO:0005886;GO:0043401;GO:0005496;GO:0038023;GO:0048477;GO:0005496;GO:0003707;GO:0048545;GO:0016021;GO:0016020;GO:0005794;GO:0005886;GO:0005886;GO:0007275;GO:0030154;GO:0005515;GO:0008289;GO:0005886;GO:0043401;GO:0005496;GO:0038023;GO:0048477;GO:0005496;GO:…	CC;CC;CC;CC;CC;CC;CC;CC;CC;BP;BP;MF;MF;CC;BP;MF;MF;BP;MF;MF;BP;CC;CC;CC;CC;CC;BP;BP;MF;MF;CC;BP;MF;MF;BP;MF;MF;BP	integral component of membrane;membrane;Golgi apparatus;plasma membrane;integral component of membrane;membrane;Golgi apparatus;plasma membrane;plasma membrane;multicellular organism development;cell differentiation;protein binding;lipid binding;plasma membrane;steroid hormone mediated signaling pathway;steroid binding;signaling receptor activity;oogenesis;steroid binding;steroid hormone receptor…	hsa:85315	hsa05207	Chemical carcinogenesis - receptor activation
ENSG00000186810	CXCR3	C-X-C motif chemokine receptor 3 [Source:HGNC Symbol;Acc:HGNC:4540]	9	115.47	-3.7049	3.79E-16	5.40E-15	GO:0007186;GO:0016021;GO:0016494;GO:0006935;GO:0004930;GO:0006954;GO:0004950;GO:0002685;GO:0016020;GO:0005886;GO:0005886;GO:0006915;GO:0005515;GO:0007165;GO:0070098;GO:0001525;GO:0006955;GO:0009897;GO:0005886;GO:0045944;GO:0038023;GO:0030155;GO:0016525;GO:0007186;GO:0005886;GO:0005887;GO:0005737;GO:0006935;GO:0007155;GO:0004950;GO:0016493;GO:0019957;GO:0007204;GO:0019722;GO:0060326;GO:0001937;GO:…	BP;CC;MF;BP;MF;BP;MF;BP;CC;CC;CC;BP;MF;BP;BP;BP;BP;CC;CC;BP;MF;BP;BP;BP;CC;CC;CC;BP;BP;MF;MF;MF;BP;BP;BP;BP;BP;BP;BP;BP;MF;MF;BP;BP;BP;MF;BP;BP;BP;BP;CC;MF;BP;MF;BP;MF;BP;CC;CC;CC;BP;MF;BP;BP;BP;BP;BP;CC;CC;MF;BP;BP;BP;CC;CC;BP;BP;MF;MF;MF;BP;BP;BP;BP;BP;BP;BP;BP;MF;MF;BP;MF;BP;BP;BP;CC;CC;BP;BP;BP;BP;BP;BP;BP	G protein-coupled receptor signaling pathway;integral component of membrane;C-X-C chemokine receptor activity;chemotaxis;G protein-coupled receptor activity;inflammatory response;chemokine receptor activity;regulation of leukocyte migration;membrane;plasma membrane;plasma membrane;apoptotic process;protein binding;signal transduction;chemokine-mediated signaling pathway;angiogenesis;immune respon…	hsa:2833;hsa:2833;hsa:2833	hsa04060;hsa04061;hsa04062	Cytokine-cytokine receptor interaction ;Viral protein interaction with cytokine and cytokine receptor ;Chemokine signaling pathway
ENSG00000186399	GOLGA8R	golgin A8 family member R [Source:HGNC Symbol;Acc:HGNC:44407]	19.37	248.83	-3.699	8.51E-24	1.82E-22	GO:0005515;GO:0005794;GO:0005801;GO:0007030;GO:0000137;GO:0005801;GO:0032580	MF;CC;CC;BP;CC;CC;CC	protein binding;Golgi apparatus;cis-Golgi network;Golgi organization;Golgi cis cisterna;cis-Golgi network;Golgi cisterna membrane
ENSG00000172159	FRMD3	FERM domain containing 3 [Source:HGNC Symbol;Acc:HGNC:24125]	20.51	264.93	-3.6961	6.44E-27	1.62E-25	GO:0016020;GO:0016021;GO:0005856;GO:0005515;GO:0008092;GO:0031032;GO:0005856;GO:0005856;GO:0016020;GO:0016021;GO:0005515;GO:0008092;GO:0031032;GO:0005856;GO:0005856;GO:0008092;GO:0016020;GO:0016021;GO:0005515;GO:0031032;GO:0005856;GO:0005856;GO:0008092;GO:0016020;GO:0016021;GO:0005515;GO:0031032;GO:0005856;GO:0005856;GO:0005856;GO:0016020;GO:0016021;GO:0005515;GO:0008092;GO:0031032;GO:0005856	CC;CC;CC;MF;MF;BP;CC;CC;CC;CC;MF;MF;BP;CC;CC;MF;CC;CC;MF;BP;CC;CC;MF;CC;CC;MF;BP;CC;CC;CC;CC;CC;MF;MF;BP;CC	membrane;integral component of membrane;cytoskeleton;protein binding;cytoskeletal protein binding;actomyosin structure organization;cytoskeleton;cytoskeleton;membrane;integral component of membrane;protein binding;cytoskeletal protein binding;actomyosin structure organization;cytoskeleton;cytoskeleton;cytoskeletal protein binding;membrane;integral component of membrane;protein binding;actomyosin …
ENSG00000265763	ZNF488	zinc finger protein 488 [Source:HGNC Symbol;Acc:HGNC:23535]	10.97	143.75	-3.6943	2.55E-20	4.61E-19	GO:0005634;GO:0046872;GO:0003677;GO:0005515;GO:0007399;GO:0005634;GO:0006355;GO:0014003;GO:0005634;GO:0046872;GO:0003677;GO:0005515;GO:0007399;GO:0005634;GO:0006355;GO:0014003	CC;MF;MF;MF;BP;CC;BP;BP;CC;MF;MF;MF;BP;CC;BP;BP	nucleus;metal ion binding;DNA binding;protein binding;nervous system development;nucleus;regulation of transcription, DNA-templated;oligodendrocyte development;nucleus;metal ion binding;DNA binding;protein binding;nervous system development;nucleus;regulation of transcription, DNA-templated;oligodendrocyte development
ENSG00000180592	SKIDA1	SKI/DACH domain containing 1 [Source:HGNC Symbol;Acc:HGNC:32697]	62.58	813.64	-3.6933	5.64E-72	5.90E-70
ENSG00000110723	EXPH5	exophilin 5 [Source:HGNC Symbol;Acc:HGNC:30578]	0.45	6.45	-3.692	0.012649	0.040012	GO:0006886;GO:0005768;GO:0031267;GO:0031267;GO:0045921;GO:0045921;GO:0071985;GO:0050714;GO:0005768;GO:0003334;GO:0050714;GO:0071985;GO:0006886;GO:0005768;GO:0031267;GO:0031267;GO:0045921;GO:0045921;GO:0071985;GO:0050714;GO:0005768;GO:0003334;GO:0050714;GO:0071985	BP;CC;MF;MF;BP;BP;BP;BP;CC;BP;BP;BP;BP;CC;MF;MF;BP;BP;BP;BP;CC;BP;BP;BP	intracellular protein transport;endosome;small GTPase binding;small GTPase binding;positive regulation of exocytosis;positive regulation of exocytosis;multivesicular body sorting pathway;positive regulation of protein secretion;endosome;keratinocyte development;positive regulation of protein secretion;multivesicular body sorting pathway;intracellular protein transport;endosome;small GTPase bindin…
ENSG00000158246	TENT5B	terminal nucleotidyltransferase 5B [Source:HGNC Symbol;Acc:HGNC:28273]	3.6	47.7	-3.6914	5.13E-09	4.18E-08	GO:1990817;GO:0016740;GO:0005515;GO:0016779;GO:0048255;GO:1990817	MF;MF;MF;MF;BP;MF	RNA adenylyltransferase activity;transferase activity;protein binding;nucleotidyltransferase activity;mRNA stabilization;RNA adenylyltransferase activity
ENSG00000198483	ANKRD35	ankyrin repeat domain 35 [Source:HGNC Symbol;Acc:HGNC:26323]	40.1	520.39	-3.691	3.35E-53	2.18E-51	GO:0005515;GO:0005515	MF;MF	protein binding;protein binding
ENSG00000010310	GIPR	gastric inhibitory polypeptide receptor [Source:HGNC Symbol;Acc:HGNC:4271]	13.32	168.91	-3.691	4.03E-23	8.33E-22	GO:0007186;GO:0016021;GO:0004930;GO:0016020;GO:0007166;GO:0016519;GO:0004888;GO:0038192;GO:0007186;GO:0016021;GO:0004930;GO:0016020;GO:0007166;GO:0016519;GO:0004888;GO:0005886;GO:0005515;GO:0007165;GO:0005886;GO:0002862;GO:0005886;GO:0038192;GO:0007186;GO:0007188;GO:0016021;GO:0007166;GO:0004888;GO:0006091;GO:0007584;GO:0008528;GO:0017046;GO:0007190;GO:0050796;GO:0016519;GO:0017046;GO:0002029;GO:…	BP;CC;MF;CC;BP;MF;MF;BP;BP;CC;MF;CC;BP;MF;MF;CC;MF;BP;CC;BP;CC;BP;BP;BP;CC;BP;MF;BP;BP;MF;MF;BP;BP;MF;MF;BP;BP;BP;BP;BP;BP;BP;BP;BP;BP;CC;MF;CC;BP;MF;MF;CC;MF;BP;CC;BP;CC;BP;BP;BP;CC;BP;MF;BP;BP;MF;MF;BP;BP;MF;BP;CC;MF;CC;BP;MF;MF;CC;MF;BP;CC;BP;CC;BP;BP;BP;CC;BP;MF;BP;BP;MF;MF;BP;BP;MF;CC;CC;MF;BP;CC;MF;BP;MF;BP	G protein-coupled receptor signaling pathway;integral component of membrane;G protein-coupled receptor activity;membrane;cell surface receptor signaling pathway;gastric inhibitory peptide receptor activity;transmembrane signaling receptor activity;gastric inhibitory peptide signaling pathway;G protein-coupled receptor signaling pathway;integral component of membrane;G protein-coupled receptor act…	hsa:2696;hsa:2696	hsa04024;hsa04080	cAMP signaling pathway ;Neuroactive ligand-receptor interaction
ENSG00000156966	B3GNT7	UDP-GlcNAc:betaGal beta-1,3-N-acetylglucosaminyltransferase 7 [Source:HGNC Symbol;Acc:HGNC:18811]	210.92	2713.43	-3.6858	9.50E-148	4.31E-145	GO:0016020;GO:0006486;GO:0016021;GO:0016740;GO:0005794;GO:0016757;GO:0000139;GO:0005515;GO:0016758;GO:0005794;GO:0008375;GO:0008376;GO:0006486;GO:0000139;GO:0016266;GO:0018146;GO:0008532;GO:0030311	CC;BP;CC;MF;CC;MF;CC;MF;MF;CC;MF;MF;BP;CC;BP;BP;MF;BP	membrane;protein glycosylation;integral component of membrane;transferase activity;Golgi apparatus;transferase activity, transferring glycosyl groups;Golgi membrane;protein binding;transferase activity, transferring hexosyl groups;Golgi apparatus;acetylglucosaminyltransferase activity;acetylgalactosaminyltransferase activity;protein glycosylation;Golgi membrane;O-glycan processing;keratan sulfate…	hsa:93010	hsa00533	Glycosaminoglycan biosynthesis - keratan sulfate
ENSG00000237940	LINC01238	long intergenic non-protein coding RNA 1238 [Source:HGNC Symbol;Acc:HGNC:49795]	0.88	11.78	-3.6844	0.003089	0.01139
ENSG00000072694	FCGR2B	Fc fragment of IgG receptor IIb [Source:HGNC Symbol;Acc:HGNC:3618]	4.71	59.69	-3.6815	4.80E-08	3.55E-07	GO:1904646;GO:0001818;GO:0050766;GO:0043031;GO:0005886;GO:0032693;GO:0050859;GO:0030889;GO:0050869;GO:0009617;GO:1902564;GO:0050765;GO:0016020;GO:0016021;GO:0005886;GO:0005515;GO:0016032;GO:0007166;GO:0050776;GO:0005886;GO:0005887;GO:0004888;GO:0005886;GO:0006955;GO:0007165;GO:0001540;GO:0001540;GO:0005887;GO:0043197;GO:1901216;GO:0044877;GO:0019864;GO:0050776;GO:0006898;GO:0046330;GO:0006911;GO:…	BP;BP;BP;BP;CC;BP;BP;BP;BP;BP;BP;BP;CC;CC;CC;MF;BP;BP;BP;CC;CC;MF;CC;BP;BP;MF;MF;CC;CC;BP;MF;MF;BP;BP;BP;BP;CC;BP;MF;MF;BP;BP;BP;BP;BP;BP;BP;BP;BP;BP;BP;BP;BP;BP;BP;BP;BP;BP;BP;BP;BP;BP;BP;BP;BP;BP;BP;CC;BP;BP;BP;BP;CC;BP;BP;BP;BP;BP;BP;BP;CC;CC;CC;MF;BP;BP;BP;CC;CC;MF;CC;BP;BP;MF;MF;CC;CC;BP;MF;MF;BP;BP;BP;BP;CC;BP;MF;MF;BP;BP;BP;BP;BP;BP;BP;BP;BP;BP;BP;BP;BP;BP;BP;BP;BP;BP;BP;BP;BP;BP;BP;BP;BP;…	cellular response to amyloid-beta;negative regulation of cytokine production;positive regulation of phagocytosis;negative regulation of macrophage activation;plasma membrane;negative regulation of interleukin-10 production;negative regulation of B cell receptor signaling pathway;negative regulation of B cell proliferation;negative regulation of B cell activation;response to bacterium;negative reg…	hsa:2213;hsa:2213;hsa:2213;hsa:2213;hsa:2213;hsa:2213;hsa:2213	hsa04145;hsa04380;hsa04662;hsa04666;hsa05150;hsa05152;hsa05162	Phagosome ;Osteoclast differentiation ;B cell receptor signaling pathway ;Fc gamma R-mediated phagocytosis ;Staphylococcus aureus infection ;Tuberculosis ;Measles
ENSG00000183230	CTNNA3	catenin alpha 3 [Source:HGNC Symbol;Acc:HGNC:2511]	0.89	11.79	-3.6737	0.0030287	0.011192	GO:0007155;GO:0005829;GO:0045296;GO:0051015;GO:0007015;GO:0008013;GO:0005912;GO:0090136;GO:0007155;GO:0005829;GO:0045296;GO:0051015;GO:0007015;GO:0008013;GO:0005912;GO:0090136;GO:0007155;GO:0005829;GO:0045296;GO:0051015;GO:0007015;GO:0008013;GO:0005912;GO:0090136;GO:0005737;GO:0005856;GO:0005515;GO:0051015;GO:0016477;GO:0005912;GO:0008013;GO:0098609;GO:0045296;GO:0008013;GO:0098609;GO:0086091;GO:…	BP;CC;MF;MF;BP;MF;CC;BP;BP;CC;MF;MF;BP;MF;CC;BP;BP;CC;MF;MF;BP;MF;CC;BP;CC;CC;MF;MF;BP;CC;MF;BP;MF;MF;BP;BP;BP;BP;CC;BP;CC;CC;CC;BP;CC;MF;MF;BP;MF;CC;BP;BP;CC;MF;MF;BP;MF;CC;BP;CC;CC;CC;MF;BP;CC;BP;CC;MF;MF;BP;MF;CC;BP;CC;CC	cell adhesion;cytosol;cadherin binding;actin filament binding;actin filament organization;beta-catenin binding;adherens junction;epithelial cell-cell adhesion;cell adhesion;cytosol;cadherin binding;actin filament binding;actin filament organization;beta-catenin binding;adherens junction;epithelial cell-cell adhesion;cell adhesion;cytosol;cadherin binding;actin filament binding;actin filament orga…	hsa:29119;hsa:29119;hsa:29119;hsa:29119;hsa:29119;hsa:29119;hsa:29119;hsa:29119	hsa04390;hsa04520;hsa04670;hsa05100;hsa05200;hsa05213;hsa05226;hsa05412	Hippo signaling pathway ;Adherens junction ;Leukocyte transendothelial migration ;Bacterial invasion of epithelial cells ;Pathways in cancer ;Endometrial cancer ;Gastric cancer ;Arrhythmogenic right ventricular cardiomyopathy
ENSG00000147724	FAM135B	family with sequence similarity 135 member B [Source:HGNC Symbol;Acc:HGNC:28029]	4.21	53.51	-3.6734	5.99E-10	5.34E-09	GO:0044255;GO:0044255	BP;BP	cellular lipid metabolic process;cellular lipid metabolic process
ENSG00000285777	-	novel protein	0.88	11.67	-3.6732	0.0034586	0.012631
ENSG00000159450	TCHH	trichohyalin [Source:HGNC Symbol;Acc:HGNC:11791]	16.21	207.21	-3.6726	2.07E-31	6.16E-30	GO:0005509;GO:0046914;GO:0045109;GO:0046872;GO:0005509;GO:0005856;GO:0031424;GO:0005829;GO:0008150;GO:0070268;GO:0001533;GO:0045109;GO:0005509;GO:0046914;GO:0045109;GO:0046872;GO:0005509;GO:0005856;GO:0031424;GO:0005829;GO:0008150;GO:0070268;GO:0001533;GO:0045109	MF;MF;BP;MF;MF;CC;BP;CC;BP;BP;CC;BP;MF;MF;BP;MF;MF;CC;BP;CC;BP;BP;CC;BP	calcium ion binding;transition metal ion binding;intermediate filament organization;metal ion binding;calcium ion binding;cytoskeleton;keratinization;cytosol;biological_process;cornification;cornified envelope;intermediate filament organization;calcium ion binding;transition metal ion binding;intermediate filament organization;metal ion binding;calcium ion binding;cytoskeleton;keratinization;cyto…
ENSG00000149212	SESN3	sestrin 3 [Source:HGNC Symbol;Acc:HGNC:23060]	320.56	4087.84	-3.6712	5.53E-135	1.97E-132	GO:0005634;GO:1901031;GO:0005737;GO:0005737;GO:0016491;GO:0005515;GO:1904262;GO:0061700;GO:0061700;GO:1904262;GO:0031932;GO:0042149;GO:0016239;GO:0034198;GO:0016684;GO:0070728;GO:0071233;GO:1990253;GO:0032868;GO:0038203;GO:0042593;GO:0046626;GO:0051896;GO:0071230;GO:1904262;GO:0031932;GO:0005634;GO:1901031;GO:0005737;GO:0005737;GO:0016491;GO:0005515;GO:1904262;GO:0061700;GO:0061700;GO:1904262;GO:…	CC;BP;CC;CC;MF;MF;BP;CC;CC;BP;CC;BP;BP;BP;MF;MF;BP;BP;BP;BP;BP;BP;BP;BP;BP;CC;CC;BP;CC;CC;MF;MF;BP;CC;CC;BP;CC;BP;BP;BP;MF;MF;BP;BP;CC;BP;CC;CC;MF;MF;BP;CC;CC;BP;CC;BP;BP;BP;MF;MF;BP;BP;CC;BP;CC;CC;BP	nucleus;regulation of response to reactive oxygen species;cytoplasm;cytoplasm;oxidoreductase activity;protein binding;negative regulation of TORC1 signaling;GATOR2 complex;GATOR2 complex;negative regulation of TORC1 signaling;TORC2 complex;cellular response to glucose starvation;positive regulation of macroautophagy;cellular response to amino acid starvation;oxidoreductase activity, acting on per…	hsa:143686;hsa:143686	hsa04115;hsa04211	p53 signaling pathway ;Longevity regulating pathway
ENSG00000153132	CLGN	calmegin [Source:HGNC Symbol;Acc:HGNC:2060]	13.13	165.73	-3.6689	3.75E-26	9.03E-25	GO:0005515;GO:0005509;GO:0005783;GO:0006457;GO:0051082;GO:0016020;GO:0016021;GO:0005783;GO:0005789;GO:0006457;GO:0044183;GO:0007338;GO:0007339;GO:0065003;GO:0005635;GO:0005789;GO:0005509;GO:0007338;GO:0005783;GO:0051082;GO:0030968;GO:0005515;GO:0005509;GO:0005783;GO:0006457;GO:0051082;GO:0016020;GO:0016021;GO:0005783;GO:0005789;GO:0006457;GO:0005789;GO:0005509;GO:0007338;GO:0005783;GO:0051082;GO:…	MF;MF;CC;BP;MF;CC;CC;CC;CC;BP;MF;BP;BP;BP;CC;CC;MF;BP;CC;MF;BP;MF;MF;CC;BP;MF;CC;CC;CC;CC;BP;CC;MF;BP;CC;MF;BP;MF;CC;BP;MF	protein binding;calcium ion binding;endoplasmic reticulum;protein folding;unfolded protein binding;membrane;integral component of membrane;endoplasmic reticulum;endoplasmic reticulum membrane;protein folding;protein binding involved in protein folding;single fertilization;binding of sperm to zona pellucida;protein-containing complex assembly;nuclear envelope;endoplasmic reticulum membrane;calcium…
ENSG00000231265	TRERNA1	translation regulatory long non-coding RNA 1 [Source:HGNC Symbol;Acc:HGNC:44307]	0.45	6.36	-3.6655	0.014368	0.04477
ENSG00000253931	-	novel transcript	0.45	6.35	-3.6634	0.013582	0.042515
ENSG00000019169	MARCO	macrophage receptor with collagenous structure [Source:HGNC Symbol;Acc:HGNC:6895]	3.17	40.85	-3.6574	3.31E-08	2.50E-07	GO:0016020;GO:0005044;GO:0005737;GO:0005886;GO:0001934;GO:0016021;GO:0005886;GO:0005581;GO:0002376;GO:0045087;GO:0005886;GO:0006898;GO:0005886;GO:0001664;GO:0005887;GO:0001540;GO:0007166;GO:0006897;GO:0030666;GO:0004888;GO:0070374;GO:0097242;GO:0006898;GO:0038024;GO:0006911;GO:0007193;GO:0001540;GO:0001664;GO:0038024;GO:0001934;GO:0006897;GO:0006898;GO:0006911;GO:0007193;GO:0043277;GO:0070374;GO:…	CC;MF;CC;CC;BP;CC;CC;CC;BP;BP;CC;BP;CC;MF;CC;MF;BP;BP;CC;MF;BP;BP;BP;MF;BP;BP;MF;MF;MF;BP;BP;BP;BP;BP;BP;BP;BP;CC;MF;MF;MF	membrane;scavenger receptor activity;cytoplasm;plasma membrane;positive regulation of protein phosphorylation;integral component of membrane;plasma membrane;collagen trimer;immune system process;innate immune response;plasma membrane;receptor-mediated endocytosis;plasma membrane;G protein-coupled receptor binding;integral component of plasma membrane;amyloid-beta binding;cell surface receptor sig…	hsa:8685	hsa04145	Phagosome
ENSG00000179840	PIK3CD-AS1	PIK3CD antisense RNA 1 [Source:HGNC Symbol;Acc:HGNC:32346]	17.77	223.2	-3.6565	3.87E-30	1.10E-28
ENSG00000186205	MTARC1	mitochondrial amidoxime reducing component 1 [Source:HGNC Symbol;Acc:HGNC:26189]	38.19	483.29	-3.6526	8.29E-57	5.93E-55	GO:0003824;GO:0030170;GO:0030151;GO:0016020;GO:0016021;GO:0046872;GO:0016491;GO:0005739;GO:0005739;GO:0005739;GO:0005741;GO:0005515;GO:0006805;GO:0005741;GO:0050421;GO:0006809;GO:1903958;GO:0043546;GO:0043546;GO:0008940;GO:0008940;GO:0016661;GO:0030151;GO:0030151;GO:0098809;GO:0042126;GO:0042126;GO:0051410;GO:0070458;GO:0003824;GO:0030170;GO:0030151;GO:0005739;GO:0003824;GO:0030170;GO:0030151;GO:…	MF;MF;MF;CC;CC;MF;MF;CC;CC;CC;CC;MF;BP;CC;MF;BP;CC;MF;MF;MF;MF;MF;MF;MF;MF;BP;BP;BP;BP;MF;MF;MF;CC;MF;MF;MF;MF;MF;MF	catalytic activity;pyridoxal phosphate binding;molybdenum ion binding;membrane;integral component of membrane;metal ion binding;oxidoreductase activity;mitochondrion;mitochondrion;mitochondrion;mitochondrial outer membrane;protein binding;xenobiotic metabolic process;mitochondrial outer membrane;nitrite reductase (NO-forming) activity;nitric oxide biosynthetic process;nitric-oxide synthase comple…
ENSG00000211714	TRBV7-3	T cell receptor beta variable 7-3 [Source:HGNC Symbol;Acc:HGNC:12237]	0.88	11.54	-3.6499	0.0028022	0.010426	GO:0016020;GO:0005886;GO:0002376;GO:0002250;GO:0007166;GO:0005886;GO:0042101	CC;CC;BP;BP;BP;CC;CC	membrane;plasma membrane;immune system process;adaptive immune response;cell surface receptor signaling pathway;plasma membrane;T cell receptor complex
Novel.3787	-	-	21.4	271.63	-3.6458	5.35E-36	1.93E-34
ENSG00000046604	DSG2	desmoglein 2 [Source:HGNC Symbol;Acc:HGNC:3049]	57.53	712.32	-3.6356	7.68E-48	4.21E-46	GO:0005886;GO:0016020;GO:0005509;GO:0007156;GO:0007155;GO:0016021;GO:0043231;GO:0046872;GO:0005886;GO:0007155;GO:0030054;GO:0030054;GO:0009986;GO:0005886;GO:0030057;GO:0005509;GO:0070062;GO:0031424;GO:0098609;GO:0005911;GO:0005911;GO:0086091;GO:0070268;GO:0001533;GO:0014704;GO:0050839;GO:0007156;GO:0086083;GO:0086073;GO:0098911;GO:0030057;GO:0002934;GO:0030057;GO:0003165;GO:0005886;GO:0016020;GO:…	CC;CC;MF;BP;BP;CC;CC;MF;CC;BP;CC;CC;CC;CC;CC;MF;CC;BP;BP;CC;CC;BP;BP;CC;CC;MF;BP;MF;BP;BP;CC;BP;CC;BP;CC;CC;MF;BP;BP;CC;CC;MF;BP;BP;CC;CC;MF;BP;BP;CC;CC;MF;BP;BP;CC;CC;MF;BP;BP	plasma membrane;membrane;calcium ion binding;homophilic cell adhesion via plasma membrane adhesion molecules;cell adhesion;integral component of membrane;intracellular membrane-bounded organelle;metal ion binding;plasma membrane;cell adhesion;cell junction;cell junction;cell surface;plasma membrane;desmosome;calcium ion binding;extracellular exosome;keratinization;cell-cell adhesion;cell-cell jun…	hsa:1829	hsa05412	Arrhythmogenic right ventricular cardiomyopathy
ENSG00000175093	SPSB4	splA/ryanodine receptor domain and SOCS box containing 4 [Source:HGNC Symbol;Acc:HGNC:30630]	0.44	6.21	-3.6271	0.015428	0.047682	GO:0005515;GO:0035556;GO:0005737;GO:0016567;GO:0016567;GO:0005829;GO:0005829;GO:0005515;GO:0048511;GO:0006511;GO:0006511;GO:0005829;GO:0043161;GO:0043687;GO:1990756;GO:0019005;GO:0042752;GO:1902916	MF;BP;CC;BP;BP;CC;CC;MF;BP;BP;BP;CC;BP;BP;MF;CC;BP;BP	protein binding;intracellular signal transduction;cytoplasm;protein ubiquitination;protein ubiquitination;cytosol;cytosol;protein binding;rhythmic process;ubiquitin-dependent protein catabolic process;ubiquitin-dependent protein catabolic process;cytosol;proteasome-mediated ubiquitin-dependent protein catabolic process;post-translational protein modification;protein binding, bridging involved in …
ENSG00000104814	MAP4K1	mitogen-activated protein kinase kinase kinase kinase 1 [Source:HGNC Symbol;Acc:HGNC:6863]	164.86	2030.63	-3.6253	1.61E-98	2.90E-96	GO:0005524;GO:0006468;GO:0004672;GO:0008349;GO:0016020;GO:0000166;GO:0004674;GO:0004674;GO:0005524;GO:0016301;GO:0016740;GO:0016310;GO:0005515;GO:0006468;GO:0004672;GO:0046777;GO:0018105;GO:0008283;GO:0000185;GO:0007257;GO:0007257;GO:0008349;GO:1904628;GO:0008349;GO:0005524;GO:0006468;GO:0004672;GO:0008349;GO:0016020;GO:0000166;GO:0004674;GO:0004674;GO:0005524;GO:0016301;GO:0016740;GO:0016310;GO:…	MF;BP;MF;MF;CC;MF;MF;MF;MF;MF;MF;BP;MF;BP;MF;BP;BP;BP;BP;BP;BP;MF;BP;MF;MF;BP;MF;MF;CC;MF;MF;MF;MF;MF;MF;BP;MF;BP;MF;BP;BP;BP;BP;BP;BP;MF;BP;MF;BP;MF;BP;MF;MF;MF;BP;MF;MF;MF;MF;MF;MF;BP;BP;BP;MF;MF;BP;BP;BP;MF;MF;BP	ATP binding;protein phosphorylation;protein kinase activity;MAP kinase kinase kinase kinase activity;membrane;nucleotide binding;protein serine/threonine kinase activity;protein serine/threonine kinase activity;ATP binding;kinase activity;transferase activity;phosphorylation;protein binding;protein phosphorylation;protein kinase activity;protein autophosphorylation;peptidyl-serine phosphorylation…	hsa:11184	hsa04010	MAPK signaling pathway
ENSG00000287586	-	novel transcript, antisense to AJAP1	14.99	187.31	-3.6208	1.15E-26	2.85E-25
ENSG00000144712	CAND2	cullin associated and neddylation dissociated 2 (putative) [Source:HGNC Symbol;Acc:HGNC:30689]	20.9	257.17	-3.6206	2.68E-34	9.04E-33	GO:0010265;GO:0005634;GO:0005515;GO:0045893;GO:0005634;GO:0016567;GO:0010265;GO:0005829;GO:0010265;GO:0010265;GO:0005634;GO:0005515;GO:0045893;GO:0005634;GO:0016567;GO:0017025;GO:0010265;GO:0005829;GO:0010265;GO:0010265;GO:0010265	BP;CC;MF;BP;CC;BP;BP;CC;BP;BP;CC;MF;BP;CC;BP;MF;BP;CC;BP;BP;BP	SCF complex assembly;nucleus;protein binding;positive regulation of transcription, DNA-templated;nucleus;protein ubiquitination;SCF complex assembly;cytosol;SCF complex assembly;SCF complex assembly;nucleus;protein binding;positive regulation of transcription, DNA-templated;nucleus;protein ubiquitination;TBP-class protein binding;SCF complex assembly;cytosol;SCF complex assembly;SCF complex assem…
ENSG00000105427	CNFN	cornifelin [Source:HGNC Symbol;Acc:HGNC:30183]	4.57	56.7	-3.6173	5.83E-10	5.21E-09	GO:0005737;GO:0005515;GO:0031424;GO:0001533;GO:0001533;GO:0005737;GO:0005515;GO:0031424;GO:0001533;GO:0001533	CC;MF;BP;CC;CC;CC;MF;BP;CC;CC	cytoplasm;protein binding;keratinization;cornified envelope;cornified envelope;cytoplasm;protein binding;keratinization;cornified envelope;cornified envelope
ENSG00000145287	PLAC8	placenta associated 8 [Source:HGNC Symbol;Acc:HGNC:19254]	489.83	6010.68	-3.6165	4.87E-58	3.58E-56	GO:0005576;GO:0045944;GO:0043312;GO:0035578;GO:0120162;GO:0003682;GO:0008284;GO:0009409;GO:0040015;GO:0042742;GO:0043066;GO:0045944;GO:0050873;GO:0120162;GO:0005576;GO:0045944;GO:0043312;GO:0035578;GO:0120162;GO:0005576;GO:0045944;GO:0043312;GO:0035578;GO:0120162;GO:0005576;GO:0045944;GO:0043312;GO:0035578;GO:0120162	CC;BP;BP;CC;BP;MF;BP;BP;BP;BP;BP;BP;BP;BP;CC;BP;BP;CC;BP;CC;BP;BP;CC;BP;CC;BP;BP;CC;BP	extracellular region;positive regulation of transcription by RNA polymerase II;neutrophil degranulation;azurophil granule lumen;positive regulation of cold-induced thermogenesis;chromatin binding;positive regulation of cell proliferation;response to cold;negative regulation of multicellular organism growth;defense response to bacterium;negative regulation of apoptotic process;positive regulation …
ENSG00000163563	MNDA	myeloid cell nuclear differentiation antigen [Source:HGNC Symbol;Acc:HGNC:7183]	128.92	1577.4	-3.6163	2.95E-88	4.73E-86	GO:0002218;GO:0035458;GO:0005634;GO:0005737;GO:0043231;GO:0005654;GO:0005730;GO:0005829;GO:0003677;GO:0006974;GO:0005515;GO:0005576;GO:0005730;GO:0070062;GO:0035458;GO:0043065;GO:0043312;GO:1904813;GO:0050853;GO:0035578;GO:0003690;GO:0002218;GO:0006968;GO:0030889;GO:0032731;GO:0002218;GO:0035458	BP;BP;CC;CC;CC;CC;CC;CC;MF;BP;MF;CC;CC;CC;BP;BP;BP;CC;BP;CC;MF;BP;BP;BP;BP;BP;BP	activation of innate immune response;cellular response to interferon-beta;nucleus;cytoplasm;intracellular membrane-bounded organelle;nucleoplasm;nucleolus;cytosol;DNA binding;cellular response to DNA damage stimulus;protein binding;extracellular region;nucleolus;extracellular exosome;cellular response to interferon-beta;positive regulation of apoptotic process;neutrophil degranulation;ficolin-1-r…
ENSG00000180264	ADGRD2	adhesion G protein-coupled receptor D2 [Source:HGNC Symbol;Acc:HGNC:18651]	0.96	11.38	-3.6115	0.0033547	0.01228	GO:0007186;GO:0016021;GO:0004930;GO:0007166;GO:0004888;GO:0016020;GO:0007165;GO:0005887;GO:0004930;GO:0004930;GO:0007186;GO:0007189;GO:0016021;GO:0016020;GO:0016021;GO:0004930;GO:0007186;GO:0004888;GO:0007166;GO:0016020;GO:0016021;GO:0004930;GO:0007186	BP;CC;MF;BP;MF;CC;BP;CC;MF;MF;BP;BP;CC;CC;CC;MF;BP;MF;BP;CC;CC;MF;BP	G protein-coupled receptor signaling pathway;integral component of membrane;G protein-coupled receptor activity;cell surface receptor signaling pathway;transmembrane signaling receptor activity;membrane;signal transduction;integral component of plasma membrane;G protein-coupled receptor activity;G protein-coupled receptor activity;G protein-coupled receptor signaling pathway;adenylate cyclase-act…
ENSG00000128849	CGNL1	cingulin like 1 [Source:HGNC Symbol;Acc:HGNC:25931]	12.8	158.1	-3.6082	8.34E-24	1.78E-22	GO:0003774;GO:0016459;GO:0051497;GO:0005515;GO:0030054;GO:0005923;GO:0007015;GO:0051058;GO:0032991	MF;CC;BP;MF;CC;CC;BP;BP;CC	motor activity;myosin complex;negative regulation of stress fiber assembly;protein binding;cell junction;bicellular tight junction;actin filament organization;negative regulation of small GTPase mediated signal transduction;protein-containing complex	hsa:84952	hsa04530	Tight junction
ENSG00000165164	CFAP47	cilia and flagella associated protein 47 [Source:HGNC Symbol;Acc:HGNC:26708]	1.93	22.73	-3.6053	3.58E-05	0.00018654	GO:0005515;GO:0005515;GO:0016020;GO:0016021	MF;MF;CC;CC	protein binding;protein binding;membrane;integral component of membrane
ENSG00000103534	TMC5	transmembrane channel like 5 [Source:HGNC Symbol;Acc:HGNC:22999]	1.32	16.64	-3.5897	0.00052686	0.0022738	GO:0016021;GO:0005887;GO:0016020;GO:0016021;GO:0005887;GO:0016020;GO:0006811;GO:0034220;GO:0070062;GO:0008381;GO:0016021;GO:0005887;GO:0016020;GO:0006811;GO:0034220;GO:0070062;GO:0008381;GO:0016021;GO:0005887;GO:0016020;GO:0006811;GO:0034220;GO:0070062;GO:0008381;GO:0016021;GO:0005887;GO:0016020;GO:0006811;GO:0034220;GO:0070062;GO:0008381;GO:0016021;GO:0005887;GO:0016020;GO:0016020;GO:0016021;GO:…	CC;CC;CC;CC;CC;CC;BP;BP;CC;MF;CC;CC;CC;BP;BP;CC;MF;CC;CC;CC;BP;BP;CC;MF;CC;CC;CC;BP;BP;CC;MF;CC;CC;CC;CC;CC;CC;CC;CC;BP;BP;CC;MF	integral component of membrane;integral component of plasma membrane;membrane;integral component of membrane;integral component of plasma membrane;membrane;ion transport;ion transmembrane transport;extracellular exosome;mechanosensitive ion channel activity;integral component of membrane;integral component of plasma membrane;membrane;ion transport;ion transmembrane transport;extracellular exosome…
ENSG00000170153	RNF150	ring finger protein 150 [Source:HGNC Symbol;Acc:HGNC:23138]	3.91	44.92	-3.582	1.97E-08	1.52E-07	GO:0016020;GO:0016021;GO:0046872;GO:0016567;GO:0005737;GO:0006511;GO:0061630;GO:0016020;GO:0016021;GO:0046872;GO:0016567;GO:0005737;GO:0006511;GO:0061630;GO:0016020;GO:0016021;GO:0046872;GO:0016567;GO:0005737;GO:0006511;GO:0061630;GO:0016020;GO:0016021;GO:0046872;GO:0016020;GO:0016021;GO:0046872;GO:0016567;GO:0005515;GO:0005737;GO:0006511;GO:0061630	CC;CC;MF;BP;CC;BP;MF;CC;CC;MF;BP;CC;BP;MF;CC;CC;MF;BP;CC;BP;MF;CC;CC;MF;CC;CC;MF;BP;MF;CC;BP;MF	membrane;integral component of membrane;metal ion binding;protein ubiquitination;cytoplasm;ubiquitin-dependent protein catabolic process;ubiquitin protein ligase activity;membrane;integral component of membrane;metal ion binding;protein ubiquitination;cytoplasm;ubiquitin-dependent protein catabolic process;ubiquitin protein ligase activity;membrane;integral component of membrane;metal ion binding…
ENSG00000231793	DOC2GP	double C2 domain gamma, pseudogene [Source:HGNC Symbol;Acc:HGNC:37962]	0.89	11	-3.5809	0.0043405	0.015467
ENSG00000148700	ADD3	adducin 3 [Source:HGNC Symbol;Acc:HGNC:245]	37.48	444.53	-3.576	1.44E-46	7.55E-45	GO:0005856;GO:0005737;GO:0016020;GO:0005886;GO:0003779;GO:0007010;GO:0005886;GO:0005516;GO:0051015;GO:0005829;GO:0005856;GO:0055085;GO:0014069;GO:0051016;GO:0005200;GO:0016020;GO:0005856;GO:0005737;GO:0016020;GO:0005886;GO:0003779;GO:0007010;GO:0005886;GO:0005516;GO:0051015;GO:0005829;GO:0005856;GO:0055085;GO:0014069;GO:0051016;GO:0005200;GO:0016020;GO:0005200;GO:0000794;GO:0005903;GO:0005911;GO:…	CC;CC;CC;CC;MF;BP;CC;MF;MF;CC;CC;BP;CC;BP;MF;CC;CC;CC;CC;CC;MF;BP;CC;MF;MF;CC;CC;BP;CC;BP;MF;CC;MF;CC;CC;CC;CC;CC;CC;CC;CC;CC;MF;BP;CC;MF;MF;CC;CC;BP;CC;BP;MF;CC	cytoskeleton;cytoplasm;membrane;plasma membrane;actin binding;cytoskeleton organization;plasma membrane;calmodulin binding;actin filament binding;cytosol;cytoskeleton;transmembrane transport;postsynaptic density;barbed-end actin filament capping;structural constituent of cytoskeleton;membrane;cytoskeleton;cytoplasm;membrane;plasma membrane;actin binding;cytoskeleton organization;plasma membrane;c…
ENSG00000172731	LRRC20	leucine rich repeat containing 20 [Source:HGNC Symbol;Acc:HGNC:23421]	64.88	776.54	-3.5727	3.04E-42	1.37E-40	GO:0005515;GO:0005515;GO:0005515;GO:0005515;GO:0005515;GO:0005515;GO:0005515;GO:0005515;GO:0005515;GO:0005515;GO:0005515	MF;MF;MF;MF;MF;MF;MF;MF;MF;MF;MF	protein binding;protein binding;protein binding;protein binding;protein binding;protein binding;protein binding;protein binding;protein binding;protein binding;protein binding
ENSG00000188064	WNT7B	Wnt family member 7B [Source:HGNC Symbol;Acc:HGNC:12787]	32.28	382.01	-3.5711	3.98E-43	1.85E-41	GO:0005576;GO:0007275;GO:0005102;GO:0016055;GO:0016055;GO:0005515;GO:0005615;GO:0005576;GO:0005886;GO:0030182;GO:0071300;GO:0060070;GO:0005788;GO:0005125;GO:0030666;GO:0046330;GO:0050808;GO:0005796;GO:0042592;GO:0005109;GO:0016055;GO:0030182;GO:0045165;GO:0048018;GO:0060070;GO:0070307;GO:0070062;GO:0001701;GO:0060425;GO:0060070;GO:0045669;GO:0060669;GO:0061180;GO:0030324;GO:0072205;GO:0072207;GO:…	CC;BP;MF;BP;BP;MF;CC;CC;CC;BP;BP;BP;CC;MF;CC;BP;BP;CC;BP;MF;BP;BP;BP;MF;BP;BP;CC;BP;BP;BP;BP;BP;BP;BP;BP;BP;BP;BP;BP;BP;BP;BP;BP;BP;BP;BP;BP;BP;BP;BP;BP;BP;BP;BP;BP;BP;BP;BP;BP;BP;BP;CC;CC;CC;CC;BP;MF;BP;CC;BP;MF;BP;CC;BP;MF;BP;CC;BP;MF;BP	extracellular region;multicellular organism development;signaling receptor binding;Wnt signaling pathway;Wnt signaling pathway;protein binding;extracellular space;extracellular region;plasma membrane;neuron differentiation;cellular response to retinoic acid;canonical Wnt signaling pathway;endoplasmic reticulum lumen;cytokine activity;endocytic vesicle membrane;positive regulation of JNK cascade;s…	hsa:7477;hsa:7477;hsa:7477;hsa:7477;hsa:7477;hsa:7477;hsa:7477;hsa:7477;hsa:7477;hsa:7477;hsa:7477;hsa:7477;hsa:7477;hsa:7477;hsa:7477	hsa04150;hsa04310;hsa04390;hsa04550;hsa04916;hsa04934;hsa05010;hsa05022;hsa05165;hsa05200;hsa05205;hsa05217;hsa05224;hsa05225;hsa05226	mTOR signaling pathway ;Wnt signaling pathway ;Hippo signaling pathway ;Signaling pathways regulating pluripotency of stem cells ;Melanogenesis ;Cushing syndrome ;Alzheimer disease ;Pathways of neurodegeneration - multiple diseases ;Human papillomavirus infection ;Pathways in cancer ;Proteoglycans in cancer ;Basal cell carcinoma ;Breast cancer ;Hepatocellular carcinoma ;Gastric cancer
ENSG00000146530	VWDE	von Willebrand factor D and EGF domains [Source:HGNC Symbol;Acc:HGNC:21897]	3.85	44.27	-3.5681	2.51E-08	1.91E-07	GO:0005576;GO:0005102;GO:0009986;GO:0005576;GO:0048856;GO:0005509;GO:0005509	CC;MF;CC;CC;BP;MF;MF	extracellular region;signaling receptor binding;cell surface;extracellular region;anatomical structure development;calcium ion binding;calcium ion binding
ENSG00000101307	SIRPB1	signal regulatory protein beta 1 [Source:HGNC Symbol;Acc:HGNC:15928]	203.1	2408.08	-3.5676	3.97E-52	2.49E-50	GO:0016020;GO:0016021;GO:0005886;GO:0005515;GO:0005886;GO:0005886;GO:0045087;GO:0043312;GO:0005887;GO:0007165;GO:0007166;GO:0050766;GO:0050870;GO:0009986;GO:0030667;GO:0016020;GO:0016021;GO:0005886;GO:0005515;GO:0005886;GO:0005886;GO:0045087;GO:0043312;GO:0005887;GO:0007165;GO:0007166;GO:0050766;GO:0050870;GO:0009986;GO:0030667;GO:0016020;GO:0016021;GO:0016020;GO:0016021;GO:0016020;GO:0016021;GO:…	CC;CC;CC;MF;CC;CC;BP;BP;CC;BP;BP;BP;BP;CC;CC;CC;CC;CC;MF;CC;CC;BP;BP;CC;BP;BP;BP;BP;CC;CC;CC;CC;CC;CC;CC;CC;CC;CC;CC;CC;CC;CC;CC;CC;CC;CC	membrane;integral component of membrane;plasma membrane;protein binding;plasma membrane;plasma membrane;innate immune response;neutrophil degranulation;integral component of plasma membrane;signal transduction;cell surface receptor signaling pathway;positive regulation of phagocytosis;positive regulation of T cell activation;cell surface;secretory granule membrane;membrane;integral component of m…	hsa:10326	hsa04380	Osteoclast differentiation
ENSG00000225217	HSPA7	heat shock protein family A (Hsp70) member 7 (pseudogene) [Source:HGNC Symbol;Acc:HGNC:5240]	9.84	115.35	-3.5616	1.10E-12	1.23E-11
ENSG00000286367	-	novel transcript, antisense to CLTCL1	2.37	27.44	-3.561	1.72E-05	9.39E-05
ENSG00000257167	TMPO-AS1	TMPO antisense RNA 1 [Source:HGNC Symbol;Acc:HGNC:44158]	141.07	1655.91	-3.5526	6.00E-98	1.06E-95
ENSG00000183048	SLC25A10	solute carrier family 25 member 10 [Source:HGNC Symbol;Acc:HGNC:10980]	62.52	734.53	-3.552	7.62E-52	4.77E-50	GO:0016020;GO:0016021;GO:0005654;GO:0005739;GO:0006839;GO:0031966;GO:0005634;GO:0016020;GO:0016021;GO:0005654;GO:0005739;GO:0005743;GO:0005739;GO:0005515;GO:1902358;GO:0015297;GO:0006811;GO:0005743;GO:0006094;GO:0015116;GO:0015117;GO:0015131;GO:0015140;GO:0015141;GO:0008272;GO:0015709;GO:0015729;GO:0035435;GO:0071422;GO:0071423;GO:1902356;GO:0070221;GO:0005310;GO:0006835;GO:0005634;GO:0016020;GO:…	CC;CC;CC;CC;BP;CC;CC;CC;CC;CC;CC;CC;CC;MF;BP;MF;BP;CC;BP;MF;MF;MF;MF;MF;BP;BP;BP;BP;BP;BP;BP;BP;MF;BP;CC;CC;CC;CC;CC;CC;CC;MF;BP;CC;BP;MF;BP;CC;BP;MF;MF;MF;MF;MF;BP;BP;BP;BP;BP;BP;BP;BP;MF;BP;CC;CC	membrane;integral component of membrane;nucleoplasm;mitochondrion;mitochondrial transport;mitochondrial membrane;nucleus;membrane;integral component of membrane;nucleoplasm;mitochondrion;mitochondrial inner membrane;mitochondrion;protein binding;sulfate transmembrane transport;antiporter activity;ion transport;mitochondrial inner membrane;gluconeogenesis;sulfate transmembrane transporter activity…	hsa:1468	hsa04964	Proximal tubule bicarbonate reclamation
ENSG00000029534	ANK1	ankyrin 1 [Source:HGNC Symbol;Acc:HGNC:492]	8.76	102.92	-3.5482	3.30E-17	5.03E-16	GO:0005515;GO:0007165;GO:0005737;GO:0016020;GO:0005886;GO:0006887;GO:0005856;GO:0005856;GO:0005515;GO:0016323;GO:0016529;GO:0005886;GO:0044325;GO:0043005;GO:0005829;GO:0007010;GO:0031430;GO:0019899;GO:0019899;GO:0005886;GO:0005200;GO:0006888;GO:0008093;GO:0051117;GO:0019903;GO:0072659;GO:0005198;GO:0008093;GO:0045199;GO:0008093;GO:0014731;GO:0072659;GO:0030507;GO:0009898;GO:0030507;GO:0030507;GO:…	MF;BP;CC;CC;CC;BP;CC;CC;MF;CC;CC;CC;MF;CC;CC;BP;CC;MF;MF;CC;MF;BP;MF;MF;MF;BP;MF;MF;BP;MF;CC;BP;MF;CC;MF;MF;MF;BP;MF;BP;CC;CC;CC;BP;CC;CC;MF;CC;CC;CC;MF;CC;CC;BP;CC;MF;MF;CC;MF;BP;MF;MF;MF;BP;MF;MF;BP;MF;CC;BP;MF;CC;MF;MF;MF;BP;BP;CC;CC;CC;CC;CC;CC;CC;CC;MF;BP;CC;CC;CC;BP;CC;CC;MF;CC;CC;CC;MF;CC;CC;BP;CC;MF;MF;CC;MF;BP;MF;MF;MF;BP;MF;MF;BP;MF;CC;BP;MF;CC;MF;MF;MF;BP;CC;CC;CC;BP;BP;CC;CC;MF;CC;CC;…	protein binding;signal transduction;cytoplasm;membrane;plasma membrane;exocytosis;cytoskeleton;cytoskeleton;protein binding;basolateral plasma membrane;sarcoplasmic reticulum;plasma membrane;ion channel binding;neuron projection;cytosol;cytoskeleton organization;M band;enzyme binding;enzyme binding;plasma membrane;structural constituent of cytoskeleton;ER to Golgi vesicle-mediated transport;cytos…	hsa:286	hsa05205	Proteoglycans in cancer
ENSG00000140876	NUDT7	nudix hydrolase 7 [Source:HGNC Symbol;Acc:HGNC:8054]	33.15	384.98	-3.5433	3.53E-48	1.97E-46	GO:0000287;GO:0016818;GO:0030145;GO:0009132;GO:0016787;GO:0003723;GO:0046872;GO:0005777;GO:0005777;GO:0005829;GO:0003674;GO:0008150;GO:0008104;GO:0005782;GO:0003986;GO:0010945;GO:0030515;GO:0015938;GO:0015938;GO:0036114;GO:0044580;GO:0046356;GO:1902859;GO:0000287;GO:0016818;GO:0030145;GO:0009132;GO:0016787;GO:0003723;GO:0046872;GO:0005777;GO:0005777;GO:0005829;GO:0003674;GO:0008150;GO:0008104;GO:…	MF;MF;MF;BP;MF;MF;MF;CC;CC;CC;MF;BP;BP;CC;MF;MF;MF;BP;BP;BP;BP;BP;BP;MF;MF;MF;BP;MF;MF;MF;CC;CC;CC;MF;BP;BP;CC;MF;MF;MF;MF;MF;BP;BP;BP;BP;BP;BP;BP;BP;BP;BP;BP;BP;MF;MF;MF;BP;MF;MF;MF;MF;MF;CC;CC;MF;MF;CC;MF;BP;BP;CC;BP;MF;MF;MF;BP;BP;BP;BP;BP;BP;MF	magnesium ion binding;hydrolase activity, acting on acid anhydrides, in phosphorus-containing anhydrides;manganese ion binding;nucleoside diphosphate metabolic process;hydrolase activity;RNA binding;metal ion binding;peroxisome;peroxisome;cytosol;molecular_function;biological_process;protein localization;peroxisomal matrix;acetyl-CoA hydrolase activity;CoA pyrophosphatase activity;snoRNA binding;…	hsa:283927	hsa04146	Peroxisome
Novel.23563	-	-	0.96	10.91	-3.5422	0.01168	0.037236
ENSG00000204950	LRRC10B	leucine rich repeat containing 10B [Source:HGNC Symbol;Acc:HGNC:37215]	1.85	21.43	-3.5327	5.55E-05	0.0002809	GO:0005515	MF	protein binding
ENSG00000275591	XKR5	XK related 5 [Source:HGNC Symbol;Acc:HGNC:20782]	1.91	21.53	-3.5323	0.00011772	0.0005674	GO:0016020;GO:0016021;GO:0005886;GO:0016020;GO:0043652;GO:0070782;GO:1902742;GO:0016021;GO:0016020;GO:0005886;GO:0016020;GO:0043652;GO:0070782;GO:1902742	CC;CC;CC;CC;BP;BP;BP;CC;CC;CC;CC;BP;BP;BP	membrane;integral component of membrane;plasma membrane;membrane;engulfment of apoptotic cell;phosphatidylserine exposure on apoptotic cell surface;apoptotic process involved in development;integral component of membrane;membrane;plasma membrane;membrane;engulfment of apoptotic cell;phosphatidylserine exposure on apoptotic cell surface;apoptotic process involved in development
ENSG00000253389	-	novel transcript, antisense to ANK1	1.99	21.78	-3.5285	7.56E-05	0.00037432
ENSG00000134253	TRIM45	tripartite motif containing 45 [Source:HGNC Symbol;Acc:HGNC:19018]	19.82	229.5	-3.5263	2.95E-23	6.13E-22	GO:0008270;GO:0005515;GO:0005634;GO:0005737;GO:0046872;GO:0005654;GO:0005829;GO:0045171;GO:0016567;GO:0005654;GO:0004842;GO:0000785;GO:0045893;GO:0060348;GO:0008270;GO:0005515;GO:0005634;GO:0005737;GO:0046872;GO:0005654;GO:0005829;GO:0045171;GO:0016567;GO:0005515;GO:0005654;GO:0004842;GO:0000785;GO:0045893;GO:0008270;GO:0005515;GO:0008270	MF;MF;CC;CC;MF;CC;CC;CC;BP;CC;MF;CC;BP;BP;MF;MF;CC;CC;MF;CC;CC;CC;BP;MF;CC;MF;CC;BP;MF;MF;MF	zinc ion binding;protein binding;nucleus;cytoplasm;metal ion binding;nucleoplasm;cytosol;intercellular bridge;protein ubiquitination;nucleoplasm;ubiquitin-protein transferase activity;chromatin;positive regulation of transcription, DNA-templated;bone development;zinc ion binding;protein binding;nucleus;cytoplasm;metal ion binding;nucleoplasm;cytosol;intercellular bridge;protein ubiquitination;pro…
ENSG00000171051	FPR1	formyl peptide receptor 1 [Source:HGNC Symbol;Acc:HGNC:3826]	9.87	112.66	-3.5247	2.60E-10	2.38E-09	GO:0007186;GO:0016021;GO:0004930;GO:0004982;GO:0005737;GO:0005886;GO:0016020;GO:0005886;GO:0006935;GO:0005515;GO:0007165;GO:0005886;GO:0005886;GO:0004930;GO:0007186;GO:0043312;GO:0016021;GO:0006935;GO:0006954;GO:0007165;GO:0001664;GO:0030667;GO:0019221;GO:0007204;GO:0035577;GO:0101003;GO:0007188;GO:0007200;GO:0004875;GO:0004982;GO:0002430;GO:0007263;GO:0000187;GO:0004982;GO:0004982;GO:0007200;GO:…	BP;CC;MF;MF;CC;CC;CC;CC;BP;MF;BP;CC;CC;MF;BP;BP;CC;BP;BP;BP;MF;CC;BP;BP;CC;CC;BP;BP;MF;MF;BP;BP;BP;MF;MF;BP;BP;CC;MF;MF;CC;CC;CC;CC;BP;MF;BP;CC;CC;MF;BP;BP;CC;BP;BP;BP;MF;CC;BP;BP;CC;CC;BP;BP;MF;MF;BP;BP;BP;MF;MF;MF;MF;BP;BP;CC;BP;CC;MF;MF;CC;CC;BP;BP;CC;MF;CC;CC;BP;MF	G protein-coupled receptor signaling pathway;integral component of membrane;G protein-coupled receptor activity;N-formyl peptide receptor activity;cytoplasm;plasma membrane;membrane;plasma membrane;chemotaxis;protein binding;signal transduction;plasma membrane;plasma membrane;G protein-coupled receptor activity;G protein-coupled receptor signaling pathway;neutrophil degranulation;integral compone…	hsa:2357;hsa:2357;hsa:2357;hsa:2357	hsa04015;hsa04080;hsa04613;hsa05150	Rap1 signaling pathway ;Neuroactive ligand-receptor interaction ;Neutrophil extracellular trap formation ;Staphylococcus aureus infection
ENSG00000168913	ENHO	energy homeostasis associated [Source:HGNC Symbol;Acc:HGNC:24838]	3.96	47.45	-3.5219	6.99E-08	5.09E-07	GO:0007165;GO:0005576;GO:0005886;GO:0045747;GO:0005179;GO:0045747;GO:0005886	BP;CC;CC;BP;MF;BP;CC	signal transduction;extracellular region;plasma membrane;positive regulation of Notch signaling pathway;hormone activity;positive regulation of Notch signaling pathway;plasma membrane
ENSG00000007866	TEAD3	TEA domain transcription factor 3 [Source:HGNC Symbol;Acc:HGNC:11716]	20.37	234.42	-3.5216	1.38E-33	4.50E-32	GO:0005634;GO:0006355;GO:0003700;GO:0006355;GO:0003700;GO:0035329;GO:0045944;GO:0005634;GO:0003677;GO:0006355;GO:0003700;GO:0035329;GO:0045944;GO:0005634;GO:0003677;GO:0003700;GO:0005515;GO:0006357;GO:0000981;GO:0000978;GO:0000981;GO:0000785;GO:0005667;GO:0035329;GO:0005654;GO:0006367;GO:0006357;GO:0035329;GO:0007565;GO:0048568;GO:0055059;GO:0001085	CC;BP;MF;BP;MF;BP;BP;CC;MF;BP;MF;BP;BP;CC;MF;MF;MF;BP;MF;MF;MF;CC;CC;BP;CC;BP;BP;BP;BP;BP;BP;MF	nucleus;regulation of transcription, DNA-templated;DNA-binding transcription factor activity;regulation of transcription, DNA-templated;DNA-binding transcription factor activity;hippo signaling;positive regulation of transcription by RNA polymerase II;nucleus;DNA binding;regulation of transcription, DNA-templated;DNA-binding transcription factor activity;hippo signaling;positive regulation of tra…	hsa:7005;hsa:7005	hsa04390;hsa04392	Hippo signaling pathway ;Hippo signaling pathway - multiple species
ENSG00000235109	ZSCAN31	zinc finger and SCAN domain containing 31 [Source:HGNC Symbol;Acc:HGNC:14097]	6.54	74.77	-3.5216	5.96E-13	6.75E-12	GO:0005634;GO:0046872;GO:0003677;GO:0006357;GO:0000981;GO:0000978;GO:1990837;GO:0005634;GO:0046872;GO:0003677;GO:0006357;GO:0000981;GO:0000978;GO:1990837;GO:0005634;GO:0046872;GO:0003677;GO:0005515;GO:0006357;GO:0000981;GO:0000978;GO:1990837;GO:0005634;GO:0046872;GO:0003677;GO:0006357;GO:0000981;GO:0000978;GO:1990837;GO:0005634;GO:0046872;GO:0003677;GO:0005515;GO:0006357;GO:0000981;GO:0000978;GO:…	CC;MF;MF;BP;MF;MF;MF;CC;MF;MF;BP;MF;MF;MF;CC;MF;MF;MF;BP;MF;MF;MF;CC;MF;MF;BP;MF;MF;MF;CC;MF;MF;MF;BP;MF;MF;MF;CC;MF;MF;BP;MF;MF;MF	nucleus;metal ion binding;DNA binding;regulation of transcription by RNA polymerase II;DNA-binding transcription factor activity, RNA polymerase II-specific;RNA polymerase II proximal promoter sequence-specific DNA binding;sequence-specific double-stranded DNA binding;nucleus;metal ion binding;DNA binding;regulation of transcription by RNA polymerase II;DNA-binding transcription factor activity, …
ENSG00000283930	PLD5P1	PLD5 pseudogene 1 [Source:HGNC Symbol;Acc:HGNC:55072]	0.96	10.66	-3.5171	0.005189	0.018126	GO:0006355	BP	regulation of transcription, DNA-templated
Novel.3788	-	-	3.54	42.15	-3.517	8.97E-08	6.44E-07
ENSG00000106006	HOXA6	homeobox A6 [Source:HGNC Symbol;Acc:HGNC:5107]	0.96	10.68	-3.5162	0.0043324	0.015445	GO:0003677;GO:0006355;GO:0005634;GO:0003700;GO:0000981;GO:0016607;GO:0005654;GO:0007275;GO:0005634;GO:0006357;GO:0000981;GO:0000978;GO:0000981;GO:0000785;GO:1990837;GO:0009952;GO:0009952;GO:0048704;GO:0048706	MF;BP;CC;MF;MF;CC;CC;BP;CC;BP;MF;MF;MF;CC;MF;BP;BP;BP;BP	DNA binding;regulation of transcription, DNA-templated;nucleus;DNA-binding transcription factor activity;DNA-binding transcription factor activity, RNA polymerase II-specific;nuclear speck;nucleoplasm;multicellular organism development;nucleus;regulation of transcription by RNA polymerase II;DNA-binding transcription factor activity, RNA polymerase II-specific;RNA polymerase II proximal promoter …
ENSG00000108852	MPP2	membrane palmitoylated protein 2 [Source:HGNC Symbol;Acc:HGNC:7220]	20.45	233.15	-3.511	8.54E-32	2.60E-30	GO:0005515;GO:0005515;GO:0030165;GO:0044325;GO:0098919;GO:0051260;GO:0060079;GO:0060291;GO:0014069;GO:0032590;GO:0043197;GO:0043198;GO:0098685;GO:0098978;GO:0099031;GO:0005515;GO:0005515;GO:0005515;GO:0005515;GO:0005515;GO:0005515;GO:0005737;GO:0016020;GO:0005856;GO:0005856;GO:0030054;GO:0042995;GO:0030425;GO:0045202;GO:0014069;GO:0014069;GO:0005515;GO:0043197;GO:0051260;GO:0032590;GO:0060291;GO:…	MF;MF;MF;MF;MF;BP;BP;BP;CC;CC;CC;CC;CC;CC;CC;MF;MF;MF;MF;MF;MF;CC;CC;CC;CC;CC;CC;CC;CC;CC;CC;MF;CC;BP;CC;BP;BP;CC;MF;MF;BP;MF;MF;MF;MF;MF;MF;MF;MF;MF	protein binding;protein binding;PDZ domain binding;ion channel binding;structural constituent of postsynaptic density;protein homooligomerization;excitatory postsynaptic potential;long-term synaptic potentiation;postsynaptic density;dendrite membrane;dendritic spine;dendritic shaft;Schaffer collateral - CA1 synapse;glutamatergic synapse;anchored component of postsynaptic density membrane;protein …
ENSG00000128408	RIBC2	RIB43A domain with coiled-coils 2 [Source:HGNC Symbol;Acc:HGNC:13241]	27.1	310.22	-3.5057	7.61E-36	2.75E-34	GO:0005634;GO:0005515	CC;MF	nucleus;protein binding
ENSG00000174885	NLRP6	NLR family pyrin domain containing 6 [Source:HGNC Symbol;Acc:HGNC:22944]	3.08	36.48	-3.5054	3.17E-07	2.14E-06	GO:0005634;GO:0005737;GO:0016020;GO:0000166;GO:0005524;GO:0005886;GO:0031965;GO:0002376;GO:0045087;GO:0006954;GO:0009617;GO:0007186;GO:0005000;GO:0061702;GO:0050727;GO:0002862;GO:0009617;GO:0010506;GO:0034122;GO:0042060;GO:0043124;GO:0043409;GO:0050727;GO:0050777;GO:0070255;GO:0070373;GO:0005634;GO:0005737;GO:0016020;GO:0000166;GO:0005524;GO:0005886;GO:0031965;GO:0002376;GO:0045087;GO:0006954;GO:…	CC;CC;CC;MF;MF;CC;CC;BP;BP;BP;BP;BP;MF;CC;BP;BP;BP;BP;BP;BP;BP;BP;BP;BP;BP;BP;CC;CC;CC;MF;MF;CC;CC;BP;BP;BP;BP;BP;MF;CC;BP	nucleus;cytoplasm;membrane;nucleotide binding;ATP binding;plasma membrane;nuclear membrane;immune system process;innate immune response;inflammatory response;response to bacterium;G protein-coupled receptor signaling pathway;vasopressin receptor activity;inflammasome complex;regulation of inflammatory response;negative regulation of inflammatory response to antigenic stimulus;response to bacteriu…	hsa:171389	hsa04621	NOD-like receptor signaling pathway
ENSG00000182168	UNC5C	unc-5 netrin receptor C [Source:HGNC Symbol;Acc:HGNC:12569]	7	78.97	-3.5048	3.81E-13	4.39E-12	GO:0016021;GO:0005515;GO:0007165;GO:0005042;GO:0038007;GO:0016020;GO:0005886;GO:0005886;GO:0006915;GO:0030054;GO:0007275;GO:0030175;GO:0030175;GO:0042995;GO:0030425;GO:0005515;GO:0045202;GO:0043005;GO:0009986;GO:0030424;GO:0030027;GO:0030027;GO:0030426;GO:0030426;GO:0019901;GO:0015631;GO:0007420;GO:0007411;GO:0007411;GO:0005042;GO:0005042;GO:0005043;GO:0005043;GO:0015631;GO:0007411;GO:0007420;GO:…	CC;MF;BP;MF;BP;CC;CC;CC;BP;CC;BP;CC;CC;CC;CC;MF;CC;CC;CC;CC;CC;CC;CC;CC;MF;MF;BP;BP;BP;MF;MF;MF;MF;MF;BP;BP;BP;BP;BP;BP;BP;BP;CC;CC;MF;BP;CC;CC;BP;BP;CC;MF;BP;CC;CC;CC;BP;BP;CC;BP;CC;CC;CC;CC;MF;CC;CC;CC;CC;CC;CC;CC;CC;MF;MF;BP;BP;BP;MF;MF;MF;BP;BP;CC;MF;BP;CC;BP;CC;MF;BP;MF;BP;CC;CC;BP;BP	integral component of membrane;protein binding;signal transduction;netrin receptor activity;netrin-activated signaling pathway;membrane;plasma membrane;plasma membrane;apoptotic process;cell junction;multicellular organism development;filopodium;filopodium;cell projection;dendrite;protein binding;synapse;neuron projection;cell surface;axon;lamellipodium;lamellipodium;growth cone;growth cone;prote…	hsa:8633	hsa04360	Axon guidance
ENSG00000241472	PTPRG-AS1	PTPRG antisense RNA 1 [Source:HGNC Symbol;Acc:HGNC:44638]	5.44	62.96	-3.5026	3.85E-10	3.48E-09
ENSG00000100027	YPEL1	yippee like 1 [Source:HGNC Symbol;Acc:HGNC:12845]	2.65	31.08	-3.4968	2.15E-06	1.32E-05	GO:0005634;GO:0046872;GO:0005634;GO:0046872;GO:0005634	CC;MF;CC;MF;CC	nucleus;metal ion binding;nucleus;metal ion binding;nucleus
ENSG00000163958	ZDHHC19	zinc finger DHHC-type palmitoyltransferase 19 [Source:HGNC Symbol;Acc:HGNC:20713]	4.15	46.89	-3.4894	9.07E-09	7.19E-08	GO:0016409;GO:0005737;GO:0016020;GO:0016021;GO:0016740;GO:0005783;GO:0005794;GO:0016746;GO:0019706;GO:0019706;GO:0018215;GO:0000139;GO:0000139;GO:0048471;GO:0005794;GO:0005783;GO:0006612;GO:0019706;GO:0018230;GO:0097356;GO:0018230;GO:0005737;GO:0016020;GO:0016021;GO:0016740;GO:0005783;GO:0005794;GO:0016746;GO:0016409;GO:0019706;GO:0019706;GO:0018215;GO:0000139;GO:0000139;GO:0005515;GO:0048471;GO:…	MF;CC;CC;CC;MF;CC;CC;MF;MF;MF;BP;CC;CC;CC;CC;CC;BP;MF;BP;CC;BP;CC;CC;CC;MF;CC;CC;MF;MF;MF;MF;BP;CC;CC;MF;CC;CC;CC;BP;MF;BP;CC;BP;CC;CC;CC;MF;CC;CC;MF;MF;MF;MF;BP;CC;CC;CC;CC;CC;BP;MF;BP;CC;BP	palmitoyltransferase activity;cytoplasm;membrane;integral component of membrane;transferase activity;endoplasmic reticulum;Golgi apparatus;transferase activity, transferring acyl groups;protein-cysteine S-palmitoyltransferase activity;protein-cysteine S-palmitoyltransferase activity;protein phosphopantetheinylation;Golgi membrane;Golgi membrane;perinuclear region of cytoplasm;Golgi apparatus;endo…
ENSG00000235321	-	novel transcript	1.48	15.7	-3.4839	0.0010085	0.0041175
ENSG00000144218	AFF3	AF4/FMR2 family member 3 [Source:HGNC Symbol;Acc:HGNC:6473]	115.75	1285.7	-3.4806	4.74E-66	4.31E-64	GO:0005634;GO:0010468;GO:0005634;GO:0005654;GO:0005829;GO:0003677;GO:0016604;GO:0010468;GO:0035116;GO:0034612;GO:0032783;GO:0005634;GO:0010468;GO:0005634;GO:0005654;GO:0005829;GO:0003677;GO:0016604;GO:0010468;GO:0035116;GO:0034612;GO:0032783;GO:0003690;GO:0003700;GO:0006355;GO:0035116;GO:0005634;GO:0010468;GO:0005634;GO:0005654;GO:0005829;GO:0003677;GO:0016604;GO:0010468;GO:0035116;GO:0034612;GO:…	CC;BP;CC;CC;CC;MF;CC;BP;BP;BP;CC;CC;BP;CC;CC;CC;MF;CC;BP;BP;BP;CC;MF;MF;BP;BP;CC;BP;CC;CC;CC;MF;CC;BP;BP;BP;CC;BP;CC;BP;CC;BP;CC;CC;CC;MF;CC;BP;BP;BP;CC;BP;BP;BP;BP;BP;BP;BP;BP;BP;BP;BP;BP	nucleus;regulation of gene expression;nucleus;nucleoplasm;cytosol;DNA binding;nuclear body;regulation of gene expression;embryonic hindlimb morphogenesis;response to tumor necrosis factor;ELL-EAF complex;nucleus;regulation of gene expression;nucleus;nucleoplasm;cytosol;DNA binding;nuclear body;regulation of gene expression;embryonic hindlimb morphogenesis;response to tumor necrosis factor;ELL-EAF…
ENSG00000120915	EPHX2	epoxide hydrolase 2 [Source:HGNC Symbol;Acc:HGNC:3402]	15.27	170.77	-3.4784	1.42E-25	3.31E-24	GO:0016787;GO:0003824;GO:0005737;GO:0046872;GO:0005829;GO:0006629;GO:0042803;GO:0005777;GO:0005777;GO:0008152;GO:0000287;GO:0005829;GO:0070062;GO:0010628;GO:0016311;GO:0008104;GO:0005782;GO:0042577;GO:0042577;GO:0046839;GO:0046839;GO:0009636;GO:0042632;GO:0005777;GO:0042632;GO:0016791;GO:0000287;GO:0015643;GO:0019373;GO:0042759;GO:0004301;GO:0004301;GO:0019439;GO:0097176;GO:0052642;GO:0016787;GO:…	MF;MF;CC;MF;CC;BP;MF;CC;CC;BP;MF;CC;CC;BP;BP;BP;CC;MF;MF;BP;BP;BP;BP;CC;BP;MF;MF;MF;BP;BP;MF;MF;BP;BP;MF;MF;MF;BP;BP;BP;BP;BP;BP;MF;MF;CC;MF;MF;CC;MF;CC;BP;MF;CC;CC;BP;MF;CC;CC;BP;BP;BP;CC;MF;MF;BP;BP;BP;BP;CC;BP;MF;MF;MF;BP;BP;MF;MF;BP;BP;MF;MF;MF;BP;BP;MF;MF;CC;MF;CC;BP;MF;CC;CC;BP;MF;CC;CC;BP;BP;BP;CC;MF;MF;BP;BP;BP;BP;CC;BP;MF;MF;MF;BP;BP;MF;MF;BP;BP;MF;MF;MF;BP;BP;MF;CC;MF	hydrolase activity;catalytic activity;cytoplasm;metal ion binding;cytosol;lipid metabolic process;protein homodimerization activity;peroxisome;peroxisome;metabolic process;magnesium ion binding;cytosol;extracellular exosome;positive regulation of gene expression;dephosphorylation;protein localization;peroxisomal matrix;lipid phosphatase activity;lipid phosphatase activity;phospholipid dephosphory…	hsa:2053;hsa:2053;hsa:2053;hsa:2053;hsa:2053	hsa00590;hsa01100;hsa04146;hsa05207;hsa05208	Arachidonic acid metabolism ;Metabolic pathways ;Peroxisome ;Chemical carcinogenesis - receptor activation ;Chemical carcinogenesis - reactive oxygen species
ENSG00000119411	BSPRY	B-box and SPRY domain containing [Source:HGNC Symbol;Acc:HGNC:18232]	28.79	316.65	-3.4759	2.19E-38	8.66E-37	GO:0005515;GO:0005737;GO:0016020;GO:0046872;GO:0006811;GO:0006816;GO:0005737;GO:0016567;GO:0061630;GO:1990830;GO:0031252;GO:0048471	MF;CC;CC;MF;BP;BP;CC;BP;MF;BP;CC;CC	protein binding;cytoplasm;membrane;metal ion binding;ion transport;calcium ion transport;cytoplasm;protein ubiquitination;ubiquitin protein ligase activity;cellular response to leukemia inhibitory factor;cell leading edge;perinuclear region of cytoplasm
ENSG00000161513	FDXR	ferredoxin reductase [Source:HGNC Symbol;Acc:HGNC:3642]	35.48	396.4	-3.4746	1.26E-42	5.74E-41	GO:0055114;GO:0016491;GO:0005739;GO:0005739;GO:0008203;GO:0015039;GO:0055114;GO:0016491;GO:0005739;GO:0005739;GO:0008203;GO:0015039;GO:0055114;GO:0016491;GO:0016020;GO:0005739;GO:0005743;GO:0005739;GO:0006629;GO:0008202;GO:0008203;GO:0005739;GO:0015039;GO:0005759;GO:0016491;GO:0005739;GO:0006091;GO:0006744;GO:0016125;GO:0006700;GO:0006694;GO:0006124;GO:0004324;GO:0015039;GO:0055114;GO:0016491;GO:…	BP;MF;CC;CC;BP;MF;BP;MF;CC;CC;BP;MF;BP;MF;CC;CC;CC;CC;BP;BP;BP;CC;MF;CC;MF;CC;BP;BP;BP;BP;BP;BP;MF;MF;BP;MF;CC;CC;BP;MF;BP;MF;CC;CC;BP;MF;BP;MF;CC;CC;BP;MF;BP;MF;CC;CC;BP;MF;BP;MF;CC;CC;BP;MF	oxidation-reduction process;oxidoreductase activity;mitochondrion;mitochondrion;cholesterol metabolic process;NADPH-adrenodoxin reductase activity;oxidation-reduction process;oxidoreductase activity;mitochondrion;mitochondrion;cholesterol metabolic process;NADPH-adrenodoxin reductase activity;oxidation-reduction process;oxidoreductase activity;membrane;mitochondrion;mitochondrial inner membrane;m…
ENSG00000230393	-	novel transcript	1.32	15.34	-3.4722	0.00072913	0.0030637
ENSG00000196581	AJAP1	adherens junctions associated protein 1 [Source:HGNC Symbol;Acc:HGNC:30801]	6	63.37	-3.4721	7.04E-09	5.65E-08	GO:0016020;GO:0016021;GO:0005886;GO:0007155;GO:0005912;GO:0005912;GO:0030054;GO:0016324;GO:0009986;GO:0016323;GO:0016323;GO:0005515;GO:0005912;GO:0008013;GO:0009898;GO:0009898;GO:0044877;GO:0008013;GO:0001953;GO:0044291;GO:0061045;GO:0044214;GO:0044291;GO:0030860;GO:0044214;GO:0016020;GO:0016021;GO:0005886;GO:0007155;GO:0005912;GO:0005912;GO:0030054;GO:0016324;GO:0009986;GO:0016323;GO:0016323;GO:…	CC;CC;CC;BP;CC;CC;CC;CC;CC;CC;CC;MF;CC;MF;CC;CC;MF;MF;BP;CC;BP;CC;CC;BP;CC;CC;CC;CC;BP;CC;CC;CC;CC;CC;CC;CC;MF;CC;MF;CC;CC;MF;MF;BP;CC;BP;CC;CC;BP;CC	membrane;integral component of membrane;plasma membrane;cell adhesion;adherens junction;adherens junction;cell junction;apical plasma membrane;cell surface;basolateral plasma membrane;basolateral plasma membrane;protein binding;adherens junction;beta-catenin binding;cytoplasmic side of plasma membrane;cytoplasmic side of plasma membrane;protein-containing complex binding;beta-catenin binding;nega…
ENSG00000100298	APOBEC3H	apolipoprotein B mRNA editing enzyme catalytic subunit 3H [Source:HGNC Symbol;Acc:HGNC:24100]	2.19	25.5	-3.4717	2.26E-05	0.00012117	GO:0008270;GO:0016787;GO:0003824;GO:0005634;GO:0005634;GO:0005737;GO:0005737;GO:0046872;GO:0005654;GO:0005829;GO:0051607;GO:0051607;GO:0002376;GO:0045087;GO:0000932;GO:0000932;GO:0005634;GO:0005737;GO:0005515;GO:0003723;GO:0000932;GO:0010529;GO:0010529;GO:0010529;GO:0051607;GO:0080111;GO:0004126;GO:0004126;GO:0047844;GO:0009972;GO:0016554;GO:0045869;GO:0070383;GO:0070383;GO:0045869;GO:0048525;GO:…	MF;MF;MF;CC;CC;CC;CC;MF;CC;CC;BP;BP;BP;BP;CC;CC;CC;CC;MF;MF;CC;BP;BP;BP;BP;BP;MF;MF;MF;BP;BP;BP;BP;BP;BP;BP;MF;MF;MF;CC;CC;CC;CC;MF;CC;CC;BP;BP;BP;BP;CC;CC;CC;CC;MF;MF;CC;BP;BP;BP;BP;BP;MF;MF;MF;BP;BP;BP;BP;BP;BP;BP;MF;MF;MF;CC;CC;CC;CC;MF;CC;CC;BP;BP;BP;BP;CC;CC;CC;CC;MF;MF;CC;BP;BP;BP;BP;BP;MF;MF;MF;BP;BP;BP;BP;BP;BP;BP;MF;MF;MF;MF;CC;CC;MF;MF;MF;CC;CC;CC;CC;MF;CC;CC;BP;BP;BP;BP;CC;CC;CC;CC;MF;…	zinc ion binding;hydrolase activity;catalytic activity;nucleus;nucleus;cytoplasm;cytoplasm;metal ion binding;nucleoplasm;cytosol;defense response to virus;defense response to virus;immune system process;innate immune response;P-body;P-body;nucleus;cytoplasm;protein binding;RNA binding;P-body;negative regulation of transposition;negative regulation of transposition;negative regulation of transposi…	hsa:164668	hsa05170	Human immunodeficiency virus 1 infection
ENSG00000159184	HOXB13	homeobox B13 [Source:HGNC Symbol;Acc:HGNC:5112]	9.72	107.77	-3.4685	6.18E-18	9.81E-17	GO:0003677;GO:0006355;GO:0000981;GO:0005634;GO:0005654;GO:0007275;GO:0005515;GO:0001525;GO:0006357;GO:0000981;GO:0000978;GO:0000981;GO:0000785;GO:0001227;GO:1990837;GO:0000122;GO:0043565;GO:0009611;GO:0008327;GO:0008544;GO:0002009;GO:0030850;GO:0033574;GO:0040008;GO:0060527;GO:0060743;GO:0005667	MF;BP;MF;CC;CC;BP;MF;BP;BP;MF;MF;MF;CC;MF;MF;BP;MF;BP;MF;BP;BP;BP;BP;BP;BP;BP;CC	DNA binding;regulation of transcription, DNA-templated;DNA-binding transcription factor activity, RNA polymerase II-specific;nucleus;nucleoplasm;multicellular organism development;protein binding;angiogenesis;regulation of transcription by RNA polymerase II;DNA-binding transcription factor activity, RNA polymerase II-specific;RNA polymerase II proximal promoter sequence-specific DNA binding;DNA-b…
ENSG00000261707	-	novel transcript, antisense to NUDT7	2.65	30.54	-3.4685	3.41E-06	2.04E-05
ENSG00000179314	WSCD1	WSC domain containing 1 [Source:HGNC Symbol;Acc:HGNC:29060]	2.29	25.53	-3.4637	1.39E-05	7.69E-05	GO:0008146;GO:0016020;GO:0016021;GO:0008146;GO:0016020;GO:0008146;GO:0016020;GO:0016021;GO:0008146;GO:0016020;GO:0016021;GO:0008146;GO:0016020;GO:0016021	MF;CC;CC;MF;CC;MF;CC;CC;MF;CC;CC;MF;CC;CC	sulfotransferase activity;membrane;integral component of membrane;sulfotransferase activity;membrane;sulfotransferase activity;membrane;integral component of membrane;sulfotransferase activity;membrane;integral component of membrane;sulfotransferase activity;membrane;integral component of membrane
ENSG00000245857	GS1-24F4.2	uncharacterized LOC100652791 [Source:NCBI gene (formerly Entrezgene);Acc:100652791]	1.85	20.5	-3.457	0.00027281	0.0012357
ENSG00000238099	LINC01625	long intergenic non-protein coding RNA 1625 [Source:HGNC Symbol;Acc:HGNC:52052]	3.76	40.77	-3.4509	4.45E-08	3.31E-07
ENSG00000235888	-	novel transcript	17.71	196.56	-3.4507	4.70E-25	1.06E-23
ENSG00000240522	RPL7AP10	ribosomal protein L7a pseudogene 10 [Source:HGNC Symbol;Acc:HGNC:32433]	1.4	15.16	-3.4486	0.0012498	0.0050044
ENSG00000196220	SRGAP3	SLIT-ROBO Rho GTPase activating protein 3 [Source:HGNC Symbol;Acc:HGNC:19744]	16.98	186.14	-3.4437	1.87E-25	4.33E-24	GO:0005515;GO:0007165;GO:0005096;GO:0043547;GO:0005515;GO:0005737;GO:0005829;GO:0051056;GO:0030336;GO:0005515;GO:0007165;GO:0005096;GO:0043547;GO:0005515;GO:0005737;GO:0005829;GO:0051056;GO:0030336	MF;BP;MF;BP;MF;CC;CC;BP;BP;MF;BP;MF;BP;MF;CC;CC;BP;BP	protein binding;signal transduction;GTPase activator activity;positive regulation of GTPase activity;protein binding;cytoplasm;cytosol;regulation of small GTPase mediated signal transduction;negative regulation of cell migration;protein binding;signal transduction;GTPase activator activity;positive regulation of GTPase activity;protein binding;cytoplasm;cytosol;regulation of small GTPase mediated…	hsa:9901	hsa04360	Axon guidance
ENSG00000118513	MYB	MYB proto-oncogene, transcription factor [Source:HGNC Symbol;Acc:HGNC:7545]	831.03	9016.28	-3.4408	6.90E-88	1.09E-85	GO:0006355;GO:0045944;GO:0045893;GO:0005634;GO:0005654;GO:0005829;GO:0003677;GO:0005515;GO:0045893;GO:0006338;GO:0005634;GO:0006355;GO:0000981;GO:0000978;GO:0016363;GO:0000978;GO:0045944;GO:0005654;GO:0045944;GO:0006355;GO:0000278;GO:1902036;GO:0001228;GO:0000122;GO:0045892;GO:0001666;GO:0032967;GO:0043525;GO:0045624;GO:0048661;GO:0051571;GO:0051574;GO:0060252;GO:0070301;GO:0071300;GO:0071636;GO:…	BP;BP;BP;CC;CC;CC;MF;MF;BP;BP;CC;BP;MF;MF;CC;MF;BP;CC;BP;BP;BP;BP;MF;BP;BP;BP;BP;BP;BP;BP;BP;BP;BP;BP;BP;BP;BP;BP;BP;BP;BP;BP;BP;BP;CC;CC;CC;MF;MF;BP;BP;CC;BP;MF;MF;CC;MF;BP;CC;BP;BP;BP;BP;MF;BP;BP;BP;BP;BP;BP;CC;BP;MF;BP;BP;CC;CC;CC;BP;MF;MF;BP;BP;CC;BP;MF;MF;CC;MF;BP;CC;BP;BP;BP;BP;MF;BP;BP;BP;BP;BP;BP;CC;BP;MF;BP;BP;CC;CC;CC;BP;MF;MF;BP;BP;CC;BP;MF;MF;CC;MF;BP;CC;BP;BP;BP;BP;MF;BP;BP;BP;BP;BP;…	regulation of transcription, DNA-templated;positive regulation of transcription by RNA polymerase II;positive regulation of transcription, DNA-templated;nucleus;nucleoplasm;cytosol;DNA binding;protein binding;positive regulation of transcription, DNA-templated;chromatin remodeling;nucleus;regulation of transcription, DNA-templated;DNA-binding transcription factor activity, RNA polymerase II-speci…	hsa:4602	hsa04151	PI3K-Akt signaling pathway
ENSG00000234546	LNCTAM34A	long non coding transcriptional activator of miR34a [Source:HGNC Symbol;Acc:HGNC:52548]	0.89	10.01	-3.4364	0.0073808	0.024863
ENSG00000235169	SMIM1	small integral membrane protein 1 (Vel blood group) [Source:HGNC Symbol;Acc:HGNC:44204]	6.22	65.79	-3.4362	2.25E-11	2.26E-10	GO:0016020;GO:0016021;GO:0016020;GO:0016021;GO:0005886;GO:0005886;GO:0005886;GO:0042803;GO:0005515;GO:0009986;GO:0009986	CC;CC;CC;CC;CC;CC;CC;MF;MF;CC;CC	membrane;integral component of membrane;membrane;integral component of membrane;plasma membrane;plasma membrane;plasma membrane;protein homodimerization activity;protein binding;cell surface;cell surface
ENSG00000205108	FAM205A	family with sequence similarity 205 member A [Source:HGNC Symbol;Acc:HGNC:41911]	1.04	10.22	-3.4307	0.0074083	0.024942	GO:0005634;GO:0016020;GO:0016021	CC;CC;CC	nucleus;membrane;integral component of membrane
ENSG00000254760	-	novel transcript, antisense to SIGLEC10	0.96	10.04	-3.4287	0.0064222	0.021998
ENSG00000104413	ESRP1	epithelial splicing regulatory protein 1 [Source:HGNC Symbol;Acc:HGNC:25966]	4.2	44.98	-3.4233	1.29E-08	1.01E-07	GO:0003676;GO:0003723;GO:0005634;GO:0005634;GO:0006397;GO:0008380;GO:0005654;GO:0016604;GO:0005515;GO:0003729;GO:0005654;GO:0003723;GO:0003729;GO:0005654;GO:1990904;GO:0043484;GO:0043484;GO:0008543;GO:0042669;GO:0003676;GO:0003723;GO:0005634;GO:0005634;GO:0006397;GO:0008380;GO:0005654;GO:0016604;GO:0005515;GO:0003729;GO:0005654;GO:0003723;GO:0003729;GO:0005654;GO:1990904;GO:0043484;GO:0043484;GO:…	MF;MF;CC;CC;BP;BP;CC;CC;MF;MF;CC;MF;MF;CC;CC;BP;BP;BP;BP;MF;MF;CC;CC;BP;BP;CC;CC;MF;MF;CC;MF;MF;CC;CC;BP;BP;BP;BP;MF;MF;CC;CC;BP;BP;CC;CC;MF;MF;CC;MF;MF;CC;CC;BP;BP;BP;BP;MF;MF;CC;CC;BP;BP;CC;CC;MF;MF;CC;MF;MF;CC;CC;BP;BP;BP;BP;MF;MF;CC;MF;MF;CC;MF;MF;CC	nucleic acid binding;RNA binding;nucleus;nucleus;mRNA processing;RNA splicing;nucleoplasm;nuclear body;protein binding;mRNA binding;nucleoplasm;RNA binding;mRNA binding;nucleoplasm;ribonucleoprotein complex;regulation of RNA splicing;regulation of RNA splicing;fibroblast growth factor receptor signaling pathway;regulation of inner ear auditory receptor cell fate specification;nucleic acid binding…
ENSG00000137801	THBS1	thrombospondin 1 [Source:HGNC Symbol;Acc:HGNC:11785]	17.34	184.71	-3.4201	1.16E-11	1.19E-10	GO:0006954;GO:0005615;GO:0016525;GO:0008201;GO:0050840;GO:0005576;GO:0005515;GO:0006954;GO:0005615;GO:0005509;GO:0007155;GO:0016525;GO:0008201;GO:0050840;GO:0005615;GO:0005615;GO:0043536;GO:0043537;GO:0045766;GO:0090051;GO:1903588;GO:0008284;GO:1903671;GO:0010595;GO:0001937;GO:0001937;GO:0016525;GO:0016525;GO:0040037;GO:0010596;GO:0009749;GO:0030335;GO:0030335;GO:0001953;GO:0043032;GO:0045727;GO:…	BP;CC;BP;MF;MF;CC;MF;BP;CC;MF;BP;BP;MF;MF;CC;CC;BP;BP;BP;BP;BP;BP;BP;BP;BP;BP;BP;BP;BP;BP;BP;BP;BP;BP;BP;BP;BP;BP;BP;CC;CC;MF;BP;CC;CC;CC;CC;CC;CC;BP;CC;CC;BP;CC;BP;BP;CC;CC;CC;MF;MF;MF;CC;CC;BP;BP;BP;BP;BP;MF;MF;BP;BP;BP;MF;BP;BP;BP;BP;MF;MF;BP;CC;BP;BP;BP;BP;BP;BP;BP;MF;BP;CC;CC;BP;MF;BP;BP;BP;MF;MF;BP;MF;MF;MF;MF;MF;MF;BP;BP;BP;BP;BP;BP;BP;BP;BP;BP;BP;BP;BP;BP;BP;BP;BP;BP;BP;BP;CC;CC	inflammatory response;extracellular space;negative regulation of angiogenesis;heparin binding;extracellular matrix binding;extracellular region;protein binding;inflammatory response;extracellular space;calcium ion binding;cell adhesion;negative regulation of angiogenesis;heparin binding;extracellular matrix binding;extracellular space;extracellular space;positive regulation of blood vessel endoth…	hsa:7057;hsa:7057;hsa:7057;hsa:7057;hsa:7057;hsa:7057;hsa:7057;hsa:7057;hsa:7057;hsa:7057;hsa:7057;hsa:7057	hsa04015;hsa04115;hsa04145;hsa04151;hsa04350;hsa04510;hsa04512;hsa05144;hsa05165;hsa05205;hsa05206;hsa05219	Rap1 signaling pathway ;p53 signaling pathway ;Phagosome ;PI3K-Akt signaling pathway ;TGF-beta signaling pathway ;Focal adhesion ;ECM-receptor interaction ;Malaria ;Human papillomavirus infection ;Proteoglycans in cancer ;MicroRNAs in cancer ;Bladder cancer
ENSG00000158553	POM121L2	POM121 transmembrane nucleoporin like 2 [Source:HGNC Symbol;Acc:HGNC:13973]	0.88	9.89	-3.4193	0.0072095	0.024352	GO:0005643;GO:0008139;GO:0017056;GO:0006405;GO:0006606	CC;MF;MF;BP;BP	nuclear pore;nuclear localization sequence binding;structural constituent of nuclear pore;RNA export from nucleus;protein import into nucleus	hsa:94026;hsa:94026	hsa03013;hsa05014	Nucleocytoplasmic transport ;Amyotrophic lateral sclerosis
ENSG00000165905	LARGE2	LARGE xylosyl- and glucuronyltransferase 2 [Source:HGNC Symbol;Acc:HGNC:16522]	3.11	34.28	-3.4151	1.99E-06	1.23E-05	GO:0016757;GO:0016757;GO:0016020;GO:0016021;GO:0046872;GO:0016740;GO:0005794;GO:0000139;GO:0003824;GO:0008152;GO:0005515;GO:0006486;GO:0030145;GO:0015020;GO:0005794;GO:0035269;GO:0035269;GO:0000139;GO:0006493;GO:0015020;GO:0042285;GO:0042285;GO:0046716;GO:0016757;GO:0016020;GO:0016021;GO:0046872;GO:0016740;GO:0005794;GO:0000139;GO:0003824;GO:0008152;GO:0005515;GO:0006486;GO:0030145;GO:0015020;GO:…	MF;MF;CC;CC;MF;MF;CC;CC;MF;BP;MF;BP;MF;MF;CC;BP;BP;CC;BP;MF;MF;MF;BP;MF;CC;CC;MF;MF;CC;CC;MF;BP;MF;BP;MF;MF;CC;BP;BP;CC;BP;MF;MF;MF;BP;MF;CC;CC;MF;MF;CC;CC;MF;BP;MF;BP;MF;MF;CC;BP;BP;CC;BP;MF;MF;MF;BP	transferase activity, transferring glycosyl groups;transferase activity, transferring glycosyl groups;membrane;integral component of membrane;metal ion binding;transferase activity;Golgi apparatus;Golgi membrane;catalytic activity;metabolic process;protein binding;protein glycosylation;manganese ion binding;glucuronosyltransferase activity;Golgi apparatus;protein O-linked mannosylation;protein O-…	hsa:120071;hsa:120071	hsa00515;hsa01100	Mannose type O-glycan biosynthesis ;Metabolic pathways
ENSG00000158220	ESYT3	extended synaptotagmin 3 [Source:HGNC Symbol;Acc:HGNC:24295]	7.98	84.07	-3.4117	9.40E-14	1.14E-12	GO:0008289;GO:0006869;GO:0061817;GO:0016020;GO:0016021;GO:0046872;GO:0005783;GO:0005789;GO:0005886;GO:0005515;GO:0005509;GO:0005544;GO:0005789;GO:0008429;GO:0031210;GO:0035091;GO:0006687;GO:0031227;GO:0031234;GO:0005887;GO:0031227;GO:0031234;GO:0044232;GO:0016020;GO:0016021;GO:0046872;GO:0005783;GO:0005789;GO:0005886;GO:0006869;GO:0005515;GO:0008289;GO:0061817;GO:0005509;GO:0005544;GO:0005789;GO:…	MF;BP;BP;CC;CC;MF;CC;CC;CC;MF;MF;MF;CC;MF;MF;MF;BP;CC;CC;CC;CC;CC;CC;CC;CC;MF;CC;CC;CC;BP;MF;MF;BP;MF;MF;CC;MF;MF;MF;BP;CC;CC;CC;CC;CC;CC;MF;CC;CC;BP	lipid binding;lipid transport;endoplasmic reticulum-plasma membrane tethering;membrane;integral component of membrane;metal ion binding;endoplasmic reticulum;endoplasmic reticulum membrane;plasma membrane;protein binding;calcium ion binding;calcium-dependent phospholipid binding;endoplasmic reticulum membrane;phosphatidylethanolamine binding;phosphatidylcholine binding;phosphatidylinositol bindin…
ENSG00000262823	-	novel transcript, antisense to SPNS3	1.84	19.55	-3.405	0.00018004	0.00084167
ENSG00000219986	BTF3P7	basic transcription factor 3 pseudogene 7 [Source:HGNC Symbol;Acc:HGNC:38569]	1.84	19.68	-3.4047	0.00013093	0.00062615
ENSG00000106031	HOXA13	homeobox A13 [Source:HGNC Symbol;Acc:HGNC:5102]	134.96	1424.9	-3.4013	6.19E-66	5.60E-64	GO:0003677;GO:0006355;GO:0000981;GO:0005634;GO:0005654;GO:0005694;GO:0007275;GO:0045111;GO:0006357;GO:0000981;GO:0000978;GO:0000981;GO:0000785;GO:1990837;GO:0043565;GO:0043565;GO:0003677;GO:0001501;GO:0000976;GO:0000978;GO:0000987;GO:0001228;GO:0003700;GO:0001570;GO:0001886;GO:0001894;GO:0003281;GO:0009653;GO:0009887;GO:0030510;GO:0030539;GO:0035115;GO:0045840;GO:0045944;GO:0048839;GO:0048844;GO:…	MF;BP;MF;CC;CC;CC;BP;CC;BP;MF;MF;MF;CC;MF;MF;MF;MF;BP;MF;MF;MF;MF;MF;BP;BP;BP;BP;BP;BP;BP;BP;BP;BP;BP;BP;BP;BP;BP;BP	DNA binding;regulation of transcription, DNA-templated;DNA-binding transcription factor activity, RNA polymerase II-specific;nucleus;nucleoplasm;chromosome;multicellular organism development;intermediate filament cytoskeleton;regulation of transcription by RNA polymerase II;DNA-binding transcription factor activity, RNA polymerase II-specific;RNA polymerase II proximal promoter sequence-specific …
ENSG00000226281	-	novel transcript	7.74	83.03	-3.4012	3.04E-14	3.80E-13
ENSG00000100433	KCNK10	potassium two pore domain channel subfamily K member 10 [Source:HGNC Symbol;Acc:HGNC:6273]	2.87	29.47	-3.3973	8.22E-06	4.68E-05	GO:0016020;GO:0005267;GO:0071805;GO:0016021;GO:0006811;GO:0005244;GO:0006813;GO:0034765;GO:0005886;GO:0005887;GO:0071805;GO:0007165;GO:0022841;GO:0030322;GO:0071805;GO:0005267;GO:0016020;GO:0005267;GO:0071805;GO:0016021;GO:0006811;GO:0005244;GO:0006813;GO:0034765;GO:0005886;GO:0005887;GO:0071805;GO:0007165;GO:0022841;GO:0030322;GO:0071805;GO:0005267;GO:0016020;GO:0005267;GO:0071805;GO:0016021;GO:…	CC;MF;BP;CC;BP;MF;BP;BP;CC;CC;BP;BP;MF;BP;BP;MF;CC;MF;BP;CC;BP;MF;BP;BP;CC;CC;BP;BP;MF;BP;BP;MF;CC;MF;BP;CC;BP;MF;BP;BP;CC;CC;BP;BP;MF;BP;BP;MF;BP;CC;CC;MF;BP;CC	membrane;potassium channel activity;potassium ion transmembrane transport;integral component of membrane;ion transport;voltage-gated ion channel activity;potassium ion transport;regulation of ion transmembrane transport;plasma membrane;integral component of plasma membrane;potassium ion transmembrane transport;signal transduction;potassium ion leak channel activity;stabilization of membrane poten…	hsa:54207	hsa04971	Gastric acid secretion
ENSG00000119608	PROX2	prospero homeobox 2 [Source:HGNC Symbol;Acc:HGNC:26715]	3.62	38.86	-3.3944	3.97E-07	2.65E-06	GO:0003677;GO:0006355;GO:0005634;GO:0005634;GO:0006357;GO:0000981;GO:0000978;GO:0000981;GO:0000785;GO:0003677;GO:0006355;GO:0005634	MF;BP;CC;CC;BP;MF;MF;MF;CC;MF;BP;CC	DNA binding;regulation of transcription, DNA-templated;nucleus;nucleus;regulation of transcription by RNA polymerase II;DNA-binding transcription factor activity, RNA polymerase II-specific;RNA polymerase II proximal promoter sequence-specific DNA binding;DNA-binding transcription factor activity, RNA polymerase II-specific;chromatin;DNA binding;regulation of transcription, DNA-templated;nucleus
ENSG00000279113	-	novel transcript	0.96	9.76	-3.3894	0.0073777	0.024855
ENSG00000106688	SLC1A1	solute carrier family 1 member 1 [Source:HGNC Symbol;Acc:HGNC:10939]	4.73	48.36	-3.3784	1.59E-08	1.23E-07	GO:0016021;GO:0015293;GO:0005886;GO:0043025;GO:0016020;GO:0046872;GO:0005886;GO:0005768;GO:0030054;GO:0016324;GO:0016324;GO:0005515;GO:0045202;GO:0043005;GO:0031902;GO:0055038;GO:0031901;GO:0005886;GO:0005887;GO:0006865;GO:0070062;GO:0005887;GO:0016020;GO:0005313;GO:0006811;GO:0006836;GO:0007268;GO:0016020;GO:0030424;GO:0030425;GO:0035633;GO:0016021;GO:0015813;GO:1902476;GO:0071407;GO:0015108;GO:…	CC;MF;CC;CC;CC;MF;CC;CC;CC;CC;CC;MF;CC;CC;CC;CC;CC;CC;CC;BP;CC;CC;CC;MF;BP;BP;BP;CC;CC;CC;BP;CC;BP;BP;BP;MF;CC;BP;CC;CC;CC;CC;CC;CC;CC;CC;MF;MF;BP;BP;BP;BP;BP;BP;BP;BP;BP;BP;MF;MF;MF;MF;MF;MF;MF;MF;MF;BP;BP;BP;BP;BP;BP;BP;BP;BP;BP;BP;BP;BP;BP;BP;BP;BP;BP;BP;BP;BP;BP;BP;BP;BP;BP;BP;BP;BP;BP;BP;BP;BP;BP;BP;BP;BP;BP;BP;BP;BP;BP;BP;BP;BP;BP;BP;BP;BP;BP;BP;BP;BP;BP;BP;BP;BP;CC;CC;CC;CC;CC;CC;CC;CC;CC;…	integral component of membrane;symporter activity;plasma membrane;neuronal cell body;membrane;metal ion binding;plasma membrane;endosome;cell junction;apical plasma membrane;apical plasma membrane;protein binding;synapse;neuron projection;late endosome membrane;recycling endosome membrane;early endosome membrane;plasma membrane;integral component of plasma membrane;amino acid transport;extracellu…	hsa:6505;hsa:6505;hsa:6505	hsa04721;hsa04724;hsa04974	Synaptic vesicle cycle ;Glutamatergic synapse ;Protein digestion and absorption
ENSG00000135736	CCDC102A	coiled-coil domain containing 102A [Source:HGNC Symbol;Acc:HGNC:28097]	17.58	183.22	-3.3775	8.47E-26	2.00E-24	GO:0003774;GO:0016459	MF;CC	motor activity;myosin complex
ENSG00000253376	-	novel transcript	1.83	19.28	-3.3746	0.00029136	0.0013111
ENSG00000269978	-	novel transcript	0.89	9.58	-3.3743	0.01052	0.033989
ENSG00000174099	MSRB3	methionine sulfoxide reductase B3 [Source:HGNC Symbol;Acc:HGNC:27375]	92.2	952.86	-3.3713	5.75E-70	5.76E-68	GO:0055114;GO:0006979;GO:0033743;GO:0016671;GO:0030091;GO:0046872;GO:0005783;GO:0016491;GO:0005739;GO:0005515;GO:0005737;GO:0033745;GO:0005829;GO:0005739;GO:0008270;GO:0005783;GO:0030091;GO:0033743;GO:0033743;GO:0030091;GO:0055114;GO:0006979;GO:0033743;GO:0016671;GO:0030091;GO:0046872;GO:0005783;GO:0016491;GO:0005739;GO:0005515;GO:0005737;GO:0033745;GO:0005829;GO:0005739;GO:0008270;GO:0005783;GO:…	BP;BP;MF;MF;BP;MF;CC;MF;CC;MF;CC;MF;CC;CC;MF;CC;BP;MF;MF;BP;BP;BP;MF;MF;BP;MF;CC;MF;CC;MF;CC;MF;CC;CC;MF;CC;BP;MF;MF;BP;BP;BP;MF;MF;BP;MF;MF;MF;BP;BP;MF;MF;BP;MF;CC;MF;CC;MF;CC;MF;CC;CC;MF;CC;BP;MF;MF;BP;BP;BP;MF;MF;BP;MF;MF;MF;BP;BP;MF;MF;BP;MF;MF;BP;BP;MF;MF;BP;MF;CC;MF;CC;MF;CC;MF;CC;CC;MF;CC;BP;MF;MF;BP;BP;BP;MF;MF;BP;MF;MF;MF;BP;BP;MF;MF;BP;MF;CC;MF;CC;MF;CC;MF;CC;CC;MF;CC;BP;MF;MF;BP;BP;BP;…	oxidation-reduction process;response to oxidative stress;peptide-methionine (R)-S-oxide reductase activity;oxidoreductase activity, acting on a sulfur group of donors, disulfide as acceptor;protein repair;metal ion binding;endoplasmic reticulum;oxidoreductase activity;mitochondrion;protein binding;cytoplasm;L-methionine-(R)-S-oxide reductase activity;cytosol;mitochondrion;zinc ion binding;endopla…
ENSG00000172403	SYNPO2	synaptopodin 2 [Source:HGNC Symbol;Acc:HGNC:17732]	15.12	154.18	-3.3689	1.57E-22	3.16E-21	GO:0005515;GO:0005515;GO:0005634;GO:0005634;GO:0005737;GO:0043231;GO:0005654;GO:0005829;GO:0003779;GO:0005856;GO:0005925;GO:0005925;GO:0005925;GO:0030054;GO:0015629;GO:0005634;GO:0030018;GO:0030018;GO:0030018;GO:0001725;GO:0015629;GO:0003779;GO:0001725;GO:0030018;GO:0071889;GO:0031005;GO:0032233;GO:0032233;GO:0051393;GO:0051371;GO:0005515;GO:0005515;GO:0005634;GO:0005634;GO:0005737;GO:0043231;GO:…	MF;MF;CC;CC;CC;CC;CC;CC;MF;CC;CC;CC;CC;CC;CC;CC;CC;CC;CC;CC;CC;MF;CC;CC;MF;MF;BP;BP;MF;MF;MF;MF;CC;CC;CC;CC;CC;CC;MF;CC;CC;CC;CC;CC;CC;CC;CC;CC;CC;CC;BP;CC;MF;CC;CC;MF;MF;BP;BP;MF;MF;MF;BP;BP;CC;CC;MF;MF;CC;CC;CC;CC;CC;CC;MF;CC;CC;CC;CC;CC;CC;CC;CC;CC;CC;CC;BP;CC;MF;CC;CC;MF;BP;MF;BP;BP;MF;MF;MF;MF;CC;CC;CC;CC;CC;CC;MF;CC;CC;CC;CC;CC;CC;CC;CC;CC;CC;CC;BP;CC;MF;CC;CC;MF;MF;BP;BP;MF;MF;MF;CC;CC;CC;…	protein binding;protein binding;nucleus;nucleus;cytoplasm;intracellular membrane-bounded organelle;nucleoplasm;cytosol;actin binding;cytoskeleton;focal adhesion;focal adhesion;focal adhesion;cell junction;actin cytoskeleton;nucleus;Z disc;Z disc;Z disc;stress fiber;actin cytoskeleton;actin binding;stress fiber;Z disc;14-3-3 protein binding;filamin binding;positive regulation of actin filament bun…
ENSG00000266718	-	novel transcript, antisense MYO1D	2.22	23.68	-3.3651	4.77E-05	0.00024402
ENSG00000228430	-	serine palmitoyltransferase long chain base subunit 1 (SPTLC1) pseudogene	1.85	19.09	-3.3637	0.00014745	0.00069981
ENSG00000104728	ARHGEF10	Rho guanine nucleotide exchange factor 10 [Source:HGNC Symbol;Acc:HGNC:14103]	1.33	14.18	-3.3613	0.0011146	0.0045102	GO:0005515;GO:0005085;GO:0005829;GO:0005813;GO:0035023;GO:0022011;GO:0090307;GO:0005515;GO:0005813;GO:0030036;GO:0005829;GO:0090630;GO:0051496;GO:0005085;GO:0019894;GO:0022011;GO:0051298;GO:0051496;GO:0090307;GO:0090307;GO:0005813;GO:0005515;GO:0005085;GO:0005829;GO:0005813;GO:0035023;GO:0022011;GO:0090307;GO:0005515;GO:0005813;GO:0030036;GO:0005829;GO:0090630;GO:0051496;GO:0005085;GO:0019894;GO:…	MF;MF;CC;CC;BP;BP;BP;MF;CC;BP;CC;BP;BP;MF;MF;BP;BP;BP;BP;BP;CC;MF;MF;CC;CC;BP;BP;BP;MF;CC;BP;CC;BP;BP;MF;MF;BP;BP;BP;BP;BP;CC;MF;MF;CC;CC;BP;BP;BP;MF;CC;BP;CC;BP;BP;MF;MF;BP;BP;BP;BP;BP;CC;MF;MF;CC;CC;BP;BP;BP;MF;CC;BP;CC;BP;BP;MF;MF;BP;BP;BP;BP;BP;CC;MF;CC;CC;BP;BP;BP;BP;MF;MF;CC;CC;BP;BP;BP;BP	protein binding;guanyl-nucleotide exchange factor activity;cytosol;centrosome;regulation of Rho protein signal transduction;myelination in peripheral nervous system;mitotic spindle assembly;protein binding;centrosome;actin cytoskeleton organization;cytosol;activation of GTPase activity;positive regulation of stress fiber assembly;guanyl-nucleotide exchange factor activity;kinesin binding;myelinat…
ENSG00000287784	-	novel transcript, antisense to C3orf56	8.58	86.3	-3.3606	7.36E-14	8.99E-13
ENSG00000154654	NCAM2	neural cell adhesion molecule 2 [Source:HGNC Symbol;Acc:HGNC:7657]	224.39	2294.6	-3.356	3.29E-71	3.41E-69	GO:0005515;GO:0016020;GO:0007155;GO:0016021;GO:0005886;GO:0005886;GO:0016604;GO:0042802;GO:0043005;GO:0005886;GO:0016021;GO:0007158;GO:0007413;GO:0007608;GO:0030424;GO:0005515;GO:0016020;GO:0007155;GO:0016021;GO:0005886;GO:0016604	MF;CC;BP;CC;CC;CC;CC;MF;CC;CC;CC;BP;BP;BP;CC;MF;CC;BP;CC;CC;CC	protein binding;membrane;cell adhesion;integral component of membrane;plasma membrane;plasma membrane;nuclear body;identical protein binding;neuron projection;plasma membrane;integral component of membrane;neuron cell-cell adhesion;axonal fasciculation;sensory perception of smell;axon;protein binding;membrane;cell adhesion;integral component of membrane;plasma membrane;nuclear body	hsa:4685;hsa:4685	hsa04514;hsa05020	Cell adhesion molecules ;Prion disease
ENSG00000007968	E2F2	E2F transcription factor 2 [Source:HGNC Symbol;Acc:HGNC:3114]	82.98	850.64	-3.3534	3.06E-28	8.16E-27	GO:0006355;GO:0003700;GO:0005667;GO:0046983;GO:1903671;GO:0005634;GO:0006357;GO:0003677;GO:0005515;GO:0007049;GO:0006357;GO:0000981;GO:0000978;GO:0000978;GO:0000981;GO:0000785;GO:0000987;GO:1990837;GO:0005654;GO:0090575;GO:0001228;GO:0043565;GO:0045944;GO:0003677;GO:0008134;GO:0000977;GO:0003700;GO:0006367;GO:0090575;GO:0051726;GO:0072332;GO:1990086	BP;MF;CC;MF;BP;CC;BP;MF;MF;BP;BP;MF;MF;MF;MF;CC;MF;MF;CC;CC;MF;MF;BP;MF;MF;MF;MF;BP;CC;BP;BP;BP	regulation of transcription, DNA-templated;DNA-binding transcription factor activity;transcription factor complex;protein dimerization activity;negative regulation of sprouting angiogenesis;nucleus;regulation of transcription by RNA polymerase II;DNA binding;protein binding;cell cycle;regulation of transcription by RNA polymerase II;DNA-binding transcription factor activity, RNA polymerase II-spe…	hsa:1870;hsa:1870;hsa:1870;hsa:1870;hsa:1870;hsa:1870;hsa:1870;hsa:1870;hsa:1870;hsa:1870;hsa:1870;hsa:1870;hsa:1870;hsa:1870;hsa:1870;hsa:1870;hsa:1870;hsa:1870;hsa:1870;hsa:1870;hsa:1870;hsa:1870;hsa:1870	hsa01522;hsa04110;hsa04218;hsa04934;hsa05160;hsa05161;hsa05163;hsa05166;hsa05167;hsa05169;hsa05200;hsa05206;hsa05212;hsa05214;hsa05215;hsa05218;hsa05219;hsa05220;hsa05222;hsa05223;hsa05224;hsa05225;hsa05226	Endocrine resistance ;Cell cycle ;Cellular senescence ;Cushing syndrome ;Hepatitis C ;Hepatitis B ;Human cytomegalovirus infection ;Human T-cell leukemia virus 1 infection ;Kaposi sarcoma-associated herpesvirus infection ;Epstein-Barr virus infection ;Pathways in cancer ;MicroRNAs in cancer ;Pancreatic cancer ;Glioma ;Prostate cancer ;Melanoma ;Bladder cancer ;Chronic myeloid leukemia ;Small cell…
Novel.26555	-	-	1.04	9.69	-3.3531	0.0079259	0.026473
ENSG00000230563	-	novel transcript	1.84	18.79	-3.3431	0.0002179	0.0010036
ENSG00000259577	CERNA1	competing endogenous lncRNA 1 for miR-4707-5p and miR-4767 [Source:HGNC Symbol;Acc:HGNC:52664]	0.87	9.34	-3.3417	0.009673	0.031586
ENSG00000166402	TUB	TUB bipartite transcription factor [Source:HGNC Symbol;Acc:HGNC:12406]	1.91	19.04	-3.3415	0.00030518	0.0013698	GO:0005576;GO:0005634;GO:0005737;GO:0016020;GO:0005886;GO:0005576;GO:0050896;GO:0006909;GO:0005929;GO:0005929;GO:0005634;GO:0005737;GO:0005634;GO:0005737;GO:0050766;GO:0061512;GO:0044877;GO:0001664;GO:0120160;GO:0042073;GO:0005634;GO:0005737;GO:0016020;GO:0005886;GO:0005576;GO:0050896;GO:0006909;GO:0005929;GO:0005929;GO:0005634;GO:0005737;GO:0005634;GO:0005737;GO:0050766;GO:0061512;GO:0044877;GO:…	CC;CC;CC;CC;CC;CC;BP;BP;CC;CC;CC;CC;CC;CC;BP;BP;MF;MF;MF;BP;CC;CC;CC;CC;CC;BP;BP;CC;CC;CC;CC;CC;CC;BP;BP;MF;MF;MF;BP;BP;BP;BP;BP;BP;BP;BP;BP;BP;CC	extracellular region;nucleus;cytoplasm;membrane;plasma membrane;extracellular region;response to stimulus;phagocytosis;cilium;cilium;nucleus;cytoplasm;nucleus;cytoplasm;positive regulation of phagocytosis;protein localization to cilium;protein-containing complex binding;G protein-coupled receptor binding;intraciliary transport particle A binding;intraciliary transport;nucleus;cytoplasm;membrane;p…
ENSG00000153904	DDAH1	dimethylarginine dimethylaminohydrolase 1 [Source:HGNC Symbol;Acc:HGNC:2715]	34.38	345.76	-3.3398	2.06E-29	5.71E-28	GO:0016403;GO:0000052;GO:0006527;GO:0045429;GO:0008285;GO:0045429;GO:0043116;GO:0046872;GO:0016787;GO:0016403;GO:0005829;GO:0070062;GO:0050999;GO:0003824;GO:0016403;GO:0016597;GO:0000052;GO:0000052;GO:0003073;GO:0006525;GO:0006527;GO:0006527;GO:0007263;GO:0045429;GO:1900038;GO:0016403;GO:0000052;GO:0006527;GO:0045429;GO:0008285;GO:0045429;GO:0043116;GO:0046872;GO:0016787;GO:0016403;GO:0005829;GO:…	MF;BP;BP;BP;BP;BP;BP;MF;MF;MF;CC;CC;BP;MF;MF;MF;BP;BP;BP;BP;BP;BP;BP;BP;BP;MF;BP;BP;BP;BP;BP;BP;MF;MF;MF;CC;CC;MF;BP;BP;BP;BP;MF;MF;MF;BP;BP;BP;BP;BP;BP;BP;BP;BP;MF;BP;BP;BP;MF;MF	dimethylargininase activity;citrulline metabolic process;arginine catabolic process;positive regulation of nitric oxide biosynthetic process;negative regulation of cell proliferation;positive regulation of nitric oxide biosynthetic process;negative regulation of vascular permeability;metal ion binding;hydrolase activity;dimethylargininase activity;cytosol;extracellular exosome;regulation of nitri…
ENSG00000111913	RIPOR2	RHO family interacting cell polarization regulator 2 [Source:HGNC Symbol;Acc:HGNC:13872]	1.91	18.85	-3.3378	0.00032451	0.0014526	GO:0007605;GO:0048741;GO:0005737;GO:0005737;GO:0016020;GO:0005886;GO:0007155;GO:0005856;GO:0005856;GO:0016324;GO:0007275;GO:0030154;GO:0006935;GO:0007517;GO:0007605;GO:0009968;GO:0030175;GO:0030175;GO:0042995;GO:0060171;GO:0005515;GO:2000114;GO:0032420;GO:0032420;GO:0051491;GO:0007162;GO:0007162;GO:1901741;GO:0071889;GO:0042130;GO:2000405;GO:0090023;GO:0045663;GO:2000391;GO:1990869;GO:0035024;GO:…	BP;BP;CC;CC;CC;CC;BP;CC;CC;CC;BP;BP;BP;BP;BP;BP;CC;CC;CC;CC;MF;BP;CC;CC;BP;BP;BP;BP;MF;BP;BP;BP;BP;BP;BP;BP;BP;BP;BP;BP;BP;BP;BP;CC;CC;CC;BP;CC;CC;BP;BP;BP;BP;CC;CC;CC;BP;BP;CC;CC;CC;BP;CC;CC;BP;BP;BP;BP;CC;CC;CC;MF;BP;BP;BP;BP;BP;BP;BP;BP;BP;BP;BP;BP;BP;CC;BP;BP;CC;CC;CC;CC;BP;CC;CC;CC;BP;BP;BP;BP;BP;BP;CC;CC;CC;CC;MF;BP;CC;CC;BP;BP;BP;BP;MF;BP;BP;BP;BP;BP;BP;BP;BP;BP;BP;BP;BP;BP;BP;BP;BP;BP;BP;…	sensory perception of sound;skeletal muscle fiber development;cytoplasm;cytoplasm;membrane;plasma membrane;cell adhesion;cytoskeleton;cytoskeleton;apical plasma membrane;multicellular organism development;cell differentiation;chemotaxis;muscle organ development;sensory perception of sound;negative regulation of signal transduction;filopodium;filopodium;cell projection;stereocilium membrane;protei…
ENSG00000283405	-	novel transcript	0.89	9.15	-3.3171	0.010269	0.033285
ENSG00000171649	ZIK1	zinc finger protein interacting with K protein 1 [Source:HGNC Symbol;Acc:HGNC:33104]	5.75	55.92	-3.3145	1.21E-09	1.04E-08	GO:0006355;GO:0006355;GO:0046872;GO:0006355;GO:0006355;GO:0006355;GO:0005634;GO:0046872;GO:0003677;GO:0005515;GO:0005634;GO:0006357;GO:0000981;GO:0000978;GO:0005634;GO:0046872;GO:0006355;GO:0003677;GO:0005515;GO:0005634;GO:0006357;GO:0000981;GO:0000978	BP;BP;MF;BP;BP;BP;CC;MF;MF;MF;CC;BP;MF;MF;CC;MF;BP;MF;MF;CC;BP;MF;MF	regulation of transcription, DNA-templated;regulation of transcription, DNA-templated;metal ion binding;regulation of transcription, DNA-templated;regulation of transcription, DNA-templated;regulation of transcription, DNA-templated;nucleus;metal ion binding;DNA binding;protein binding;nucleus;regulation of transcription by RNA polymerase II;DNA-binding transcription factor activity, RNA polymera…	hsa:284307	hsa05168	Herpes simplex virus 1 infection
ENSG00000261247	GOLGA8T	golgin A8 family member T [Source:HGNC Symbol;Acc:HGNC:44410]	10.06	101.24	-3.3144	7.75E-16	1.07E-14	GO:0005515;GO:0005794;GO:0005801;GO:0007030;GO:0000137;GO:0005801;GO:0032580;GO:0005515;GO:0005794;GO:0005801;GO:0007030;GO:0000137;GO:0005801;GO:0032580	MF;CC;CC;BP;CC;CC;CC;MF;CC;CC;BP;CC;CC;CC	protein binding;Golgi apparatus;cis-Golgi network;Golgi organization;Golgi cis cisterna;cis-Golgi network;Golgi cisterna membrane;protein binding;Golgi apparatus;cis-Golgi network;Golgi organization;Golgi cis cisterna;cis-Golgi network;Golgi cisterna membrane
ENSG00000253154	-	novel transcript	6.08	60.05	-3.3108	1.88E-09	1.60E-08
ENSG00000180071	ANKRD18A	ankyrin repeat domain 18A [Source:HGNC Symbol;Acc:HGNC:23643]	15.26	151.88	-3.3106	2.31E-23	4.82E-22	GO:0005515	MF	protein binding
ENSG00000285844	-	novel transcript	1.48	13.93	-3.3069	0.001355	0.0053955
ENSG00000185269	NOTUM	notum, palmitoleoyl-protein carboxylesterase [Source:HGNC Symbol;Acc:HGNC:27106]	8.09	82.01	-3.3057	1.20E-13	1.45E-12	GO:0016787;GO:0005576;GO:0016055;GO:0005515;GO:0005576;GO:0052689;GO:0090090;GO:0043687;GO:0030178;GO:0044267;GO:0005788;GO:1990699;GO:1990699;GO:1990699;GO:0030178;GO:1990697;GO:1990697;GO:1990697;GO:0016787;GO:0016787	MF;CC;BP;MF;CC;MF;BP;BP;BP;BP;CC;MF;MF;MF;BP;BP;BP;BP;MF;MF	hydrolase activity;extracellular region;Wnt signaling pathway;protein binding;extracellular region;carboxylic ester hydrolase activity;negative regulation of canonical Wnt signaling pathway;post-translational protein modification;negative regulation of Wnt signaling pathway;cellular protein metabolic process;endoplasmic reticulum lumen;palmitoleyl hydrolase activity;palmitoleyl hydrolase activity…	hsa:147111	hsa04310	Wnt signaling pathway
ENSG00000006047	YBX2	Y-box binding protein 2 [Source:HGNC Symbol;Acc:HGNC:17948]	0.89	9.12	-3.3022	0.011382	0.036398	GO:0003676;GO:0003723;GO:0005634;GO:0005737;GO:0003677;GO:0005634;GO:0010468;GO:0048599;GO:0003676;GO:0005634;GO:0005737;GO:0006366;GO:0007283;GO:0120162;GO:0009386	MF;MF;CC;CC;MF;CC;BP;BP;MF;CC;CC;BP;BP;BP;BP	nucleic acid binding;RNA binding;nucleus;cytoplasm;DNA binding;nucleus;regulation of gene expression;oocyte development;nucleic acid binding;nucleus;cytoplasm;transcription by RNA polymerase II;spermatogenesis;positive regulation of cold-induced thermogenesis;translational attenuation
ENSG00000232546	-	pseudogene similar to part of general transcription factor II, i (GTF2I)	0.96	9.16	-3.2994	0.0096728	0.031586
ENSG00000166664	CHRFAM7A	CHRNA7 (exons 5-10) and FAM7A (exons A-E) fusion [Source:HGNC Symbol;Acc:HGNC:15781]	2.79	27.23	-3.29	1.20E-05	6.69E-05	GO:0016021;GO:0006811;GO:0005216;GO:0004888;GO:0034220;GO:0005230;GO:0016020;GO:0005515;GO:0005887;GO:0043005;GO:0045202;GO:0015464;GO:0030594;GO:0042166;GO:0007165;GO:0007268;GO:0007271;GO:0034220;GO:0042391;GO:0050877;GO:0005892;GO:0016021;GO:0006811;GO:0005216;GO:0004888;GO:0034220;GO:0005230;GO:0016020;GO:0016021;GO:0006811;GO:0005216;GO:0004888;GO:0034220;GO:0005230;GO:0016020;GO:0060079;GO:…	CC;BP;MF;MF;BP;MF;CC;MF;CC;CC;CC;MF;MF;MF;BP;BP;BP;BP;BP;BP;CC;CC;BP;MF;MF;BP;MF;CC;CC;BP;MF;MF;BP;MF;CC;BP;CC;BP;BP;BP;CC;BP;MF;MF;BP;MF;CC	integral component of membrane;ion transport;ion channel activity;transmembrane signaling receptor activity;ion transmembrane transport;extracellular ligand-gated ion channel activity;membrane;protein binding;integral component of plasma membrane;neuron projection;synapse;acetylcholine receptor activity;neurotransmitter receptor activity;acetylcholine binding;signal transduction;chemical synaptic…
ENSG00000277631	PGM5P3-AS1	PGM5P3 antisense RNA 1 [Source:HGNC Symbol;Acc:HGNC:51194]	8.23	81.19	-3.2844	9.62E-14	1.17E-12
ENSG00000110876	SELPLG	selectin P ligand [Source:HGNC Symbol;Acc:HGNC:10722]	378.13	3685.71	-3.2835	7.56E-39	3.07E-37	GO:0016020;GO:0016021;GO:0005886;GO:0007155;GO:0005515;GO:0016032;GO:0046718;GO:0005886;GO:0050900;GO:0005886;GO:0016021;GO:0005887;GO:0007155;GO:0005102;GO:0016020;GO:0030097;GO:0001931;GO:0001618;GO:0050900;GO:0050901;GO:0044853;GO:0050902;GO:0050901;GO:0071354;GO:0016020;GO:0016021;GO:0005515;GO:0016020;GO:0016021;GO:0005886;GO:0007155;GO:0005515;GO:0016032;GO:0046718;GO:0005886;GO:0050900;GO:…	CC;CC;CC;BP;MF;BP;BP;CC;BP;CC;CC;CC;BP;MF;CC;BP;CC;MF;BP;BP;CC;BP;BP;BP;CC;CC;MF;CC;CC;CC;BP;MF;BP;BP;CC;BP;CC;CC;CC;BP;MF;CC;BP;CC;MF;BP;BP;CC;BP;BP;BP	membrane;integral component of membrane;plasma membrane;cell adhesion;protein binding;viral process;viral entry into host cell;plasma membrane;leukocyte migration;plasma membrane;integral component of membrane;integral component of plasma membrane;cell adhesion;signaling receptor binding;membrane;hemopoiesis;uropod;virus receptor activity;leukocyte migration;leukocyte tethering or rolling;plasma …	hsa:6404;hsa:6404;hsa:6404	hsa04514;hsa04613;hsa05150	Cell adhesion molecules ;Neutrophil extracellular trap formation ;Staphylococcus aureus infection
ENSG00000288009	-	novel transcript	3.33	31.83	-3.2823	2.19E-06	1.34E-05
ENSG00000253616	-	novel transcript	5.09	49.56	-3.282	5.51E-09	4.48E-08
ENSG00000142949	PTPRF	protein tyrosine phosphatase receptor type F [Source:HGNC Symbol;Acc:HGNC:9670]	821.28	7974.13	-3.2803	3.28E-41	1.44E-39	GO:0005515;GO:0016791;GO:0004725;GO:0006470;GO:0016311;GO:0016020;GO:0016021;GO:0016787;GO:0007155;GO:0004721;GO:0004725;GO:0004725;GO:0008201;GO:0005886;GO:0070062;GO:0004725;GO:0016477;GO:0035335;GO:0006470;GO:0005887;GO:0007155;GO:0099560;GO:0007185;GO:0099560;GO:0099560;GO:0005001;GO:0035373;GO:0044877;GO:0050839;GO:0010975;GO:0031102;GO:0035335;GO:0048679;GO:1900121;GO:0043005;GO:0043025;GO:…	MF;MF;MF;BP;BP;CC;CC;MF;BP;MF;MF;MF;MF;CC;CC;MF;BP;BP;BP;CC;BP;BP;BP;BP;BP;MF;MF;MF;MF;BP;BP;BP;BP;BP;CC;CC;MF;MF;MF;BP;BP;CC;CC;MF;BP;MF;MF;MF;MF;CC;CC;MF;BP;BP;BP;CC;BP;BP;BP;BP;BP;MF;MF;BP;BP;MF;MF;MF;BP;BP;CC;CC;MF;MF;BP;MF;MF;MF;BP;BP;CC;CC;MF;MF;BP;MF;MF;MF;BP;BP;CC;CC;MF;MF;BP;MF;MF;MF;BP;BP;CC;CC;MF;MF;BP	protein binding;phosphatase activity;protein tyrosine phosphatase activity;protein dephosphorylation;dephosphorylation;membrane;integral component of membrane;hydrolase activity;cell adhesion;phosphoprotein phosphatase activity;protein tyrosine phosphatase activity;protein tyrosine phosphatase activity;heparin binding;plasma membrane;extracellular exosome;protein tyrosine phosphatase activity;cel…	hsa:5792;hsa:5792;hsa:5792;hsa:5792	hsa04514;hsa04520;hsa04910;hsa04931	Cell adhesion molecules ;Adherens junction ;Insulin signaling pathway ;Insulin resistance
ENSG00000164920	OSR2	odd-skipped related transciption factor 2 [Source:HGNC Symbol;Acc:HGNC:15830]	15.96	153.2	-3.2757	9.38E-22	1.83E-20	GO:0045944;GO:0005634;GO:0005634;GO:0046872;GO:0005515;GO:0045893;GO:0005634;GO:0006357;GO:0000977;GO:0000981;GO:0043565;GO:1990837;GO:0010628;GO:0030154;GO:0001227;GO:0001228;GO:0060349;GO:0008284;GO:0030501;GO:0000122;GO:0009792;GO:0060021;GO:0035115;GO:0035116;GO:0042733;GO:0072498;GO:0001656;GO:0001823;GO:0050679;GO:0000977;GO:0042474;GO:0060272;GO:0001655;GO:0061029;GO:0042476;GO:0048704;GO:…	BP;CC;CC;MF;MF;BP;CC;BP;MF;MF;MF;MF;BP;BP;MF;MF;BP;BP;BP;BP;BP;BP;BP;BP;BP;BP;BP;BP;BP;MF;BP;BP;BP;BP;BP;BP;BP;BP;MF;MF;MF;BP;BP;BP;BP;BP;BP;BP;BP;BP;BP;BP;BP;BP;BP;BP;BP;BP;BP;BP;BP;BP;BP;BP;BP;BP;BP;BP;BP;BP;CC;CC;MF;MF;BP;CC;BP;MF;MF;MF;MF;BP;BP;MF;MF;BP;BP;BP;BP;BP;BP;BP;BP;BP;BP;BP;BP;BP;MF;BP;BP;BP;BP;BP;BP;BP;BP;BP;BP;BP;CC;CC;MF;MF;BP;CC;BP;MF;MF;MF;MF;BP;BP;MF;MF;BP;BP;BP;BP;BP;BP;BP;BP;…	positive regulation of transcription by RNA polymerase II;nucleus;nucleus;metal ion binding;protein binding;positive regulation of transcription, DNA-templated;nucleus;regulation of transcription by RNA polymerase II;RNA polymerase II regulatory region sequence-specific DNA binding;DNA-binding transcription factor activity, RNA polymerase II-specific;sequence-specific DNA binding;sequence-specifi…
ENSG00000245552	-	novel transcript, antisense to SESN3	6.61	66.28	-3.2714	1.37E-09	1.18E-08
ENSG00000136492	BRIP1	BRCA1 interacting protein C-terminal helicase 1 [Source:HGNC Symbol;Acc:HGNC:20473]	56.45	545.76	-3.2713	5.62E-30	1.58E-28	GO:0003677;GO:0005524;GO:0016818;GO:0003678;GO:0003676;GO:0006139;GO:0004386;GO:0003677;GO:0005524;GO:0016818;GO:0003678;GO:0003676;GO:0006139;GO:0004386;GO:0005634;GO:0005634;GO:0005634;GO:0005737;GO:0005737;GO:0046872;GO:0000166;GO:0005654;GO:0016787;GO:0003677;GO:0031965;GO:0051536;GO:0006281;GO:0006974;GO:0005515;GO:0003724;GO:0032508;GO:0016887;GO:0006302;GO:0051539;GO:0003678;GO:0005634;GO:…	MF;MF;MF;MF;MF;BP;MF;MF;MF;MF;MF;MF;BP;MF;CC;CC;CC;CC;CC;MF;MF;CC;MF;MF;CC;MF;BP;BP;MF;MF;BP;MF;BP;MF;MF;CC;CC;MF;BP;BP;BP;BP;BP;MF;BP;BP;BP;BP;BP;BP;BP;BP;BP;BP;BP;BP;BP;BP;BP;BP;MF;MF;MF;MF;MF;BP;MF;MF;MF;MF;MF;MF;BP;MF;MF;MF;MF;MF;MF;BP;MF;MF;MF;MF;MF;MF;BP;MF;MF;MF;MF;MF;MF;BP;MF;CC;CC;CC;CC;CC;MF;MF;CC;MF;MF;CC;MF;BP;BP;MF;MF;BP;MF;BP;MF;MF;CC;CC;MF;BP;BP;BP;BP;BP;BP;MF;MF;MF;MF;MF;BP;MF;MF;…	DNA binding;ATP binding;hydrolase activity, acting on acid anhydrides, in phosphorus-containing anhydrides;DNA helicase activity;nucleic acid binding;nucleobase-containing compound metabolic process;helicase activity;DNA binding;ATP binding;hydrolase activity, acting on acid anhydrides, in phosphorus-containing anhydrides;DNA helicase activity;nucleic acid binding;nucleobase-containing compound m…	hsa:83990;hsa:83990	hsa03440;hsa03460	Homologous recombination ;Fanconi anemia pathway
ENSG00000105514	RAB3D	RAB3D, member RAS oncogene family [Source:HGNC Symbol;Acc:HGNC:9779]	98.05	942.87	-3.2664	1.67E-52	1.06E-50	GO:0005525;GO:0003924;GO:0016020;GO:0006886;GO:0015031;GO:0000166;GO:0005886;GO:0006887;GO:0005515;GO:0030742;GO:0017157;GO:0018125;GO:0030133;GO:0042588;GO:0005886;GO:0005886;GO:0009306;GO:0070062;GO:0005881;GO:0043312;GO:0006904;GO:0031489;GO:0003924;GO:0035577;GO:0008021;GO:0005768;GO:0072659;GO:0017157;GO:0045453;GO:1903307;GO:0099503;GO:0005525;GO:0003924;GO:0016020;GO:0006886;GO:0015031;GO:…	MF;MF;CC;BP;BP;MF;CC;BP;MF;MF;BP;BP;CC;CC;CC;CC;BP;CC;CC;BP;BP;MF;MF;CC;CC;CC;BP;BP;BP;BP;CC;MF;MF;CC;BP;BP;MF;CC;BP;MF;CC;CC;BP;CC;CC;BP;BP;MF;MF;CC;CC;CC;BP;BP;BP;BP;CC	GTP binding;GTPase activity;membrane;intracellular protein transport;protein transport;nucleotide binding;plasma membrane;exocytosis;protein binding;GTP-dependent protein binding;regulation of exocytosis;peptidyl-cysteine methylation;transport vesicle;zymogen granule;plasma membrane;plasma membrane;protein secretion;extracellular exosome;cytoplasmic microtubule;neutrophil degranulation;vesicle do…	hsa:9545	hsa04972	Pancreatic secretion
ENSG00000176920	FUT2	fucosyltransferase 2 [Source:HGNC Symbol;Acc:HGNC:4013]	1.33	13.26	-3.2614	0.0020718	0.0079413	GO:0005975;GO:0016020;GO:0008107;GO:0016021;GO:0016740;GO:0005794;GO:0005794;GO:0016757;GO:0005515;GO:0006486;GO:0006486;GO:0032580;GO:0070062;GO:0036065;GO:0030155;GO:0008107;GO:0006486;GO:0005975;GO:0000139;GO:0009312;GO:0008107;GO:0008417;GO:0031127;GO:0001936;GO:0036065;GO:0042355;GO:0006664;GO:0005975;GO:0016020;GO:0008107;GO:0016021;GO:0016740;GO:0005794;GO:0005794;GO:0016757;GO:0005515;GO:…	BP;CC;MF;CC;MF;CC;CC;MF;MF;BP;BP;CC;CC;BP;BP;MF;BP;BP;CC;BP;MF;MF;MF;BP;BP;BP;BP;BP;CC;MF;CC;MF;CC;CC;MF;MF;BP;BP;CC;CC;BP;BP;MF;BP;BP;CC;BP;MF;MF;MF;BP;BP;BP;BP;BP;CC;MF;CC;MF;CC;CC;MF;MF;BP;BP;CC;CC;BP;BP;MF;BP;BP;CC;BP;MF;MF;MF;BP;BP;BP;BP	carbohydrate metabolic process;membrane;galactoside 2-alpha-L-fucosyltransferase activity;integral component of membrane;transferase activity;Golgi apparatus;Golgi apparatus;transferase activity, transferring glycosyl groups;protein binding;protein glycosylation;protein glycosylation;Golgi cisterna membrane;extracellular exosome;fucosylation;regulation of cell adhesion;galactoside 2-alpha-L-fucos…	hsa:2524;hsa:2524;hsa:2524	hsa00601;hsa00603;hsa01100	Glycosphingolipid biosynthesis - lacto and neolacto series ;Glycosphingolipid biosynthesis - globo and isoglobo series ;Metabolic pathways
ENSG00000198049	AVPR1B	arginine vasopressin receptor 1B [Source:HGNC Symbol;Acc:HGNC:896]	1.56	13.63	-3.2555	0.0026226	0.009827	GO:0007186;GO:0016021;GO:0004930;GO:0005000;GO:0043410;GO:0005886;GO:0042127;GO:0016020;GO:0005886;GO:0007165;GO:0005886;GO:0005887;GO:0007186;GO:0004930;GO:0007186;GO:0045907;GO:0005887;GO:0007204;GO:0005768;GO:0005794;GO:0007202;GO:0042277;GO:0007186;GO:0005000;GO:0005000;GO:0001992;GO:0005080;GO:0005000;GO:0001992;GO:0007202;GO:0032430;GO:0060732;GO:0090238	BP;CC;MF;MF;BP;CC;BP;CC;CC;BP;CC;CC;BP;MF;BP;BP;CC;BP;CC;CC;BP;MF;BP;MF;MF;BP;MF;MF;BP;BP;BP;BP;BP	G protein-coupled receptor signaling pathway;integral component of membrane;G protein-coupled receptor activity;vasopressin receptor activity;positive regulation of MAPK cascade;plasma membrane;regulation of cell proliferation;membrane;plasma membrane;signal transduction;plasma membrane;integral component of plasma membrane;G protein-coupled receptor signaling pathway;G protein-coupled receptor a…	hsa:553;hsa:553;hsa:553;hsa:553	hsa04020;hsa04072;hsa04080;hsa04270	Calcium signaling pathway ;Phospholipase D signaling pathway ;Neuroactive ligand-receptor interaction ;Vascular smooth muscle contraction
ENSG00000263968	RN7SL381P	RNA, 7SL, cytoplasmic 381, pseudogene [Source:HGNC Symbol;Acc:HGNC:46397]	0.96	8.89	-3.2538	0.011585	0.036983
ENSG00000111816	FRK	fyn related Src family tyrosine kinase [Source:HGNC Symbol;Acc:HGNC:3955]	1.92	17.79	-3.2532	0.00032479	0.0014534	GO:0005524;GO:0005515;GO:0006468;GO:0004672;GO:0004713;GO:0005634;GO:0005737;GO:0000166;GO:0016301;GO:0016740;GO:0016310;GO:0005654;GO:0005829;GO:0004714;GO:0018108;GO:0005515;GO:0004715;GO:0005576;GO:0045087;GO:0005102;GO:0030154;GO:0005829;GO:0031234;GO:0070062;GO:0043312;GO:0006468;GO:0005634;GO:0005622;GO:0000122;GO:0035580;GO:0035578;GO:0008285;GO:0007169;GO:0004713;GO:0004713;GO:0004715;GO:…	MF;MF;BP;MF;MF;CC;CC;MF;MF;MF;BP;CC;CC;MF;BP;MF;MF;CC;BP;MF;BP;CC;CC;CC;BP;BP;CC;CC;BP;CC;CC;BP;BP;MF;MF;MF;MF;BP;CC	ATP binding;protein binding;protein phosphorylation;protein kinase activity;protein tyrosine kinase activity;nucleus;cytoplasm;nucleotide binding;kinase activity;transferase activity;phosphorylation;nucleoplasm;cytosol;transmembrane receptor protein tyrosine kinase activity;peptidyl-tyrosine phosphorylation;protein binding;non-membrane spanning protein tyrosine kinase activity;extracellular regio…
ENSG00000204472	AIF1	allograft inflammatory factor 1 [Source:HGNC Symbol;Acc:HGNC:352]	536.61	5118.36	-3.2522	3.47E-57	2.52E-55	GO:0005509;GO:0046872;GO:0032587;GO:0005509;GO:0030335;GO:0005737;GO:1900087;GO:0032755;GO:0005634;GO:0005634;GO:0005737;GO:0005737;GO:0016020;GO:0046872;GO:0005886;GO:0003779;GO:0005509;GO:0005856;GO:0005829;GO:0042995;GO:0005515;GO:0048471;GO:0006954;GO:0006954;GO:0030027;GO:0032587;GO:0032587;GO:0051015;GO:0005509;GO:0051015;GO:0003674;GO:0001891;GO:0001891;GO:0042102;GO:0005884;GO:0071346;GO:…	MF;MF;CC;MF;BP;CC;BP;BP;CC;CC;CC;CC;CC;MF;CC;MF;MF;CC;CC;CC;MF;CC;BP;BP;CC;CC;CC;MF;MF;MF;MF;CC;CC;BP;CC;BP;BP;BP;BP;BP;BP;CC;BP;BP;BP;BP;BP;CC;BP;BP;BP;BP;CC;BP;BP;BP;CC;MF;BP;BP;BP;BP;BP;BP;BP;BP;BP;BP;BP;BP;BP;BP;BP;BP;BP;BP;BP;BP;BP;BP;BP;BP;BP;BP;BP;BP;BP;BP;BP;BP;CC;CC;CC;CC;CC;CC;MF;BP;CC;BP;BP;CC;CC;CC;CC;CC;MF;CC;MF;MF;CC;CC;CC;MF;CC;BP;BP;CC;CC;CC;MF;MF;MF;MF;CC;CC;BP;CC;BP;BP;BP;BP;BP;…	calcium ion binding;metal ion binding;ruffle membrane;calcium ion binding;positive regulation of cell migration;cytoplasm;positive regulation of G1/S transition of mitotic cell cycle;positive regulation of interleukin-6 production;nucleus;nucleus;cytoplasm;cytoplasm;membrane;metal ion binding;plasma membrane;actin binding;calcium ion binding;cytoskeleton;cytosol;cell projection;protein binding;pe…
Novel.23008	-	-	31.63	301.16	-3.2514	1.66E-35	5.89E-34
ENSG00000213394	RPSAP46	ribosomal protein SA pseudogene 46 [Source:HGNC Symbol;Acc:HGNC:36082]	1.92	17.74	-3.249	0.00040424	0.001782
ENSG00000144406	UNC80	unc-80 homolog, NALCN channel complex subunit [Source:HGNC Symbol;Acc:HGNC:26582]	4.65	43.76	-3.2391	2.86E-08	2.17E-07	GO:0016020;GO:0016021;GO:0098655;GO:0005886;GO:0034220;GO:0030424;GO:0005261;GO:0034703;GO:0055080;GO:0016020;GO:0016021;GO:0098655;GO:0005886;GO:0034220;GO:0030424;GO:0005261;GO:0034703;GO:0055080	CC;CC;BP;CC;BP;CC;MF;CC;BP;CC;CC;BP;CC;BP;CC;MF;CC;BP	membrane;integral component of membrane;cation transmembrane transport;plasma membrane;ion transmembrane transport;axon;cation channel activity;cation channel complex;cation homeostasis;membrane;integral component of membrane;cation transmembrane transport;plasma membrane;ion transmembrane transport;axon;cation channel activity;cation channel complex;cation homeostasis
ENSG00000143674	MAP3K21	mitogen-activated protein kinase kinase kinase 21 [Source:HGNC Symbol;Acc:HGNC:29798]	61.46	576.14	-3.2306	4.72E-47	2.54E-45	GO:0005524;GO:0005515;GO:0006468;GO:0004672;GO:0000166;GO:0004674;GO:0016301;GO:0016740;GO:0016310;GO:0042803;GO:0005515;GO:0000186;GO:0004709;GO:0005737;GO:0007165;GO:0005575;GO:0006468;GO:0046777;GO:0004672;GO:0007257;GO:0005524;GO:0005515;GO:0006468;GO:0004672;GO:0004709;GO:0000166;GO:0004674;GO:0016301;GO:0016740;GO:0016310;GO:0042803;GO:0005515;GO:0000186;GO:0005737;GO:0007165;GO:0005575;GO:…	MF;MF;BP;MF;MF;MF;MF;MF;BP;MF;MF;BP;MF;CC;BP;CC;BP;BP;MF;BP;MF;MF;BP;MF;MF;MF;MF;MF;MF;BP;MF;MF;BP;CC;BP;CC;BP;BP;MF;BP;MF;MF;MF;MF;MF;MF;BP;BP;MF;MF;BP;MF;CC;BP;CC;BP;BP;MF;BP	ATP binding;protein binding;protein phosphorylation;protein kinase activity;nucleotide binding;protein serine/threonine kinase activity;kinase activity;transferase activity;phosphorylation;protein homodimerization activity;protein binding;activation of MAPKK activity;MAP kinase kinase kinase activity;cytoplasm;signal transduction;cellular_component;protein phosphorylation;protein autophosphorylat…
ENSG00000286482	-	novel transcript	1.39	13.05	-3.2287	0.0019847	0.0076487
ENSG00000136286	MYO1G	myosin IG [Source:HGNC Symbol;Acc:HGNC:13880]	1086.04	10160.58	-3.226	3.39E-56	2.37E-54	GO:0005524;GO:0003774;GO:0016459;GO:0016020;GO:0016020;GO:0000166;GO:0005654;GO:0005886;GO:0005886;GO:0003779;GO:0042995;GO:0002376;GO:0002250;GO:0008289;GO:0005737;GO:0005886;GO:0005516;GO:0051015;GO:0070062;GO:0001891;GO:0001891;GO:0005902;GO:0015629;GO:0000146;GO:0005546;GO:0005546;GO:0005547;GO:0005547;GO:0030898;GO:0043325;GO:0043325;GO:0002456;GO:0002456;GO:0006887;GO:0006909;GO:0007015;GO:…	MF;MF;CC;CC;CC;MF;CC;CC;CC;MF;CC;BP;BP;MF;CC;CC;MF;MF;CC;CC;CC;CC;CC;MF;MF;MF;MF;MF;MF;MF;MF;BP;BP;BP;BP;BP;BP;BP;BP;BP;BP;BP;BP;CC;CC;CC;CC;CC;MF;MF;CC;MF;MF;MF;MF;MF;MF;CC	ATP binding;motor activity;myosin complex;membrane;membrane;nucleotide binding;nucleoplasm;plasma membrane;plasma membrane;actin binding;cell projection;immune system process;adaptive immune response;lipid binding;cytoplasm;plasma membrane;calmodulin binding;actin filament binding;extracellular exosome;phagocytic cup;phagocytic cup;microvillus;actin cytoskeleton;microfilament motor activity;phosp…	hsa:64005	hsa05130	Pathogenic Escherichia coli infection
ENSG00000178115	GOLGA8Q	golgin A8 family member Q [Source:HGNC Symbol;Acc:HGNC:44408]	31.28	288.71	-3.2249	1.15E-33	3.80E-32	GO:0005515;GO:0005794;GO:0005801;GO:0007030;GO:0000137;GO:0005801;GO:0032580;GO:0005515;GO:0005794;GO:0005801;GO:0007030;GO:0000137;GO:0005801;GO:0032580	MF;CC;CC;BP;CC;CC;CC;MF;CC;CC;BP;CC;CC;CC	protein binding;Golgi apparatus;cis-Golgi network;Golgi organization;Golgi cis cisterna;cis-Golgi network;Golgi cisterna membrane;protein binding;Golgi apparatus;cis-Golgi network;Golgi organization;Golgi cis cisterna;cis-Golgi network;Golgi cisterna membrane
ENSG00000186152	LILRP1	leukocyte immunoglobulin-like receptor pseudogene 1 [Source:HGNC Symbol;Acc:HGNC:15496]	3.16	30.23	-3.2218	7.41E-06	4.24E-05
ENSG00000184986	TMEM121	transmembrane protein 121 [Source:HGNC Symbol;Acc:HGNC:20511]	9.03	86.05	-3.2214	1.10E-13	1.33E-12	GO:0016020;GO:0016021;GO:0005515;GO:0003674;GO:0008150;GO:0005575;GO:0016020;GO:0016021;GO:0005515;GO:0003674;GO:0008150;GO:0005575	CC;CC;MF;MF;BP;CC;CC;CC;MF;MF;BP;CC	membrane;integral component of membrane;protein binding;molecular_function;biological_process;cellular_component;membrane;integral component of membrane;protein binding;molecular_function;biological_process;cellular_component
ENSG00000052850	ALX4	ALX homeobox 4 [Source:HGNC Symbol;Acc:HGNC:450]	58.24	539.9	-3.2197	1.40E-36	5.24E-35	GO:0003677;GO:0006355;GO:0003700;GO:0006357;GO:0007275;GO:0000981;GO:0005634;GO:0005634;GO:0005634;GO:0005654;GO:0003677;GO:0005515;GO:0006357;GO:0000977;GO:0000981;GO:0000981;GO:0000785;GO:1990837;GO:0001501;GO:0001228;GO:0001942;GO:0000977;GO:0001228;GO:0043565;GO:0071837;GO:0007389;GO:0007517;GO:0009791;GO:0009952;GO:0035108;GO:0035115;GO:0035116;GO:0042733;GO:0042981;GO:0045944;GO:0048565;GO:…	MF;BP;MF;BP;BP;MF;CC;CC;CC;CC;MF;MF;BP;MF;MF;MF;CC;MF;BP;MF;BP;MF;MF;MF;MF;BP;BP;BP;BP;BP;BP;BP;BP;BP;BP;BP;BP;BP;BP;CC	DNA binding;regulation of transcription, DNA-templated;DNA-binding transcription factor activity;regulation of transcription by RNA polymerase II;multicellular organism development;DNA-binding transcription factor activity, RNA polymerase II-specific;nucleus;nucleus;nucleus;nucleoplasm;DNA binding;protein binding;regulation of transcription by RNA polymerase II;RNA polymerase II regulatory region…
ENSG00000197360	ZNF98	zinc finger protein 98 [Source:HGNC Symbol;Acc:HGNC:13174]	7.08	65.04	-3.2197	9.19E-11	8.74E-10	GO:0006355;GO:0005634;GO:0046872;GO:0003677;GO:0006357;GO:0000981;GO:0000978;GO:0006355;GO:0006355;GO:0006355;GO:0006355	BP;CC;MF;MF;BP;MF;MF;BP;BP;BP;BP	regulation of transcription, DNA-templated;nucleus;metal ion binding;DNA binding;regulation of transcription by RNA polymerase II;DNA-binding transcription factor activity, RNA polymerase II-specific;RNA polymerase II proximal promoter sequence-specific DNA binding;regulation of transcription, DNA-templated;regulation of transcription, DNA-templated;regulation of transcription, DNA-templated;regu…	hsa:148198	hsa05168	Herpes simplex virus 1 infection
ENSG00000117115	PADI2	peptidyl arginine deiminase 2 [Source:HGNC Symbol;Acc:HGNC:18341]	22.31	207.49	-3.2191	2.11E-27	5.42E-26	GO:0005737;GO:0005509;GO:0004668;GO:0018101;GO:0005737;GO:0046872;GO:0016787;GO:0005509;GO:0042803;GO:0005634;GO:0005737;GO:0005576;GO:0005829;GO:0070062;GO:0030331;GO:0043312;GO:0021762;GO:0035578;GO:0030520;GO:0048096;GO:0070100;GO:0035327;GO:0006325;GO:0004668;GO:0004668;GO:0036414;GO:0018101;GO:0036413;GO:0010848;GO:1901624;GO:1990830;GO:0005737;GO:0005509;GO:0004668;GO:0018101;GO:0005737;GO:…	CC;MF;MF;BP;CC;MF;MF;MF;MF;CC;CC;CC;CC;CC;MF;BP;BP;CC;BP;BP;BP;CC;BP;MF;MF;BP;BP;BP;BP;BP;BP;CC;MF;MF;BP;CC;MF;MF;MF;MF;CC;CC;CC;CC;CC;MF;BP;BP;CC;BP;BP;BP;CC;BP;MF;MF;BP;BP;BP;BP;BP	cytoplasm;calcium ion binding;protein-arginine deiminase activity;protein citrullination;cytoplasm;metal ion binding;hydrolase activity;calcium ion binding;protein homodimerization activity;nucleus;cytoplasm;extracellular region;cytosol;extracellular exosome;estrogen receptor binding;neutrophil degranulation;substantia nigra development;azurophil granule lumen;intracellular estrogen receptor sign…
ENSG00000112232	KHDRBS2	KH RNA binding domain containing, signal transduction associated 2 [Source:HGNC Symbol;Acc:HGNC:18114]	2.95	26.24	-3.2189	2.55E-05	0.00013627	GO:0005634;GO:0003676;GO:0003723;GO:0017124;GO:0003723;GO:0003676;GO:0005634;GO:0006397;GO:0017124;GO:0005515;GO:0005634;GO:0003729;GO:0005654;GO:0000381;GO:0008143;GO:0048024;GO:0008143;GO:0008266;GO:0042169;GO:0048024	CC;MF;MF;MF;MF;MF;CC;BP;MF;MF;CC;MF;CC;BP;MF;BP;MF;MF;MF;BP	nucleus;nucleic acid binding;RNA binding;SH3 domain binding;RNA binding;nucleic acid binding;nucleus;mRNA processing;SH3 domain binding;protein binding;nucleus;mRNA binding;nucleoplasm;regulation of alternative mRNA splicing, via spliceosome;poly(A) binding;regulation of mRNA splicing, via spliceosome;poly(A) binding;poly(U) RNA binding;SH2 domain binding;regulation of mRNA splicing, via spliceos…
ENSG00000197977	ELOVL2	ELOVL fatty acid elongase 2 [Source:HGNC Symbol;Acc:HGNC:14416]	4.92	46.91	-3.215	2.09E-08	1.61E-07	GO:0016021;GO:0005783;GO:0009922;GO:0019367;GO:0042761;GO:0016020;GO:0016740;GO:0005783;GO:0005789;GO:0006629;GO:0006631;GO:0009922;GO:0016747;GO:0102336;GO:0102337;GO:0102338;GO:0102756;GO:0000038;GO:0006633;GO:0006636;GO:0034626;GO:0034626;GO:0042761;GO:0005515;GO:0005789;GO:0009922;GO:0019367;GO:0030148;GO:0034625;GO:0034626;GO:0035338;GO:0042761;GO:0030176;GO:0036109;GO:0043651	CC;CC;MF;BP;BP;CC;MF;CC;CC;BP;BP;MF;MF;MF;MF;MF;MF;BP;BP;BP;BP;BP;BP;MF;CC;MF;BP;BP;BP;BP;BP;BP;CC;BP;BP	integral component of membrane;endoplasmic reticulum;fatty acid elongase activity;fatty acid elongation, saturated fatty acid;very long-chain fatty acid biosynthetic process;membrane;transferase activity;endoplasmic reticulum;endoplasmic reticulum membrane;lipid metabolic process;fatty acid metabolic process;fatty acid elongase activity;transferase activity, transferring acyl groups other than am…	hsa:54898;hsa:54898;hsa:54898;hsa:54898	hsa00062;hsa01040;hsa01100;hsa01212	Fatty acid elongation ;Biosynthesis of unsaturated fatty acids ;Metabolic pathways ;Fatty acid metabolism
ENSG00000254510	-	novel transcript	5.44	51.44	-3.2115	7.88E-09	6.29E-08
ENSG00000287880	-	novel transcript	0.96	8.61	-3.2082	0.012454	0.039482
ENSG00000120280	TASL	TLR adaptor interacting with endolysosomal SLC15A4 [Source:HGNC Symbol;Acc:HGNC:25667]	605.32	5563.69	-3.2009	6.98E-66	6.27E-64	GO:0034121;GO:0005634;GO:0005737;GO:0016020;GO:0005768;GO:0005765;GO:0010008;GO:0005764;GO:0002376;GO:0045087;GO:0005515;GO:0034157;GO:0034161;GO:0045089;GO:0036020;GO:0035751;GO:0035751	BP;CC;CC;CC;CC;CC;CC;CC;BP;BP;MF;BP;BP;BP;CC;BP;BP	regulation of toll-like receptor signaling pathway;nucleus;cytoplasm;membrane;endosome;lysosomal membrane;endosome membrane;lysosome;immune system process;innate immune response;protein binding;positive regulation of toll-like receptor 7 signaling pathway;positive regulation of toll-like receptor 8 signaling pathway;positive regulation of innate immune response;endolysosome membrane;regulation of…
ENSG00000122592	HOXA7	homeobox A7 [Source:HGNC Symbol;Acc:HGNC:5108]	2.28	21.3	-3.1989	0.00012145	0.0005838	GO:0003677;GO:0006355;GO:0005634;GO:0003700;GO:0000981;GO:0005634;GO:0005654;GO:0031965;GO:0007275;GO:0005515;GO:0005634;GO:0001525;GO:0006357;GO:0000981;GO:0000978;GO:0000122;GO:0000981;GO:0000785;GO:0043565;GO:0000978;GO:1990837;GO:0009952;GO:0001228;GO:0045944;GO:0008134;GO:0045892;GO:0001953;GO:0045656;GO:0000122;GO:0002686;GO:0009952;GO:0045617;GO:0045944;GO:0048704;GO:0048863	MF;BP;CC;MF;MF;CC;CC;CC;BP;MF;CC;BP;BP;MF;MF;BP;MF;CC;MF;MF;MF;BP;MF;BP;MF;BP;BP;BP;BP;BP;BP;BP;BP;BP;BP	DNA binding;regulation of transcription, DNA-templated;nucleus;DNA-binding transcription factor activity;DNA-binding transcription factor activity, RNA polymerase II-specific;nucleus;nucleoplasm;nuclear membrane;multicellular organism development;protein binding;nucleus;angiogenesis;regulation of transcription by RNA polymerase II;DNA-binding transcription factor activity, RNA polymerase II-speci…
ENSG00000164509	IL31RA	interleukin 31 receptor A [Source:HGNC Symbol;Acc:HGNC:18969]	29.5	266.99	-3.1978	6.48E-25	1.46E-23	GO:0005515;GO:0016020;GO:0016021;GO:0016021;GO:0043066;GO:0005886;GO:0030054;GO:0042995;GO:0045202;GO:0002376;GO:0030424;GO:0003713;GO:0045893;GO:0009897;GO:0005886;GO:0006952;GO:0019901;GO:0004896;GO:0019221;GO:0008284;GO:0043235;GO:0000165;GO:0019221;GO:0042734;GO:0030224;GO:0042592;GO:0007169;GO:0042531;GO:0019955;GO:0019955;GO:0030225;GO:0004896;GO:0007259;GO:0019955;GO:0051916;GO:0002067;GO:…	MF;CC;CC;CC;BP;CC;CC;CC;CC;BP;CC;MF;BP;CC;CC;BP;MF;MF;BP;BP;CC;BP;BP;CC;BP;BP;BP;BP;MF;MF;BP;MF;BP;MF;MF;BP;BP;BP;BP;CC;MF;CC;CC;CC;BP;CC;CC;CC;CC;BP;CC;MF;BP;CC;CC;BP;MF;MF;BP;BP;CC;BP;BP;CC;BP;BP;BP;BP;MF;MF;BP;MF;BP;MF;BP;MF;CC;CC;CC;BP;CC;CC;CC;CC;BP;CC;MF;BP;CC;CC;BP;MF;MF;BP;BP;CC;BP;BP;CC;BP;BP;BP;BP;MF;MF;BP;MF;BP;MF;BP;MF;CC;MF;CC;CC;CC;BP;CC;CC;CC;CC;BP;CC;MF;BP;CC;CC;BP;MF;MF;BP;BP;CC;…	protein binding;membrane;integral component of membrane;integral component of membrane;negative regulation of apoptotic process;plasma membrane;cell junction;cell projection;synapse;immune system process;axon;transcription coactivator activity;positive regulation of transcription, DNA-templated;external side of plasma membrane;plasma membrane;defense response;protein kinase binding;cytokine recep…	hsa:133396	hsa04060	Cytokine-cytokine receptor interaction
ENSG00000099864	PALM	paralemmin [Source:HGNC Symbol;Acc:HGNC:8594]	58.78	539.21	-3.1955	8.33E-52	5.19E-50	GO:0016020;GO:0008360;GO:0005654;GO:0005886;GO:0005886;GO:0030054;GO:0042995;GO:0030425;GO:0005515;GO:0045202;GO:0030424;GO:0016323;GO:0005886;GO:0043197;GO:0005886;GO:0051491;GO:0016327;GO:0007194;GO:0051491;GO:0060160;GO:0031235;GO:0031410;GO:0031527;GO:0031527;GO:0016020;GO:0008360;GO:0005654;GO:0005886;GO:0005886;GO:0030054;GO:0042995;GO:0030425;GO:0005515;GO:0045202;GO:0031750;GO:0007010;GO:…	CC;BP;CC;CC;CC;CC;CC;CC;MF;CC;CC;CC;CC;CC;CC;BP;CC;BP;BP;BP;CC;CC;CC;CC;CC;BP;CC;CC;CC;CC;CC;CC;MF;CC;MF;BP;BP;BP;BP;BP;BP;BP;CC;CC;CC;CC;CC;CC;CC;CC;CC;CC;CC;CC;BP;BP;BP;BP;CC;CC;CC;CC;CC;BP;CC;CC;CC;BP;CC;CC	membrane;regulation of cell shape;nucleoplasm;plasma membrane;plasma membrane;cell junction;cell projection;dendrite;protein binding;synapse;axon;basolateral plasma membrane;plasma membrane;dendritic spine;plasma membrane;positive regulation of filopodium assembly;apicolateral plasma membrane;negative regulation of adenylate cyclase activity;positive regulation of filopodium assembly;negative reg…
ENSG00000198626	RYR2	ryanodine receptor 2 [Source:HGNC Symbol;Acc:HGNC:10484]	2.73	25.45	-3.1954	2.19E-05	0.00011791	GO:0016021;GO:0005515;GO:0016020;GO:0006811;GO:0055085;GO:0005509;GO:0006816;GO:0070588;GO:0005262;GO:0005216;GO:0006874;GO:0005219;GO:0055117;GO:0010460;GO:0010881;GO:0010881;GO:0003300;GO:0002027;GO:0007275;GO:0005515;GO:0005262;GO:0016529;GO:0005886;GO:0005516;GO:0005516;GO:0033017;GO:0005509;GO:0034220;GO:0033017;GO:0032991;GO:0019722;GO:0030018;GO:0044325;GO:1903779;GO:0005886;GO:0051209;GO:…	CC;MF;CC;BP;BP;MF;BP;BP;MF;MF;BP;MF;BP;BP;BP;BP;BP;BP;BP;MF;MF;CC;CC;MF;MF;CC;MF;BP;CC;CC;BP;CC;MF;BP;CC;BP;BP;MF;MF;CC;BP;BP;BP;BP;CC;CC;CC;CC;CC;CC;CC;CC;BP;BP;BP;MF;BP;BP;BP;BP;BP;BP;MF;MF;MF;MF;BP;BP;BP;BP;BP;BP;MF;BP;MF;MF;MF;BP;BP;CC;CC;CC;BP;BP;BP;BP;BP;BP;BP;BP;MF;MF;BP;MF;BP;BP;BP;BP;CC;MF;BP;MF;CC;BP;CC;MF;BP;MF;CC;BP;CC;MF;CC;BP;BP;MF;BP;BP;MF;MF;BP;MF;CC;MF;BP;CC	integral component of membrane;protein binding;membrane;ion transport;transmembrane transport;calcium ion binding;calcium ion transport;calcium ion transmembrane transport;calcium channel activity;ion channel activity;cellular calcium ion homeostasis;ryanodine-sensitive calcium-release channel activity;regulation of cardiac muscle contraction;positive regulation of heart rate;regulation of cardia…	hsa:6262;hsa:6262;hsa:6262;hsa:6262;hsa:6262;hsa:6262;hsa:6262;hsa:6262;hsa:6262;hsa:6262;hsa:6262;hsa:6262;hsa:6262;hsa:6262;hsa:6262	hsa04020;hsa04024;hsa04260;hsa04261;hsa04371;hsa04713;hsa04911;hsa04921;hsa04972;hsa05020;hsa05022;hsa05410;hsa05412;hsa05414;hsa05415	Calcium signaling pathway ;cAMP signaling pathway ;Cardiac muscle contraction ;Adrenergic signaling in cardiomyocytes ;Apelin signaling pathway ;Circadian entrainment ;Insulin secretion ;Oxytocin signaling pathway ;Pancreatic secretion ;Prion disease ;Pathways of neurodegeneration - multiple diseases ;Hypertrophic cardiomyopathy ;Arrhythmogenic right ventricular cardiomyopathy ;Dilated cardiomyop…
ENSG00000063515	GSC2	goosecoid homeobox 2 [Source:HGNC Symbol;Acc:HGNC:4613]	1.33	12.62	-3.1933	0.002655	0.0099349	GO:0003677;GO:0006355;GO:0000981;GO:0005634;GO:0005515;GO:0005634;GO:0006357;GO:0000981;GO:0000978;GO:0000981;GO:0000785;GO:1990837;GO:0043565;GO:0003677;GO:0006357;GO:0009653;GO:0003700;GO:0003700;GO:0006357	MF;BP;MF;CC;MF;CC;BP;MF;MF;MF;CC;MF;MF;MF;BP;BP;MF;MF;BP	DNA binding;regulation of transcription, DNA-templated;DNA-binding transcription factor activity, RNA polymerase II-specific;nucleus;protein binding;nucleus;regulation of transcription by RNA polymerase II;DNA-binding transcription factor activity, RNA polymerase II-specific;RNA polymerase II proximal promoter sequence-specific DNA binding;DNA-binding transcription factor activity, RNA polymerase…
ENSG00000143869	GDF7	growth differentiation factor 7 [Source:HGNC Symbol;Acc:HGNC:4222]	6.43	59.06	-3.1907	7.53E-10	6.63E-09	GO:0008083;GO:0030509;GO:0045893;GO:0005576;GO:0005615;GO:0005125;GO:0005615;GO:0005515;GO:0030509;GO:0060395;GO:0005125;GO:0010862;GO:0060389;GO:0010862;GO:0032924;GO:0042802;GO:0007411;GO:0010628;GO:0021509;GO:0021527;GO:0021915;GO:0022612;GO:0030509;GO:0030855;GO:0030901;GO:0045165;GO:0045666;GO:0048608;GO:0048754;GO:0048853;GO:0060571;GO:2001051	MF;BP;BP;CC;CC;MF;CC;MF;BP;BP;MF;BP;BP;BP;BP;MF;BP;BP;BP;BP;BP;BP;BP;BP;BP;BP;BP;BP;BP;BP;BP;BP	growth factor activity;BMP signaling pathway;positive regulation of transcription, DNA-templated;extracellular region;extracellular space;cytokine activity;extracellular space;protein binding;BMP signaling pathway;SMAD protein signal transduction;cytokine activity;positive regulation of pathway-restricted SMAD protein phosphorylation;pathway-restricted SMAD protein phosphorylation;positive regula…	hsa:151449;hsa:151449;hsa:151449;hsa:151449	hsa04060;hsa04350;hsa04360;hsa04390	Cytokine-cytokine receptor interaction ;TGF-beta signaling pathway ;Axon guidance ;Hippo signaling pathway
ENSG00000272369	-	novel transcript	1.31	12.57	-3.1907	0.0034341	0.012548
ENSG00000214290	COLCA2	colorectal cancer associated 2 [Source:HGNC Symbol;Acc:HGNC:26978]	0.96	8.57	-3.1896	0.012057	0.038332	GO:0005737;GO:0005737;GO:0005737;GO:0005737;GO:0005737;GO:0005737;GO:0005737;GO:0005737;GO:0005737;GO:0005737;GO:0005737;GO:0005737;GO:0005737;GO:0005737;GO:0005737	CC;CC;CC;CC;CC;CC;CC;CC;CC;CC;CC;CC;CC;CC;CC	cytoplasm;cytoplasm;cytoplasm;cytoplasm;cytoplasm;cytoplasm;cytoplasm;cytoplasm;cytoplasm;cytoplasm;cytoplasm;cytoplasm;cytoplasm;cytoplasm;cytoplasm
ENSG00000270977	-	leucine rich repeat containing 37 member A3 (LRRC37A3) pseudogene	7.26	67.31	-3.1872	4.84E-11	4.72E-10
ENSG00000158163	DZIP1L	DAZ interacting zinc finger protein 1 like [Source:HGNC Symbol;Acc:HGNC:26551]	50.11	458.52	-3.1854	1.29E-46	6.84E-45	GO:0005737;GO:0046872;GO:0005814;GO:0005814;GO:0005929;GO:0005856;GO:0042995;GO:0005515;GO:0005737;GO:0036064;GO:0060271;GO:0036064;GO:0060271;GO:0032880;GO:0007224;GO:0021532;GO:0033365;GO:0033504;GO:0060271;GO:0061512;GO:1905349;GO:0005930;GO:0036064;GO:0005737;GO:0046872;GO:0005814;GO:0005814;GO:0005929;GO:0005856;GO:0042995;GO:0005515;GO:0005737;GO:0036064;GO:0060271;GO:0036064;GO:0060271;GO:…	CC;MF;CC;CC;CC;CC;CC;MF;CC;CC;BP;CC;BP;BP;BP;BP;BP;BP;BP;BP;BP;CC;CC;CC;MF;CC;CC;CC;CC;CC;MF;CC;CC;BP;CC;BP;BP	cytoplasm;metal ion binding;centriole;centriole;cilium;cytoskeleton;cell projection;protein binding;cytoplasm;ciliary basal body;cilium assembly;ciliary basal body;cilium assembly;regulation of protein localization;smoothened signaling pathway;neural tube patterning;protein localization to organelle;floor plate development;cilium assembly;protein localization to cilium;ciliary transition zone ass…
ENSG00000158856	DMTN	dematin actin binding protein [Source:HGNC Symbol;Acc:HGNC:3382]	2.2	20.87	-3.1828	0.00011458	0.00055319	GO:0003779;GO:0007010;GO:0005737;GO:0016020;GO:0005886;GO:0005886;GO:0003779;GO:0005856;GO:0005829;GO:0005829;GO:0031410;GO:0042995;GO:0012505;GO:0005515;GO:0048471;GO:0048471;GO:0005886;GO:0051693;GO:0030036;GO:0051015;GO:0005829;GO:0032956;GO:0055085;GO:0007010;GO:0015629;GO:0051017;GO:0008360;GO:0005102;GO:0051017;GO:0051017;GO:0071320;GO:0065003;GO:0065003;GO:0005884;GO:0030032;GO:0051895;GO:…	MF;BP;CC;CC;CC;CC;MF;CC;CC;CC;CC;CC;CC;MF;CC;CC;CC;BP;BP;MF;CC;BP;BP;BP;CC;BP;BP;MF;BP;BP;BP;BP;BP;CC;BP;BP;BP;BP;MF;CC;BP;BP;BP;BP;BP;BP;BP;BP;MF;BP;BP;BP;BP;BP;BP;BP;BP;BP;BP;CC;CC;CC;MF;BP;MF;BP;CC;CC;CC;CC;MF;CC;CC;CC;CC;CC;CC;MF;CC;CC;CC;BP;BP;MF;CC;BP;BP;BP;CC;BP;BP;MF;BP;BP;BP;BP;CC;BP;BP;BP;BP;CC;BP;BP;BP;BP;BP;BP;BP;BP;MF;BP;BP;BP;MF;BP;BP;BP;BP;BP;BP;BP;BP;BP;BP;BP;BP;BP;BP;BP;BP;BP;BP;…	actin binding;cytoskeleton organization;cytoplasm;membrane;plasma membrane;plasma membrane;actin binding;cytoskeleton;cytosol;cytosol;cytoplasmic vesicle;cell projection;endomembrane system;protein binding;perinuclear region of cytoplasm;perinuclear region of cytoplasm;plasma membrane;actin filament capping;actin cytoskeleton organization;actin filament binding;cytosol;regulation of actin cytoske…
ENSG00000279039	-	TEC	1.4	12.54	-3.1793	0.0047829	0.016865
ENSG00000153157	SYCP2L	synaptonemal complex protein 2 like [Source:HGNC Symbol;Acc:HGNC:21537]	14.7	133.95	-3.1763	3.97E-19	6.75E-18	GO:0005634;GO:0005654;GO:0005694;GO:0000775;GO:0000779;GO:0000800;GO:0140013;GO:0005634;GO:0005654;GO:0005694;GO:0000775;GO:0000779;GO:0000800;GO:0140013;GO:0005634;GO:0005654;GO:0005694	CC;CC;CC;CC;CC;CC;BP;CC;CC;CC;CC;CC;CC;BP;CC;CC;CC	nucleus;nucleoplasm;chromosome;chromosome, centromeric region;condensed chromosome, centromeric region;lateral element;meiotic nuclear division;nucleus;nucleoplasm;chromosome;chromosome, centromeric region;condensed chromosome, centromeric region;lateral element;meiotic nuclear division;nucleus;nucleoplasm;chromosome
Novel.1071	-	-	7.15	63.43	-3.1759	4.94E-10	4.44E-09
ENSG00000175305	CCNE2	cyclin E2 [Source:HGNC Symbol;Acc:HGNC:1590]	42.9	387.34	-3.1707	4.76E-26	1.14E-24	GO:0051726;GO:0000082;GO:0005634;GO:0051301;GO:0005515;GO:0007049;GO:0000079;GO:0005634;GO:0005737;GO:0005813;GO:0005654;GO:0005829;GO:0016538;GO:0000079;GO:0000079;GO:0044772;GO:0000307;GO:0000082;GO:0000082;GO:0097134;GO:0097135;GO:0097135;GO:0051726;GO:0000082;GO:0005634;GO:0051301;GO:0005515;GO:0007049;GO:0000079;GO:0016538;GO:0019901;GO:0000723;GO:0006270;GO:0007129;GO:0070192;GO:1903827;GO:…	BP;BP;CC;BP;MF;BP;BP;CC;CC;CC;CC;CC;MF;BP;BP;BP;CC;BP;BP;CC;CC;CC;BP;BP;CC;BP;MF;BP;BP;MF;MF;BP;BP;BP;BP;BP;CC;CC;CC;CC;CC;CC;MF;BP;BP;BP;CC;BP;BP;CC;CC;CC;BP;BP;BP;BP	regulation of cell cycle;G1/S transition of mitotic cell cycle;nucleus;cell division;protein binding;cell cycle;regulation of cyclin-dependent protein serine/threonine kinase activity;nucleus;cytoplasm;centrosome;nucleoplasm;cytosol;cyclin-dependent protein serine/threonine kinase regulator activity;regulation of cyclin-dependent protein serine/threonine kinase activity;regulation of cyclin-depen…	hsa:9134;hsa:9134;hsa:9134;hsa:9134;hsa:9134;hsa:9134;hsa:9134;hsa:9134;hsa:9134;hsa:9134;hsa:9134;hsa:9134;hsa:9134;hsa:9134;hsa:9134;hsa:9134;hsa:9134	hsa04110;hsa04114;hsa04115;hsa04151;hsa04218;hsa04934;hsa05161;hsa05162;hsa05165;hsa05166;hsa05169;hsa05200;hsa05203;hsa05206;hsa05215;hsa05222;hsa05226	Cell cycle ;Oocyte meiosis ;p53 signaling pathway ;PI3K-Akt signaling pathway ;Cellular senescence ;Cushing syndrome ;Hepatitis B ;Measles ;Human papillomavirus infection ;Human T-cell leukemia virus 1 infection ;Epstein-Barr virus infection ;Pathways in cancer ;Viral carcinogenesis ;MicroRNAs in cancer ;Prostate cancer ;Small cell lung cancer ;Gastric cancer
ENSG00000186197	EDARADD	EDAR associated death domain [Source:HGNC Symbol;Acc:HGNC:14341]	1.41	12.58	-3.1675	0.0026784	0.010018	GO:0005515;GO:0007165;GO:0005515;GO:0007165;GO:0005737;GO:0007275;GO:0030154;GO:0005515;GO:0005829;GO:0033209;GO:1901224;GO:0005515;GO:0007165;GO:0005737;GO:0007275;GO:0030154;GO:0005515;GO:0005829;GO:0033209	MF;BP;MF;BP;CC;BP;BP;MF;CC;BP;BP;MF;BP;CC;BP;BP;MF;CC;BP	protein binding;signal transduction;protein binding;signal transduction;cytoplasm;multicellular organism development;cell differentiation;protein binding;cytosol;tumor necrosis factor-mediated signaling pathway;positive regulation of NIK/NF-kappaB signaling;protein binding;signal transduction;cytoplasm;multicellular organism development;cell differentiation;protein binding;cytosol;tumor necrosis …	hsa:128178	hsa04064	NF-kappa B signaling pathway
ENSG00000142512	SIGLEC10	sialic acid binding Ig like lectin 10 [Source:HGNC Symbol;Acc:HGNC:15620]	24.81	223.85	-3.1668	3.95E-21	7.43E-20	GO:0016020;GO:0016021;GO:0005886;GO:0005886;GO:0030246;GO:0007155;GO:0005576;GO:0005515;GO:0002376;GO:0045087;GO:0002250;GO:0005886;GO:0042169;GO:0007155;GO:0019902;GO:0033691;GO:0106015;GO:0016020;GO:0016021;GO:0005886;GO:0005886;GO:0030246;GO:0007155;GO:0005576;GO:0005515;GO:0002376;GO:0045087;GO:0002250;GO:0005886;GO:0042169;GO:0007155;GO:0019902;GO:0033691;GO:0106015;GO:0016020;GO:0016021;GO:…	CC;CC;CC;CC;MF;BP;CC;MF;BP;BP;BP;CC;MF;BP;MF;MF;BP;CC;CC;CC;CC;MF;BP;CC;MF;BP;BP;BP;CC;MF;BP;MF;MF;BP;CC;CC;CC;CC;MF;BP;CC;MF;BP;BP;BP;CC;MF;BP;MF;MF;BP;CC;CC;CC;CC;CC;CC;MF;BP;CC;MF;BP;BP;BP;CC;MF;BP;MF;MF;BP;CC;CC;CC;CC;MF;BP;CC;MF;BP;BP;BP;CC;MF;BP;MF;MF;BP;CC;CC;CC;CC;MF;BP;CC;MF;BP;BP;BP;CC;MF;BP;MF;MF;BP	membrane;integral component of membrane;plasma membrane;plasma membrane;carbohydrate binding;cell adhesion;extracellular region;protein binding;immune system process;innate immune response;adaptive immune response;plasma membrane;SH2 domain binding;cell adhesion;phosphatase binding;sialic acid binding;negative regulation of inflammatory response to wounding;membrane;integral component of membrane…
ENSG00000249825	THBS4-AS1	THBS4 antisense RNA 1 [Source:HGNC Symbol;Acc:HGNC:40583]	2.37	20.87	-3.1647	0.00010112	0.0004919
ENSG00000121236	TRIM6	tripartite motif containing 6 [Source:HGNC Symbol;Acc:HGNC:16277]	1.56	12.89	-3.1643	0.0036211	0.013173	GO:0008270;GO:0005515;GO:0005737;GO:0005737;GO:0046872;GO:0016740;GO:0016567;GO:0016032;GO:0042802;GO:0061630;GO:0005737;GO:0045087;GO:0005515;GO:0019901;GO:0005829;GO:0005654;GO:0016567;GO:0000209;GO:0042803;GO:0061630;GO:0010468;GO:0010508;GO:0032880;GO:0043123;GO:0046596;GO:0051092;GO:0019901;GO:0010800;GO:0033138;GO:0032496;GO:0045071;GO:0035458;GO:0010629;GO:0030674;GO:0010994;GO:0002720;GO:…	MF;MF;CC;CC;MF;MF;BP;BP;MF;MF;CC;BP;MF;MF;CC;CC;BP;BP;MF;MF;BP;BP;BP;BP;BP;BP;MF;BP;BP;BP;BP;BP;BP;MF;BP;BP;BP;MF;BP;BP;MF;CC;CC;MF;MF;MF;BP;BP;MF;MF;CC;BP;MF;MF;CC;CC;BP;BP;MF;MF;BP;BP;BP;BP;BP;BP;MF;BP;BP;BP;BP;BP;BP;MF;BP;BP;BP;MF;BP;BP;MF;MF;MF;MF;MF;CC;CC;MF;MF;BP;BP;MF;MF;CC;BP;MF;MF;CC;CC;BP;BP;MF;MF;BP;BP;BP;BP;BP;BP;MF;BP;BP;BP;BP;BP;BP;MF;BP;BP;BP;MF;BP;BP;MF;MF;BP;BP;BP;BP;BP;BP;BP;CC;…	zinc ion binding;protein binding;cytoplasm;cytoplasm;metal ion binding;transferase activity;protein ubiquitination;viral process;identical protein binding;ubiquitin protein ligase activity;cytoplasm;innate immune response;protein binding;protein kinase binding;cytosol;nucleoplasm;protein ubiquitination;protein polyubiquitination;protein homodimerization activity;ubiquitin protein ligase activity;…
ENSG00000135378	PRRG4	proline rich and Gla domain 4 [Source:HGNC Symbol;Acc:HGNC:30799]	145.14	1300.78	-3.1632	9.81E-73	1.05E-70	GO:0005576;GO:0005509;GO:0016020;GO:0016021;GO:0016021;GO:0005886;GO:0005886;GO:0033116;GO:0005515;GO:0003674;GO:0008150;GO:0050699	CC;MF;CC;CC;CC;CC;CC;CC;MF;MF;BP;MF	extracellular region;calcium ion binding;membrane;integral component of membrane;integral component of membrane;plasma membrane;plasma membrane;endoplasmic reticulum-Golgi intermediate compartment membrane;protein binding;molecular_function;biological_process;WW domain binding
ENSG00000119547	ONECUT2	one cut homeobox 2 [Source:HGNC Symbol;Acc:HGNC:8139]	77.02	687.99	-3.1593	2.51E-49	1.46E-47	GO:0003677;GO:0005634;GO:0005654;GO:0015629;GO:0005634;GO:0006357;GO:0000981;GO:0000978;GO:0000981;GO:0000785;GO:0000978;GO:1990837;GO:0001228;GO:0045944;GO:0009887;GO:0000978;GO:0003700;GO:0001889;GO:0001952;GO:0002064;GO:0009653;GO:0030335;GO:0030512;GO:0031016;GO:0031018;GO:0045165;GO:0045944;GO:0048935;GO:0060271	MF;CC;CC;CC;CC;BP;MF;MF;MF;CC;MF;MF;MF;BP;BP;MF;MF;BP;BP;BP;BP;BP;BP;BP;BP;BP;BP;BP;BP	DNA binding;nucleus;nucleoplasm;actin cytoskeleton;nucleus;regulation of transcription by RNA polymerase II;DNA-binding transcription factor activity, RNA polymerase II-specific;RNA polymerase II proximal promoter sequence-specific DNA binding;DNA-binding transcription factor activity, RNA polymerase II-specific;chromatin;RNA polymerase II proximal promoter sequence-specific DNA binding;sequence-…
ENSG00000146243	IRAK1BP1	interleukin 1 receptor associated kinase 1 binding protein 1 [Source:HGNC Symbol;Acc:HGNC:17368]	43.42	388.28	-3.1556	1.52E-38	6.08E-37	GO:0006955;GO:0007249;GO:0005634;GO:0005737;GO:0005515;GO:0007249;GO:0007249;GO:0005634;GO:0005737;GO:0007249;GO:0006955;GO:0006955;GO:0007249;GO:0005634;GO:0005737	BP;BP;CC;CC;MF;BP;BP;CC;CC;BP;BP;BP;BP;CC;CC	immune response;I-kappaB kinase/NF-kappaB signaling;nucleus;cytoplasm;protein binding;I-kappaB kinase/NF-kappaB signaling;I-kappaB kinase/NF-kappaB signaling;nucleus;cytoplasm;I-kappaB kinase/NF-kappaB signaling;immune response;immune response;I-kappaB kinase/NF-kappaB signaling;nucleus;cytoplasm
ENSG00000174371	EXO1	exonuclease 1 [Source:HGNC Symbol;Acc:HGNC:3511]	156.55	1395.65	-3.1553	5.48E-44	2.64E-42	GO:0003677;GO:0003824;GO:0006281;GO:0016788;GO:0004518;GO:0035312;GO:0005634;GO:0005634;GO:0046872;GO:0005654;GO:0005886;GO:0016787;GO:0003677;GO:0016604;GO:0006974;GO:0090305;GO:0005515;GO:0006310;GO:0002376;GO:0004519;GO:0090502;GO:0004527;GO:0051321;GO:0005634;GO:0006298;GO:0006298;GO:0006298;GO:0006298;GO:0005654;GO:0035312;GO:0003677;GO:1901796;GO:0006260;GO:0006281;GO:0006310;GO:0006298;GO:…	MF;MF;BP;MF;MF;MF;CC;CC;MF;CC;CC;MF;MF;CC;BP;BP;MF;BP;BP;MF;BP;MF;BP;CC;BP;BP;BP;BP;CC;MF;MF;BP;BP;BP;BP;BP;BP;BP;MF;BP;MF;MF;MF;MF;MF;MF;MF;MF;MF;BP;BP;BP;BP;MF;MF;MF;CC;MF;CC;CC;MF;MF;CC;BP;BP;MF;BP;MF;MF;CC;MF;MF;MF;BP;BP;MF;MF;MF;BP;MF;MF;MF;CC;CC;MF;CC;CC;MF;MF;CC;BP;BP;MF;BP;BP;MF;BP;MF;BP;CC;BP;BP;BP;BP;CC;MF;MF;BP;BP;BP;BP;BP;BP;BP;MF;BP;MF;MF;MF;MF;MF;MF;MF;MF;MF;MF;BP;MF;MF;MF;CC;CC;MF;…	DNA binding;catalytic activity;DNA repair;hydrolase activity, acting on ester bonds;nuclease activity;5'-3' exodeoxyribonuclease activity;nucleus;nucleus;metal ion binding;nucleoplasm;plasma membrane;hydrolase activity;DNA binding;nuclear body;cellular response to DNA damage stimulus;nucleic acid phosphodiester bond hydrolysis;protein binding;DNA recombination;immune system process;endonuclease a…	hsa:9156	hsa03430	Mismatch repair
ENSG00000277159	-	novel transcript	2.08	17.03	-3.1543	0.0011035	0.0044698
ENSG00000180745	CLRN3	clarin 3 [Source:HGNC Symbol;Acc:HGNC:20795]	2	16.8	-3.1522	0.00062663	0.0026622	GO:0016020;GO:0016021;GO:0005515;GO:0070062	CC;CC;MF;CC	membrane;integral component of membrane;protein binding;extracellular exosome
ENSG00000267480	-	novel transcript, antisense IMPA2	8.04	70.44	-3.1495	7.49E-12	7.81E-11
ENSG00000019991	HGF	hepatocyte growth factor [Source:HGNC Symbol;Acc:HGNC:4893]	7.09	61.93	-3.1485	5.05E-09	4.12E-08	GO:0006508;GO:0004252;GO:0030335;GO:0045944;GO:0014068;GO:0043154;GO:1901299;GO:0045669;GO:0016020;GO:0005515;GO:0008083;GO:0008083;GO:0005576;GO:0042802;GO:0043066;GO:0004252;GO:0000165;GO:0010507;GO:0050731;GO:0002576;GO:0031093;GO:0019221;GO:0051897;GO:0000278;GO:0035729;GO:0048012;GO:0030335;GO:0050918;GO:0001934;GO:0090201;GO:2000573;GO:0042056;GO:0060326;GO:0044877;GO:0000187;GO:0000902;GO:…	BP;MF;BP;BP;BP;BP;BP;BP;CC;MF;MF;MF;CC;MF;BP;MF;BP;BP;BP;BP;CC;BP;BP;BP;BP;BP;BP;BP;BP;BP;BP;MF;BP;MF;BP;BP;BP;BP;BP;BP;BP;BP;BP;BP;BP;BP;BP;BP;BP;BP;BP;BP;BP;BP;BP;BP;BP;BP;CC;BP;MF;BP;BP;BP;BP;BP;BP;CC;MF;MF;MF;CC;MF;BP;MF;BP;BP;BP;BP;CC;BP;BP;BP;BP;BP;BP;BP;BP;BP;BP;MF;BP;BP;BP;BP;BP;BP;BP;BP;BP;BP;BP;CC;MF;BP;MF;MF;CC;MF;BP;MF;BP;BP;BP;BP;CC;BP;BP;BP;BP;BP;BP;BP;BP;BP;BP;MF;BP;BP;BP;BP;BP;BP;…	proteolysis;serine-type endopeptidase activity;positive regulation of cell migration;positive regulation of transcription by RNA polymerase II;positive regulation of phosphatidylinositol 3-kinase signaling;negative regulation of cysteine-type endopeptidase activity involved in apoptotic process;negative regulation of hydrogen peroxide-mediated programmed cell death;positive regulation of osteobla…	hsa:3082;hsa:3082;hsa:3082;hsa:3082;hsa:3082;hsa:3082;hsa:3082;hsa:3082;hsa:3082;hsa:3082;hsa:3082;hsa:3082;hsa:3082;hsa:3082;hsa:3082;hsa:3082	hsa01521;hsa04010;hsa04014;hsa04015;hsa04020;hsa04151;hsa04510;hsa05144;hsa05200;hsa05205;hsa05208;hsa05211;hsa05218;hsa05223;hsa05225;hsa05226	EGFR tyrosine kinase inhibitor resistance ;MAPK signaling pathway ;Ras signaling pathway ;Rap1 signaling pathway ;Calcium signaling pathway ;PI3K-Akt signaling pathway ;Focal adhesion ;Malaria ;Pathways in cancer ;Proteoglycans in cancer ;Chemical carcinogenesis - reactive oxygen species ;Renal cell carcinoma ;Melanoma ;Non-small cell lung cancer ;Hepatocellular carcinoma ;Gastric cancer
ENSG00000103056	SMPD3	sphingomyelin phosphodiesterase 3 [Source:HGNC Symbol;Acc:HGNC:14240]	9.35	82.26	-3.1477	6.43E-12	6.74E-11	GO:0005576;GO:0008081;GO:0016020;GO:0046872;GO:0005886;GO:0005886;GO:0005794;GO:0016787;GO:0006629;GO:0006665;GO:0000139;GO:0007275;GO:0005515;GO:0007049;GO:0005737;GO:0005886;GO:0006687;GO:0004767;GO:0004767;GO:0001786;GO:0070300;GO:0004620;GO:0004767;GO:0006684;GO:2000304;GO:0006684;GO:0001786;GO:0042802;GO:0061751;GO:0070300;GO:0001501;GO:0001503;GO:0001932;GO:0001958;GO:0002063;GO:0002244;GO:…	CC;MF;CC;MF;CC;CC;CC;MF;BP;BP;CC;BP;MF;BP;CC;CC;BP;MF;MF;MF;MF;MF;MF;BP;BP;BP;MF;MF;MF;MF;BP;BP;BP;BP;BP;BP;BP;BP;BP;BP;BP;BP;BP;BP;BP;BP;BP;BP;BP;BP;BP;BP;BP;BP;BP;BP;BP;BP;BP;BP;BP;BP;BP;BP;BP;BP;BP;BP;BP;BP;BP;BP;BP;BP;BP;BP;CC;CC;MF;CC;CC;BP;MF;CC;MF;CC;MF;CC;CC;CC;MF;BP;BP;CC;BP;MF;BP;CC;CC;BP;MF;MF;MF;MF;MF;MF;BP;BP;BP;BP;BP;CC;CC	extracellular region;phosphoric diester hydrolase activity;membrane;metal ion binding;plasma membrane;plasma membrane;Golgi apparatus;hydrolase activity;lipid metabolic process;sphingolipid metabolic process;Golgi membrane;multicellular organism development;protein binding;cell cycle;cytoplasm;plasma membrane;glycosphingolipid metabolic process;sphingomyelin phosphodiesterase activity;sphingomyel…	hsa:55512;hsa:55512	hsa00600;hsa01100	Sphingolipid metabolism ;Metabolic pathways
ENSG00000227598	-	novel transcript	2.2	20.13	-3.1407	0.0003593	0.0015934
ENSG00000171408	PDE7B	phosphodiesterase 7B [Source:HGNC Symbol;Acc:HGNC:8792]	39.51	348.23	-3.132	1.28E-35	4.58E-34	GO:0007165;GO:0004114;GO:0008081;GO:0046872;GO:0016787;GO:0045202;GO:0004115;GO:0006198;GO:0007165;GO:0005829;GO:0007186;GO:0007165;GO:0004114;GO:0004115;GO:0019933;GO:0007268;GO:0004115;GO:0007165;GO:0004114;GO:0008081;GO:0046872;GO:0016787;GO:0007165;GO:0004114;GO:0008081;GO:0046872;GO:0016787	BP;MF;MF;MF;MF;CC;MF;BP;BP;CC;BP;BP;MF;MF;BP;BP;MF;BP;MF;MF;MF;MF;BP;MF;MF;MF;MF	signal transduction;3',5'-cyclic-nucleotide phosphodiesterase activity;phosphoric diester hydrolase activity;metal ion binding;hydrolase activity;synapse;3',5'-cyclic-AMP phosphodiesterase activity;cAMP catabolic process;signal transduction;cytosol;G protein-coupled receptor signaling pathway;signal transduction;3',5'-cyclic-nucleotide phosphodiesterase activity;3',5'-cyclic-AMP phosphodiesterase…	hsa:27115;hsa:27115;hsa:27115	hsa00230;hsa01100;hsa05032	Purine metabolism ;Metabolic pathways ;Morphine addiction
ENSG00000287445	-	novel transcript	2.71	24.18	-3.125	4.80E-05	0.00024514
ENSG00000250634	LINC01182	long intergenic non-protein coding RNA 1182 [Source:HGNC Symbol;Acc:HGNC:49564]	1.4	12.16	-3.1188	0.0030136	0.011143
ENSG00000198237	GUSBP13	GUSB pseudogene 13 [Source:HGNC Symbol;Acc:HGNC:54495]	1.33	11.92	-3.1157	0.0036488	0.013267
ENSG00000115257	PCSK4	proprotein convertase subtilisin/kexin type 4 [Source:HGNC Symbol;Acc:HGNC:8746]	14.7	128.45	-3.1154	9.14E-18	1.44E-16	GO:0016787;GO:0006508;GO:0004252;GO:0006508;GO:0008236;GO:0004252;GO:0016020;GO:0016021;GO:0008233;GO:0016787;GO:0031410;GO:0005515;GO:0001669;GO:0002080;GO:0002080;GO:0016020;GO:0007339;GO:0007340;GO:0009566;GO:0022414;GO:0048240;GO:0001669;GO:0004252;GO:0005802;GO:0007339;GO:0030173;GO:0048240;GO:0016485;GO:0007340;GO:0009566;GO:0016485;GO:0016486;GO:0022414;GO:0006508;GO:0004252;GO:0016787	MF;BP;MF;BP;MF;MF;CC;CC;MF;MF;CC;MF;CC;CC;CC;CC;BP;BP;BP;BP;BP;CC;MF;CC;BP;CC;BP;BP;BP;BP;BP;BP;BP;BP;MF;MF	hydrolase activity;proteolysis;serine-type endopeptidase activity;proteolysis;serine-type peptidase activity;serine-type endopeptidase activity;membrane;integral component of membrane;peptidase activity;hydrolase activity;cytoplasmic vesicle;protein binding;acrosomal vesicle;acrosomal membrane;acrosomal membrane;membrane;binding of sperm to zona pellucida;acrosome reaction;fertilization;reproduct…
ENSG00000144354	CDCA7	cell division cycle associated 7 [Source:HGNC Symbol;Acc:HGNC:14628]	313.89	2720.31	-3.1147	1.06E-37	4.09E-36	GO:0006355;GO:0042127;GO:0005634;GO:0005737;GO:0005654;GO:0005829;GO:0006915;GO:0005515;GO:0005634;GO:0005634;GO:0042127;GO:0006355;GO:0042127;GO:0005634;GO:0005737;GO:0005654;GO:0005829;GO:0006915;GO:0005515;GO:0005634;GO:0005634;GO:0042127;GO:0006355;GO:0042127;GO:0005634;GO:0005737;GO:0005654;GO:0005829;GO:0006915;GO:0005515;GO:0005634;GO:0005634;GO:0042127;GO:0006355;GO:0042127;GO:0005634;GO:…	BP;BP;CC;CC;CC;CC;BP;MF;CC;CC;BP;BP;BP;CC;CC;CC;CC;BP;MF;CC;CC;BP;BP;BP;CC;CC;CC;CC;BP;MF;CC;CC;BP;BP;BP;CC;CC;CC;CC;BP;MF;CC;CC;BP	regulation of transcription, DNA-templated;regulation of cell proliferation;nucleus;cytoplasm;nucleoplasm;cytosol;apoptotic process;protein binding;nucleus;nucleus;regulation of cell proliferation;regulation of transcription, DNA-templated;regulation of cell proliferation;nucleus;cytoplasm;nucleoplasm;cytosol;apoptotic process;protein binding;nucleus;nucleus;regulation of cell proliferation;regul…
Novel.16662	-	-	9.44	80.67	-3.1134	2.29E-13	2.69E-12
ENSG00000215374	FAM66B	family with sequence similarity 66 member B [Source:HGNC Symbol;Acc:HGNC:28890]	5.45	48.04	-3.1131	9.39E-09	7.43E-08
ENSG00000188282	RUFY4	RUN and FYVE domain containing 4 [Source:HGNC Symbol;Acc:HGNC:24804]	8.35	71.99	-3.1086	7.63E-12	7.95E-11	GO:0046872;GO:0031410;GO:0005515;GO:0006914;GO:0005776;GO:0005776;GO:0000045;GO:0032266;GO:0000045;GO:0005776;GO:0016239;GO:0032266;GO:0016239;GO:0016239;GO:0071353;GO:0016239;GO:0016239;GO:0046872;GO:0031410;GO:0005515;GO:0006914;GO:0005776;GO:0005776;GO:0000045;GO:0032266;GO:0000045;GO:0005776;GO:0032266;GO:0016239;GO:0016239;GO:0071353;GO:0071353	MF;CC;MF;BP;CC;CC;BP;MF;BP;CC;BP;MF;BP;BP;BP;BP;BP;MF;CC;MF;BP;CC;CC;BP;MF;BP;CC;MF;BP;BP;BP;BP	metal ion binding;cytoplasmic vesicle;protein binding;autophagy;autophagosome;autophagosome;autophagosome assembly;phosphatidylinositol-3-phosphate binding;autophagosome assembly;autophagosome;positive regulation of macroautophagy;phosphatidylinositol-3-phosphate binding;positive regulation of macroautophagy;positive regulation of macroautophagy;cellular response to interleukin-4;positive regulat…
[truncated: 2,159 more rows]
